# Supplementary material for: Decoding the chromatin proteome of a single genomic locus by DNA sequencing
Source: PLoS Biol. 2018 Jul 13;16(7):e2005542. doi: 10.1371/journal.pbio.2005542 (PMC6059479; doi:10.1371/journal.pbio.2005542)
Supplement: S1 Table — For each TAP-tagged strain, the corresponding barcode enrichment (average log2 fold-change [logFC] of ChIP/In) and Benjamini-Hochberg-corrected p-value (FDR) are provided for both BC_UP and BC_DN. The GO_cat column contains the general categories based on GO slim process terms. The complex column contains several well-known protein complexes that bind DNA. (XLSX) [file pbio.2005542.s006.xlsx]

## Sheet: UN_results
ORF	Name	GO_cat	complex	LogFC_UP	FDR_UP	LogFC_DN	FDR_DN
YAL001C	Tfc3	other	TFII	0.031036	0.948962	0.0759891	0.779035
YAL002W	Vps8	other	other	-0.0656106	0.863207	0.0129245	0.962108
YAL005C	Ssa1	DNA	other	2.77926	1.4194e-09	3.4723	2.81725e-11
YAL007C	Erp2	other	other	-0.0215505	0.96473	-0.23132	0.476405
YAL008W	Fun14	other	other	-0.385242	0.203471	0.017381	0.964044
YAL009W	Spo7	metabolism	other	0.063941	0.933164	-0.0777367	0.763031
YAL010C	Mdm10	other	other	0.0467479	0.936257	-0.0479806	0.883949
YAL011W	Swc3	DNA	other	0.377068	0.245607	-0.204589	0.656352
YAL012W	Cys3	metabolism	other	0.391287	0.126677	0.993474	4.06456e-05
YAL015C	Ntg1	DNA	other	0.329286	0.0820342	0.140896	0.560842
YAL016W	Tpd3	DNA	other	-0.0217151	0.968895	-0.281	0.332142
YAL017W	Psk1	metabolism	other	0.00499189	0.993677	0.00999712	0.975837
YAL019W	Fun30	DNA	other	-0.0578586	0.93005	0.182581	0.330687
YAL021C	Ccr4	RNA	other	0.246103	0.342168	0.0117077	0.964977
YAL022C	Fun26	other	other	-0.105879	0.792667	-0.207427	0.494613
YAL023C	Pmt2	other	other	-0.115955	0.715351	NA	NA
YAL024C	Lte1	DNA	other	-0.10903	0.819762	-0.298733	0.261901
YAL026C	Drs2	other	other	-0.239658	0.59489	-0.06959	0.818301
YAL027W	Saw1	DNA	other	0.017432	0.969577	0.232943	0.345632
YAL029C	Myo4	other	other	-0.384514	0.121755	-0.292481	0.406458
YAL031C	Gip4	DNA	other	-0.00421358	0.993677	0.124408	0.717093
YAL032C	Prp45	RNA	other	0.0462218	0.910439	0.0391655	0.895183
YAL033W	Pop5	RNA	other	0.062259	0.869018	0.158425	0.494217
YAL034W-A	Mtw1	DNA	other	-0.044682	0.923227	-0.101746	0.712909
YAL038W	Cdc19	metabolism	other	2.81723	3.16031e-09	3.83368	1.0892e-11
YAL039C	Cyc3	other	other	-0.205338	0.507288	-0.0896744	0.685622
YAL041W	Cdc24	other	other	0.204704	0.389901	0.249858	0.482853
YAL043C	Pta1	RNA	CPA/termination	-0.390033	0.127831	-0.256307	0.248586
YAL044C	Gcv3	metabolism	other	-0.139561	0.793305	-0.197962	0.403918
YAL044W-A		other	other	0.0788951	0.860191	NA	NA
YAL046C	Aim1	other	other	-0.243304	0.396136	-0.370486	0.223235
YAL047C	Spc72	DNA	other	0.0512448	0.9109	-0.0714286	0.818361
YAL049C	Aim2	other	other	-0.340878	0.347165	-0.229975	0.312186
YAL051W	Oaf1	DNA	other	-0.173102	0.650575	-0.453417	0.19005
YAL053W	Flc2	metabolism	other	-0.251212	0.615093	-0.266117	0.418498
YAL054C	Acs1	DNA	other	0.431986	0.0880663	0.671369	0.00506787
YAL055W	Pex22	other	other	-0.172898	0.594528	-0.0536308	0.803992
YAL056W	Gpb2	DNA	other	-0.199642	0.575026	-0.042032	0.915748
YAL058W	Cne1	other	other	-0.0217061	0.959699	-0.133015	0.462908
YAL059W	Ecm1	DNA	other	0.867346	0.000724378	1.27122	0.000242634
YAL060W	Bdh1	other	other	0.351593	0.258593	0.930973	0.0003434
YAL061W		other	other	0.159937	0.45957	0.62641	0.00540908
YAR002W	Nup60	DNA	other	-0.25307	0.345998	0.0567787	0.814952
YAR003W	Swd1	DNA	other	0.649873	0.0016702	0.69776	0.159011
YAR007C	Rfa1	DNA	other	0.790395	0.000133754	1.36711	8.57334e-07
YAR009C		other	other	0.00553609	0.991247	0.288712	0.208947
YAR014C	Bud14	other	other	0.144592	0.521439	0.546953	0.0377278
YAR015W	Ade1	metabolism	other	0.333606	0.133383	0.899879	1.5248e-05
YAR019C	Cdc15	other	other	-0.666613	0.0634969	-0.0934176	0.706917
YAR027W	Uip3	other	other	-0.130795	0.696257	-0.121641	0.61174
YAR028W		other	other	-0.409153	0.53811	-0.124393	0.648112
YAR031W	Prm9	other	other	-0.340091	0.615093	0.211474	0.376587
YAR044W		other	other	-0.178745	0.465311	-0.26804	0.672766
YAR062W		other	other	0.0242574	0.957744	-0.30209	0.205694
YAR064W		other	other	-0.107797	0.751184	-0.0831918	0.781053
YAR071W	Pho11	other	other	-0.313569	0.222384	-0.567989	0.0579772
YBL001C	Ecm15	other	other	0.462525	0.0302618	NA	NA
YBL002W	Htb2	DNA	other	7.70688	2.68355e-10	7.25718	1.59099e-09
YBL003C	Hta2	DNA	other	6.74938	1.06085e-11	6.3314	6.11663e-11
YBL005W	Pdr3	DNA	other	0.0315998	0.942204	0.268111	0.33252
YBL007C	Sla1	other	other	0.440145	0.0213469	0.42947	0.142922
YBL008W	Hir1	DNA	other	0.183453	0.409632	0.432479	0.0292802
YBL011W	Sct1	metabolism	other	-0.226583	0.494557	0.266047	0.356983
YBL013W	Fmt1	RNA	other	0.162494	0.521204	0.178541	0.461928
YBL014C	Rrn6	DNA	other	-0.0718306	0.82462	0.0930199	0.651179
YBL015W	Ach1	metabolism	other	-0.181497	0.494538	NA	NA
YBL016W	Fus3	DNA	other	-0.265787	0.658418	0.0918519	0.806059
YBL017C	Pep1	other	other	-0.245708	0.53254	-0.0838663	0.728062
YBL018C	Pop8	RNA	other	-0.0621581	0.843988	0.14261	0.557103
YBL019W	Apn2	DNA	other	-0.114564	0.846562	0.246365	0.330687
YBL021C	Hap3	DNA	other	0.167253	0.557732	0.376252	0.0751906
YBL022C	Pim1	other	other	-0.194757	0.526281	-0.494589	0.0541817
YBL023C	Mcm2	DNA	MCM	0.0869015	0.854511	2.39686	7.02172e-09
YBL024W	Ncl1	RNA	other	0.897309	5.75825e-05	1.62278	1.72807e-07
YBL025W	Rrn10	DNA	other	-0.0687068	0.862449	-0.0398799	0.86438
YBL027W	Rpl19b	other	other	0.320098	0.230385	-0.0478364	0.918651
YBL028C		other	other	0.526763	0.0101239	1.12799	4.25275e-06
YBL029C-A		other	other	-0.0942108	0.804592	-0.113058	0.702126
YBL029W		other	other	0.0370211	0.939658	-0.0126195	0.958396
YBL032W	Hek2	other	other	-0.293057	0.376687	0.159934	0.602297
YBL033C	Rib1	other	other	-0.0189041	0.959699	-0.115643	0.682941
YBL034C	Stu1	other	other	-0.0863288	0.857642	0.43315	0.0879625
YBL035C	Pol12	DNA	other	0.752465	0.215351	1.34806	4.68066e-05
YBL036C		other	other	0.118268	0.637893	-0.213781	0.525743
YBL037W	Apl3	other	other	-0.300942	0.259508	-0.0804868	0.781053
YBL038W	Mrpl16	other	other	0.00881038	0.988333	-0.214695	0.486801
YBL039C	Ura7	metabolism	other	0.350952	0.254837	0.666257	0.00178178
YBL040C	Erd2	other	other	-0.436606	0.226921	NA	NA
YBL042C	Fui1	other	other	0.00331043	0.993677	-0.225425	0.448386
YBL045C	Cor1	metabolism	other	-0.0445947	0.878601	-0.0121448	0.962477
YBL046W	Psy4	DNA	other	0.452648	0.0305891	0.85551	0.0122293
YBL047C	Ede1	other	other	-0.110995	0.718144	NA	NA
YBL051C	Pin4	DNA	other	-0.0621787	0.877597	0.358043	0.173637
YBL052C	Sas3	DNA	other	0.266415	0.318274	0.531546	0.166681
YBL054W	Tod6	DNA	other	0.18786	0.333991	0.031529	0.908882
YBL055C		other	other	-0.104972	0.736812	-0.162247	0.584883
YBL056W	Ptc3	other	other	0.12778	0.648929	0.594955	0.00821906
YBL057C	Pth2	other	other	-0.078288	0.827966	-0.390077	0.230871
YBL058W	Shp1	DNA	other	0.526609	0.0325731	1.14254	7.03087e-07
YBL059C-A	Cmc2	other	other	0.118284	0.814334	-0.0634136	0.891968
YBL059W		other	other	0.0467383	0.897153	-0.230633	0.417713
YBL060W	Yel1	metabolism	other	0.0437575	0.921062	-0.020208	0.952949
YBL061C	Skt5	metabolism	other	0.32946	0.28874	0.341122	0.0903326
YBL063W	Kip1	DNA	other	0.0826434	0.809888	-0.193429	0.651179
YBL064C	Prx1	other	other	-0.367942	0.218989	-0.714203	0.00906558
YBL067C	Ubp13	other	other	-0.0631551	0.871886	0.124519	0.67651
YBL068W	Prs4	other	other	-0.541173	0.221585	-0.218122	0.726772
YBL071W-A	Kti11	RNA	other	0.0626334	0.804592	0.157083	0.492572
YBL072C	Rps8a	RNA	other	-0.398535	0.151624	-0.120978	0.662418
YBL074C	Aar2	RNA	other	-0.259514	0.258123	-0.250875	0.392651
YBL075C	Ssa3	other	other	-0.199278	0.325309	-0.305142	0.0734892
YBL076C	Ils1	metabolism	other	-0.0997086	0.715351	0.365284	0.0501423
YBL078C	Atg8	other	other	0.151236	0.648801	-0.137588	0.683806
YBL079W	Nup170	DNA	other	-0.541815	0.00985217	0.0423332	0.90539
YBL080C	Pet112	metabolism	other	-0.0811575	0.82443	-0.0304898	0.952949
YBL082C	Alg3	metabolism	other	0.170314	0.603631	-0.169609	0.438034
YBL085W	Boi1	other	other	-0.238288	0.749276	-0.211112	0.535229
YBL086C		other	other	-0.177093	0.517616	0.144995	0.616142
YBL090W	Mrp21	other	other	0.208949	0.543571	-0.0321198	0.924546
YBL091C	Map2	other	other	-0.385087	0.390168	0.140857	0.519135
YBL091C-A	Scs22	metabolism	other	-0.301814	0.223189	-0.200224	0.429664
YBL093C	Rox3	DNA	other	0.355939	0.141883	0.094522	0.697223
YBL095W		other	other	-0.133222	0.630103	-0.0824367	0.721723
YBL097W	Brn1	DNA	other	0.143564	0.737339	0.59843	0.0180999
YBL098W	Bna4	metabolism	other	-0.0938699	0.814716	-0.409445	0.433969
YBL099W	Atp1	metabolism	other	-0.0788597	0.823081	-0.120045	0.669378
YBL101C	Ecm21	other	other	-0.000372072	0.99864	-0.262743	0.399232
YBL102W	Sft2	other	other	-0.237428	0.300332	0.019905	0.937855
YBL103C	Rtg3	DNA	other	-0.115586	0.820039	-0.283869	0.663016
YBL104C	Sea4	other	other	0.101207	0.769061	-0.381746	0.09898
YBL107C	Mix23	other	other	-0.0712898	0.832407	-0.0972889	0.743092
YBL111C		other	other	-0.00392922	0.993677	-0.505257	0.0866493
YBR001C	Nth2	metabolism	other	-0.442565	0.262056	-0.578196	0.0978573
YBR002C	Rer2	metabolism	other	-0.237986	0.330735	-0.497649	0.0207095
YBR003W	Coq1	metabolism	other	-0.0193493	0.957213	0.0996585	0.764111
YBR006W	Uga2	metabolism	other	-0.00956081	0.988351	-0.0232415	0.924455
YBR007C	Dsf2	other	other	-0.42103	0.376687	-0.120555	0.666825
YBR009C	Hhf1	DNA	other	8.51414	1.57399e-11	8.7705	1.25375e-11
YBR011C	Ipp1	other	other	0.979718	0.00184844	1.67233	4.76635e-07
YBR015C	Mnn2	other	other	-0.915252	0.0325731	-0.824928	0.0118263
YBR016W		other	other	-0.179219	0.63078	NA	NA
YBR017C	Kap104	DNA	other	-0.0688049	0.903236	-0.0254714	0.92842
YBR022W	Poa1	RNA	other	-0.089486	0.822679	0.124277	0.634235
YBR023C	Chs3	metabolism	other	-0.00480299	0.993345	-0.184528	0.424589
YBR024W	Sco2	other	other	-0.0560951	0.851484	-0.118586	0.678672
YBR025C	Ola1	other	other	-0.473249	0.064105	-0.496901	0.217972
YBR026C	Etr1	metabolism	other	-0.0126736	0.975572	NA	NA
YBR028C	Ypk3	other	other	-0.121518	0.810217	-0.0156541	0.952949
YBR030W	Rkm3	other	other	0.0601541	0.869018	0.120646	0.66414
YBR034C	Hmt1	DNA	other	0.203453	0.538726	-0.518226	0.269407
YBR036C	Csg2	metabolism	other	-0.00618764	0.991049	-0.189993	0.637751
YBR037C	Sco1	other	other	-0.399912	0.288389	-0.277181	0.478823
YBR039W	Atp3	metabolism	other	-0.0622328	0.9109	-0.14217	0.525192
YBR042C	Cst26	metabolism	other	-0.111689	0.82443	-0.18818	0.681216
YBR043C	Qdr3	other	other	0.159053	0.494557	-0.0222293	0.940789
YBR047W		other	other	-0.192595	0.3769	-0.121596	0.721931
YBR048W	Rps11b	RNA	other	0.220231	0.676369	0.451536	0.365139
YBR049C	Reb1	DNA	GRF	4.47634	2.19556e-12	1.74842	7.06111e-09
YBR052C	Rfs1	other	other	0.0676399	0.811325	-0.283615	0.173846
YBR053C		other	other	0.0136382	0.974862	-0.177352	0.490225
YBR054W	Yro2	other	other	-0.273565	0.470166	-0.126492	0.694928
YBR055C	Prp6	RNA	other	0.0848149	0.814716	0.573985	0.0148676
YBR056W		other	other	-0.230619	0.288389	-0.152216	0.476405
YBR057C	Mum2	RNA	other	-0.225155	0.549749	-0.0585481	0.864253
YBR058C	Ubp14	metabolism	other	0.314678	0.168646	0.451272	0.0434064
YBR059C	Akl1	other	other	-0.271815	0.26544	-0.4307	0.0751906
YBR060C	Orc2	DNA	ORC	0.65911	0.00151949	4.66302	1.3461e-10
YBR061C	Trm7	RNA	other	0.031597	0.931546	-0.0429097	0.89216
YBR062C		other	other	-0.102576	0.811585	0.0817534	0.763031
YBR065C	Ecm2	RNA	other	0.341878	0.26544	0.162571	0.406386
YBR066C	Nrg2	DNA	other	-0.342185	0.327467	0.236748	0.183952
YBR067C	Tip1	other	other	0.295333	0.364004	-0.142767	0.567783
YBR068C	Bap2	other	other	-0.423667	0.211357	-0.316966	0.144516
YBR069C	Tat1	other	other	-0.168085	0.547967	0.232323	0.452581
YBR070C	Alg14	metabolism	other	0.782312	0.396136	0.195437	0.543409
YBR071W		other	other	0.109443	0.675666	0.070386	0.731623
YBR072W	Hsp26	other	other	-0.425414	0.396136	0.167575	0.542402
YBR073W	Rdh54	DNA	other	0.355888	0.159344	0.674732	0.00514479
YBR077C	Slm4	other	other	-0.193771	0.38856	-0.222715	0.331647
YBR079C	Rpg1	other	other	-0.220353	0.267356	-0.442875	0.00495587
YBR080C	Sec18	other	other	-0.0140818	0.974862	-0.292284	0.16584
YBR081C	Spt7	DNA	other	0.566133	0.00528507	0.140636	0.651761
YBR082C	Ubc4	other	other	0.206233	0.531915	0.274594	0.31505
YBR083W	Tec1	DNA	other	0.0353669	0.936756	0.110205	0.610173
YBR084C-A	Rpl19a	other	other	0.060732	0.822829	-0.105008	0.588344
YBR084W	Mis1	metabolism	other	-0.197571	0.519628	-0.484566	0.104135
YBR085W	Aac3	metabolism	other	-0.351549	0.153587	0.00663608	0.98112
YBR086C	Ist2	metabolism	other	-0.227648	0.509342	-0.438175	0.40973
YBR087W	Rfc5	DNA	other	0.11476	0.719819	0.192779	0.377119
YBR089C-A	Nhp6b	DNA	FACT	2.79909	8.00954e-10	3.93462	3.12732e-11
YBR092C	Pho3	other	other	0.0342794	0.945723	-0.104488	0.763031
YBR093C	Pho5	other	other	-0.234023	0.682037	-0.302457	0.107906
YBR094W	Pby1	other	other	-0.242525	0.315648	-0.00689131	0.975837
YBR095C	Rxt2	DNA	other	0.0599378	0.843183	-0.0559292	0.895183
YBR096W		other	other	-0.302554	0.226921	-0.309381	0.231576
YBR097W	Vps15	DNA	other	0.108986	0.791564	-0.00373567	0.987985
YBR100W		other	other	0.258693	0.376687	-0.3191	0.294779
YBR101C	Fes1	other	other	-0.0757048	0.818504	-0.189029	0.31594
YBR103W	Sif2	DNA	other	0.436053	0.076275	0.427238	0.0593024
YBR104W	Ymc2	other	other	-0.129325	0.568924	0.0620329	0.82292
YBR105C	Vid24	metabolism	other	-0.291085	0.253044	-0.224012	0.360548
YBR106W	Pho88	other	other	-0.037207	0.938677	NA	NA
YBR107C	Iml3	DNA	other	-0.353888	0.279346	NA	NA
YBR110W	Alg1	metabolism	other	-0.323772	0.21752	-0.133815	0.58449
YBR111C	Ysa1	other	other	0.10014	0.817678	-0.0966256	0.664012
YBR112C	Cyc8	DNA	other	1.01788	0.000597193	1.40217	7.11434e-07
YBR114W	Rad16	DNA	other	0.284265	0.625389	0.213598	0.622627
YBR115C	Lys2	metabolism	other	0.0776137	0.817246	NA	NA
YBR117C	Tkl2	metabolism	other	0.146154	0.586983	0.062263	0.818322
YBR118W	Tef2	DNA	other	-0.0496858	0.9109	-0.232252	0.27179
YBR119W	Mud1	RNA	other	0.373788	0.0549106	1.28826	6.34883e-07
YBR120C	Cbp6	other	other	0.0387808	0.93005	-0.33484	0.39437
YBR121C	Grs1	DNA	other	0.0736976	0.811325	0.39075	0.0479521
YBR122C	Mrpl36	other	other	0.0925656	0.739747	0.146201	0.66414
YBR123C	Tfc1	other	TFII	0.135304	0.671183	0.27152	0.330533
YBR125C	Ptc4	other	other	-0.0451354	0.918108	0.0254122	0.925979
YBR126C	Tps1	metabolism	other	-0.0829185	0.810737	0.0395842	0.884075
YBR127C	Vma2	other	other	0.0460829	0.914725	-0.364224	0.471145
YBR129C	Opy1	other	other	-0.057783	0.869018	-0.10948	0.682442
YBR130C	She3	other	other	0.281485	0.367989	-0.141803	0.738409
YBR131W	Ccz1	other	other	-0.224356	0.668024	-0.243609	0.310678
YBR133C	Hsl7	other	other	0.0554192	0.895747	-0.00702414	0.982431
YBR135W	Cks1	DNA	other	-0.0148573	0.960755	NA	NA
YBR137W		other	other	-0.278547	0.379515	-0.113331	0.748483
YBR138C		other	other	-0.242756	0.573329	-0.0645579	0.758692
YBR139W		other	other	0.163267	0.694994	-0.14349	0.714105
YBR142W	Mak5	RNA	other	-0.0174498	0.964282	0.19477	0.648112
YBR143C	Sup45	DNA	other	-0.273757	0.509342	-0.0986272	0.667488
YBR145W	Adh5	metabolism	other	-0.190079	0.642307	-0.016824	0.950343
YBR149W	Ara1	metabolism	other	0.0319372	0.926539	-0.331186	0.345649
YBR150C	Tbs1	other	other	-0.0621328	0.895881	0.105249	0.747244
YBR151W	Apd1	other	other	-0.0305563	0.938677	-0.184274	0.400469
YBR152W	Spp381	RNA	other	0.354201	0.123715	0.92026	5.74053e-05
YBR155W	Cns1	other	other	-0.187669	0.595735	-0.132985	0.854158
YBR158W	Amn1	other	other	-0.251223	0.349845	NA	NA
YBR159W	Ifa38	metabolism	other	-0.0695794	0.788717	-0.186422	0.481088
YBR160W	Cdc28	RNA	other	-0.403689	0.26544	0.399225	0.0882673
YBR161W	Csh1	metabolism	other	-0.0386379	0.958738	-0.215083	0.364077
YBR162C	Tos1	other	other	-0.154439	0.834923	-0.080574	0.738011
YBR162W-A	Ysy6	other	other	-0.0854355	0.833628	-0.185707	0.623868
YBR163W	Exo5	other	other	-0.623763	0.0026336	-0.429949	0.0204299
YBR164C	Arl1	other	other	-0.243882	0.620445	-0.279391	0.382885
YBR166C	Tyr1	metabolism	other	0.0744526	0.815992	0.246055	0.193734
YBR167C	Pop7	RNA	other	0.492302	0.0325731	0.545707	0.0116089
YBR168W	Pex32	other	other	0.0173891	0.957744	0.106147	0.749837
YBR169C	Sse2	other	other	-0.0878072	0.785526	0.177265	0.391405
YBR170C	Npl4	RNA	other	0.0951081	0.739747	0.0343653	0.887324
YBR171W	Sec66	other	other	-0.359254	0.0533208	-0.0446799	0.862292
YBR172C	Smy2	other	other	0.0332604	0.936756	-0.0890336	0.793034
YBR173C	Ump1	DNA	other	0.357364	0.262056	0.738795	0.0569966
YBR175W	Swd3	DNA	other	0.400691	0.0741177	0.878446	0.000207518
YBR176W	Ecm31	metabolism	other	-0.450817	0.0711701	-0.145284	0.565769
YBR177C	Eht1	metabolism	other	-0.036544	0.9109	-0.216674	0.319652
YBR179C	Fzo1	other	other	-0.112995	0.851642	-0.120419	0.736003
YBR181C	Rps6b	RNA	other	-0.376608	0.585415	-0.26549	0.346408
YBR185C	Mba1	other	other	0.164961	0.66006	-0.589317	0.387432
YBR187W	Gdt1	other	other	-0.062985	0.895353	-0.194487	0.556069
YBR188C	Ntc20	RNA	other	0.26974	0.567561	0.294251	0.162022
YBR189W	Rps9b	RNA	other	-0.0716254	0.880029	-0.0885207	0.793505
YBR193C	Med8	DNA	other	0.102128	0.875056	-0.130562	0.860513
YBR194W	Aim4	other	other	-0.0830785	0.869663	0.451696	0.399252
YBR195C	Msi1	DNA	other	-0.331161	0.426544	0.0548391	0.812659
YBR196C	Pgi1	metabolism	other	0.432336	0.224729	0.438396	0.116988
YBR197C		other	other	-0.182388	0.684355	0.414445	0.0419885
YBR198C	Taf5	DNA	TFII	0.979045	0.0117292	0.628413	0.00766449
YBR200W	Bem1	other	other	-0.168404	0.590856	-0.121687	0.6267
YBR201W	Der1	other	other	-0.14781	0.59511	0.0303451	0.924546
YBR205W	Ktr3	metabolism	other	0.0688575	0.847422	0.0354058	0.872776
YBR207W	Fth1	other	other	0.368921	0.0215715	-0.194517	0.428857
YBR208C	Dur1,2	other	other	0.130668	0.571433	0.0470339	0.888158
YBR211C	Ame1	DNA	other	0.0627512	0.809888	0.084539	0.687139
YBR212W	Ngr1	other	other	0.0176213	0.958857	0.722617	0.00213211
YBR214W	Sds24	other	other	-0.100328	0.875056	0.114806	0.651761
YBR215W	Hpc2	DNA	other	0.487516	0.0213469	0.647666	0.0046568
YBR216C	Ybp1	other	other	-0.150618	0.65847	-0.198044	0.628961
YBR218C	Pyc2	metabolism	other	0.288308	0.133026	0.519702	0.0251235
YBR221C	Pdb1	metabolism	other	-0.418567	0.345899	-0.215127	0.269681
YBR222C	Pcs60	other	other	0.245467	0.430536	-0.141034	0.508482
YBR223C	Tdp1	DNA	other	-0.00261938	0.995174	-0.297969	0.197366
YBR225W		other	other	-0.422673	0.396136	-0.0229474	0.952949
YBR227C	Mcx1	other	other	-0.352228	0.203449	-0.00845991	0.978152
YBR229C	Rot2	metabolism	other	-0.0520433	0.869736	0.33183	0.16728
YBR230C	Om14	other	other	-0.167091	0.681128	-0.127942	0.551518
YBR231C	Swc5	DNA	other	0.551172	0.0507982	0.281271	0.363454
YBR233W	Pbp2	other	other	0.055181	0.893838	0.0907864	0.738523
YBR234C	Arc40	other	other	-0.0424184	0.918205	-0.282218	0.185026
YBR235W	Vhc1	other	other	0.082005	0.857611	-0.132419	0.602297
YBR237W	Prp5	RNA	other	-0.124752	0.662508	-0.0830722	0.814047
YBR238C		metabolism	other	-0.113365	0.721686	-0.236694	0.277144
YBR241C		other	other	0.00290733	0.995765	-0.0442459	0.835077
YBR242W		other	other	-0.211768	0.404463	-0.292108	0.410196
YBR244W	Gpx2	other	other	-0.0876811	0.911718	NA	NA
YBR245C	Isw1	DNA	other	1.53951	5.9549e-06	2.20604	2.36212e-09
YBR246W	Rrt2	other	other	0.0876674	0.840972	-0.112265	0.687139
YBR247C	Enp1	RNA	other	0.126456	0.731904	0.0261648	0.915748
YBR248C	His7	metabolism	other	-0.0362074	0.901402	0.145323	0.601162
YBR249C	Aro4	other	other	0.403241	0.0631962	0.887702	0.0038745
YBR251W	Mrps5	other	other	-0.243746	0.453518	-0.164968	0.623251
YBR252W	Dut1	metabolism	other	0.297998	0.235465	0.0837034	0.763031
YBR253W	Srb6	DNA	other	0.487503	0.0589207	0.374931	0.0736326
YBR254C	Trs20	other	other	-0.158957	0.77359	-0.0534812	0.854948
YBR255W	Mtc4	other	other	0.13119	0.666597	-0.251053	0.360116
YBR256C	Rib5	other	other	-0.148034	0.63506	0.194956	0.449702
YBR258C	Shg1	DNA	other	0.23354	0.396472	0.671105	0.00263865
YBR259W		other	other	0.148009	0.52387	-0.184307	0.619693
YBR260C	Rgd1	other	other	-0.0530255	0.889312	-0.393551	0.0668673
YBR261C	Tae1	other	other	-0.11432	0.695443	-0.13883	0.534422
YBR263W	Shm1	metabolism	other	-0.102259	0.809888	-0.169721	0.547793
YBR264C	Ypt10	other	other	0.154015	0.573329	-0.208433	0.452317
YBR266C		other	other	-0.173637	0.412262	0.221263	0.428406
YBR267W	Rei1	DNA	other	0.0250437	0.962824	NA	NA
YBR268W	Mrpl37	other	other	0.0140851	0.986688	0.0502122	0.872776
YBR271W	Efm2	other	other	0.118988	0.778433	NA	NA
YBR272C	Hsm3	DNA	other	-0.0767363	0.812029	-0.157544	0.628512
YBR273C	Ubx7	other	other	-0.164437	0.509342	0.0672051	0.72553
YBR274W	Chk1	DNA	other	-0.0104672	0.981783	-0.332077	0.208947
YBR275C	Rif1	DNA	other	-0.0499576	0.902205	-0.305818	0.381244
YBR278W	Dpb3	DNA	other	0.0497753	0.92214	0.878993	0.000328496
YBR279W	Paf1	RNA	PAF1	1.66416	2.52601e-06	3.04737	1.94708e-05
YBR281C	Dug2	other	other	-0.0586908	0.918828	0.00845597	0.971522
YBR283C	Ssh1	other	other	-0.0699839	0.817246	0.0386681	0.846898
YBR286W	Ape3	other	other	-0.114978	0.748161	-0.218698	0.388785
YBR287W		other	other	-0.140122	0.573278	-0.175157	0.412454
YBR288C	Apm3	other	other	-0.181656	0.572629	-0.294816	0.306052
YBR289W	Snf5	DNA	other	0.177413	0.510725	-0.167005	0.577313
YBR290W	Bsd2	other	other	0.0781696	0.791564	-0.243116	0.376144
YBR299W	Mal32	metabolism	other	-0.265516	0.223189	-0.13602	0.65905
YBR302C	Cos2	other	other	0.11662	0.802095	-0.0808301	0.835077
YCL001W	Rer1	other	other	-0.1668	0.811884	-0.252986	0.36225
YCL005W	Ldb16	other	other	0.00213128	0.995503	0.102315	0.733923
YCL008C	Stp22	other	other	-0.1842	0.369919	-0.0900239	0.694928
YCL009C	Ilv6	metabolism	other	0.000163595	0.99917	-0.397482	0.265874
YCL010C	Sgf29	DNA	other	0.616555	0.036691	0.890807	2.73097e-05
YCL011C	Gbp2	RNA	other	0.4944	0.0313988	2.26117	7.82697e-06
YCL014W	Bud3	other	other	-0.0327563	0.948962	-0.357951	0.466199
YCL016C	Dcc1	DNA	other	0.299599	0.280074	0.475202	0.330257
YCL017C	Nfs1	RNA	other	0.0336388	0.923484	-0.0715466	0.837908
YCL024W	Kcc4	other	other	-0.165893	0.77359	-0.306052	0.430187
YCL025C	Agp1	other	other	-0.205077	0.526281	-0.466802	0.216198
YCL027C-A		other	other	-0.0072979	0.993345	-0.233482	0.385694
YCL028W	Rnq1	other	other	-0.0504183	0.881579	0.304819	0.218258
YCL029C	Bik1	DNA	other	-0.118545	0.741051	0.0439059	0.883949
YCL030C	His4	metabolism	other	-0.00409771	0.993677	0.0922118	0.724778
YCL031C	Rrp7	RNA	other	0.0715022	0.905602	0.305791	0.259689
YCL032W	Ste50	other	other	-0.124639	0.74335	-0.181699	0.40973
YCL033C	Mxr2	other	other	0.109702	0.769061	0.0327205	0.907842
YCL034W	Lsb5	other	other	-0.0885178	0.789692	0.132101	0.678672
YCL037C	Sro9	other	other	-0.20332	0.522299	-0.108245	0.590726
YCL039W	Gid7	metabolism	other	-0.209793	0.629439	-0.43124	0.373851
YCL040W	Glk1	metabolism	other	-0.154316	0.660567	-0.127824	0.565769
YCL043C	Pdi1	other	other	-0.0461429	0.905903	0.171929	0.62615
YCL044C	Mgr1	other	other	-0.147293	0.583295	-0.355562	0.330049
YCL045C	Emc1	other	other	0.0556713	0.888976	0.0489827	0.867036
YCL049C		other	other	0.0357257	0.939536	-0.321567	0.54751
YCL050C	Apa1	metabolism	other	-0.00920319	0.987186	0.570164	0.01468
YCL052C	Pbn1	metabolism	other	-0.282188	0.250379	-0.340276	0.32108
YCL055W	Kar4	DNA	other	0.131135	0.694994	0.16966	0.61037
YCL057W	Prd1	other	other	-0.318679	0.125732	-0.00807376	0.976801
YCL059C	Krr1	RNA	other	-0.0946596	0.74335	-0.398868	0.0608408
YCL063W	Vac17	other	other	-0.124617	0.819777	-0.36956	0.0316954
YCL064C	Cha1	metabolism	other	-0.277153	0.565022	-0.124281	0.66533
YCR002C	Cdc10	other	other	0.157169	0.676369	-0.19953	0.53327
YCR003W	Mrpl32	other	other	-0.351146	0.151759	-0.33334	0.446074
YCR004C	Ycp4	other	other	0.0950792	0.781865	0.198113	0.294779
YCR005C	Cit2	metabolism	other	-0.0619418	0.817194	NA	NA
YCR008W	Sat4	metabolism	other	-0.102572	0.833923	-0.0818666	0.848484
YCR009C	Rvs161	other	other	-0.0899859	0.82443	-0.183249	0.445071
YCR011C	Adp1	other	other	-0.105206	0.648801	NA	NA
YCR012W	Pgk1	metabolism	other	2.55611	7.01393e-11	3.14781	9.97553e-11
YCR016W		other	other	0.392204	0.141052	0.623764	0.0218985
YCR018C	Srd1	RNA	other	0.235948	0.396136	0.0761595	0.853388
YCR020C	Pet18	other	other	-0.105669	0.87132	-0.0883648	0.682941
YCR020C-A	Mak31	other	other	-0.197328	0.563401	0.127614	0.595859
YCR020W-B	Htl1	DNA	other	1.36123	0.00012566	2.17482	1.88152e-09
YCR021C	Hsp30	DNA	other	-0.23867	0.240645	-0.603942	0.19005
YCR023C		other	other	-0.246935	0.247393	-0.0741737	0.827875
YCR024C	Slm5	metabolism	other	-0.124492	0.748161	-0.239232	0.424589
YCR024C-A	Pmp1	other	other	-0.122338	0.779193	-0.135205	0.682726
YCR027C	Rhb1	other	other	-0.206235	0.42135	-0.100008	0.783275
YCR030C	Syp1	other	other	-0.0534693	0.92546	-0.107747	0.619727
YCR031C	Rps14a	RNA	other	0.166968	0.804592	-0.13712	0.752305
YCR033W	Snt1	DNA	other	0.2981	0.127439	0.529219	0.0132288
YCR034W	Elo2	metabolism	other	0.130623	0.785187	0.0932911	0.800969
YCR035C	Rrp43	RNA	other	0.400527	0.0643527	0.437012	0.0811055
YCR036W	Rbk1	metabolism	other	0.234659	0.36939	0.261118	0.180975
YCR037C	Pho87	other	other	-0.025563	0.948962	-0.176794	0.417713
YCR038C	Bud5	other	other	0.0914494	0.769109	-0.403375	0.0316954
YCR039C	Matalpha2	DNA	other	0.225285	0.402977	-0.136697	0.745665
YCR042C	Taf2	DNA	TFII	1.52901	2.86747e-06	1.03725	6.04833e-05
YCR043C		other	other	-0.138152	0.677974	-0.327424	0.340739
YCR044C	Per1	metabolism	other	0.0635281	0.92214	-0.208285	0.43276
YCR046C	Img1	other	other	-0.0580321	0.816368	-0.243004	0.420508
YCR048W	Are1	metabolism	other	-0.295541	0.182783	-0.0405776	0.894219
YCR051W		other	other	-0.119681	0.722727	-0.350158	0.254594
YCR052W	Rsc6	DNA	other	0.209967	0.714813	0.246813	0.606683
YCR053W	Thr4	metabolism	other	0.398006	0.377301	0.965291	3.61957e-05
YCR054C	Ctr86	other	other	0.137809	0.684355	-0.0994567	0.651179
YCR057C	Pwp2	RNA	other	-0.40116	0.0675575	-0.191473	0.440986
YCR059C	Yih1	other	other	-0.205789	0.376499	0.146469	0.493881
YCR060W	Tah1	other	other	0.15307	0.74335	0.0869626	0.738523
YCR063W	Bud31	RNA	other	-0.0553998	0.96279	0.877729	0.00429279
YCR065W	Hcm1	DNA	other	0.102552	0.792667	0.14854	0.716497
YCR066W	Rad18	DNA	other	0.069323	0.871886	0.119991	0.784344
YCR068W	Atg15	metabolism	other	-0.263161	0.396136	0.0026754	0.991085
YCR069W	Cpr4	other	other	-0.19831	0.74124	-0.169705	0.533149
YCR071C	Img2	other	other	0.0337453	0.923227	-0.153037	0.590922
YCR073W-A	Sol2	DNA	other	0.225633	0.778429	1.31338	1.77927e-06
YCR076C	Fub1	other	other	-0.28679	0.50573	-0.107807	0.809066
YCR077C	Pat1	RNA	other	-0.197876	0.363737	0.00593105	0.98112
YCR079W	Ptc6	other	other	-0.24491	0.517044	-0.262486	0.543409
YCR081W	Srb8	DNA	other	0.0429113	0.896918	-0.00614148	0.98112
YCR082W	Ahc2	DNA	other	0.153439	0.640294	NA	NA
YCR086W	Csm1	DNA	other	-0.27102	0.565261	NA	NA
YCR087C-A		other	other	0.155999	0.614117	0.351845	0.0621759
YCR088W	Abp1	other	other	0.036117	0.939536	0.0997088	0.779035
YCR090C		other	other	0.0849696	0.809888	-0.27016	0.213011
YCR092C	Msh3	DNA	other	0.456978	0.00884168	0.585465	0.015642
YCR093W	Cdc39	RNA	other	0.0855724	0.869018	0.0130428	0.977624
YCR094W	Cdc50	other	other	0.0631146	0.918108	-0.301687	0.477537
YCR095C		other	other	-0.0955662	0.853834	-0.164596	0.434968
YCR105W	Adh7	other	other	-0.272841	0.230385	-0.0914854	0.814952
YDL002C	Nhp10	DNA	other	0.609546	0.0277091	1.05921	0.00506787
YDL003W	Mcd1	DNA	Cohesin	0.0764059	0.874975	2.65905	3.14905e-10
YDL005C	Med2	DNA	other	0.00989803	0.974862	-0.115344	0.738011
YDL006W	Ptc1	RNA	other	-0.244649	0.495984	-0.0342584	0.924055
YDL008W	Apc11	other	other	0.0391478	0.967051	0.156891	0.584495
YDL010W	Grx6	other	other	-0.349068	0.27589	-0.445989	0.355816
YDL015C	Tsc13	metabolism	other	-0.202049	0.518798	0.0887321	0.690301
YDL017W	Cdc7	DNA	other	-0.188567	0.510725	0.119767	0.563603
YDL018C	Erp3	other	other	-0.145031	0.581689	-0.199972	0.461326
YDL019C	Osh2	other	other	-0.0416122	0.92214	-0.0144082	0.961004
YDL020C	Rpn4	DNA	other	0.0563053	0.847085	0.0554688	0.839133
YDL021W	Gpm2	other	other	-0.0937682	0.859331	NA	NA
YDL022W	Gpd1	metabolism	other	0.0056419	0.993452	-0.0270388	0.964977
YDL025C	Rtk1	other	other	-0.376464	0.37246	NA	NA
YDL027C		other	other	-0.0483094	0.911084	-0.212195	0.404481
YDL028C	Mps1	DNA	other	0.165696	0.626978	-0.209181	0.428857
YDL029W	Arp2	other	other	0.151706	0.671183	-0.127143	0.737696
YDL030W	Prp9	RNA	other	-0.00705675	0.988351	0.00898092	0.975247
YDL033C	Slm3	RNA	other	0.0512574	0.859331	-0.492096	0.0900992
YDL036C	Pus9	RNA	other	0.0839827	0.811585	0.276739	0.166179
YDL040C	Nat1	other	other	-0.262312	0.409632	-0.171035	0.361883
YDL042C	Sir2	DNA	other	0.0200619	0.96044	0.0558044	0.837251
YDL043C	Prp11	RNA	other	0.136435	0.504618	0.271298	0.292785
YDL044C	Mtf2	RNA	other	-0.061071	0.876425	-0.161338	0.500376
YDL045C	Fad1	metabolism	other	-0.12709	0.719819	-0.149581	0.54688
YDL045W-A	Mrp10	other	other	0.264604	0.583295	0.0526779	0.907685
YDL046W	Npc2	other	other	-0.497464	0.0302618	-0.272134	0.391697
YDL047W	Sit4	RNA	other	-0.299187	0.387744	0.0300562	0.937639
YDL048C	Stp4	other	other	-0.2399	0.494557	-0.136863	0.662762
YDL052C	Slc1	metabolism	other	-0.0261168	0.938677	-0.146669	0.68926
YDL053C	Pbp4	other	other	0.134803	0.70729	0.630646	0.00586836
YDL055C	Psa1	other	other	3.1198	2.57228e-09	4.06308	1.46367e-11
YDL056W	Mbp1	other	other	-0.349736	0.631114	0.495356	0.144459
YDL057W		other	other	0.140942	0.573329	-0.40803	0.272936
YDL058W	Uso1	other	other	-0.0183244	0.969577	0.0119556	0.966892
YDL059C	Rad59	DNA	other	-0.0406253	0.884981	-0.120874	0.607699
YDL060W	Tsr1	RNA	other	-0.11881	0.818504	-0.376427	0.18441
YDL061C	Rps29b	other	other	-0.134093	0.684355	NA	NA
YDL063C	Syo1	DNA	other	0.100382	0.818011	0.315194	0.32002
YDL064W	Ubc9	DNA	other	-0.175593	0.66006	-0.0148266	0.951722
YDL065C	Pex19	other	other	-0.394778	0.177883	-0.261999	0.244734
YDL067C	Cox9	metabolism	other	-0.338868	0.300332	-0.169165	0.443384
YDL069C	Cbs1	other	other	-0.150976	0.696257	-0.536252	0.273687
YDL070W	Bdf2	DNA	other	0.151139	0.633125	0.364742	0.223235
YDL072C	Yet3	other	other	0.0116446	0.974862	-0.371255	0.327689
YDL074C	Bre1	DNA	other	0.400184	0.366585	1.02751	3.69215e-05
YDL076C	Rxt3	DNA	other	-0.0619651	0.888976	0.00437263	0.991073
YDL077C	Vam6	other	other	-0.173341	0.432117	0.0705564	0.779898
YDL080C	Thi3	DNA	other	0.0380124	0.924272	0.00729716	0.975837
YDL082W	Rpl13a	other	other	-0.0972098	0.809888	-0.228337	0.365335
YDL085C-A		other	other	0.489651	0.0695147	0.611297	0.0207095
YDL087C	Luc7	RNA	other	0.0476843	0.939536	NA	NA
YDL088C	Asm4	DNA	other	-0.212131	0.333217	-0.141149	0.714105
YDL089W	Nur1	other	other	-0.138006	0.651283	-0.0448846	0.889613
YDL090C	Ram1	other	other	0.102562	0.814334	0.0156449	0.955829
YDL091C	Ubx3	DNA	other	-0.207299	0.426544	0.0470852	0.8942
YDL092W	Srp14	other	other	-0.41207	0.076275	-0.323604	0.30556
YDL095W	Pmt1	other	other	-0.159434	0.715351	-0.230721	0.508714
YDL097C	Rpn6	other	other	0.541737	0.102699	3.69645	2.70978e-13
YDL098C	Snu23	RNA	other	0.259693	0.511192	0.403387	0.103798
YDL099W	Bug1	other	other	0.106313	0.614024	-0.27122	0.309268
YDL100C	Get3	other	other	-0.0972567	0.867164	-0.28167	0.338006
YDL101C	Dun1	DNA	other	0.0977071	0.790964	0.417097	0.0198417
YDL103C	Qri1	other	other	0.0444456	0.876206	0.0944672	0.673442
YDL104C	Qri7	RNA	other	0.0743962	0.825907	-0.248993	0.53057
YDL105W	Nse4	DNA	other	0.210307	0.559482	0.779319	0.00106596
YDL106C	Pho2	DNA	other	-0.208095	0.687241	0.309172	0.30474
YDL107W	Mss2	other	other	0.00154105	0.997497	NA	NA
YDL108W	Kin28	RNA	TFII	2.40492	8.02755e-10	1.09019	7.78659e-06
YDL109C		other	other	-0.113166	0.848278	0.0503614	0.862292
YDL110C	Tma17	other	other	0.247804	0.293851	0.57656	0.0237117
YDL111C	Rrp42	RNA	other	-0.463799	0.228408	NA	NA
YDL112W	Trm3	RNA	other	0.103166	0.778429	-0.222756	0.406458
YDL113C	Atg20	other	other	0.0988327	0.7123	-0.0974736	0.730579
YDL115C	Iwr1	DNA	other	0.0167865	0.970037	0.169191	0.564693
YDL116W	Nup84	DNA	other	-0.198536	0.29571	-0.113682	0.676292
YDL117W	Cyk3	other	other	-0.0530477	0.9109	-0.308026	0.225816
YDL121C		other	other	0.269687	0.396136	-0.231477	0.212062
YDL122W	Ubp1	other	other	0.0472957	0.903236	-0.0539836	0.81822
YDL123W	Sna4	other	other	-0.461049	0.535045	-0.00865014	0.969125
YDL124W		other	other	0.370826	0.115931	0.685766	0.00270951
YDL125C	Hnt1	metabolism	other	-0.326177	0.0686162	-0.118532	0.61053
YDL126C	Cdc48	RNA	other	-0.101724	0.81214	0.597203	0.00806084
YDL128W	Vcx1	other	other	-0.0099921	0.979475	-0.240072	0.368489
YDL129W		other	other	0.147373	0.695443	-0.232157	0.38128
YDL130W	Rpp1b	other	other	0.0998429	0.795432	-0.319651	0.346314
YDL130W-A	Stf1	other	other	0.377805	0.253044	0.031548	0.891968
YDL131W	Lys21	metabolism	other	1.15975	1.21724e-05	2.08168	1.82543e-09
YDL132W	Cdc53	other	other	-0.030447	0.954153	-0.246768	0.441081
YDL133C-A	Rpl41b	other	other	0.138054	0.767147	-0.336008	0.493881
YDL134C	Pph21	DNA	other	0.057339	0.896617	-0.296905	0.724097
YDL135C	Rdi1	other	other	-0.0302655	0.948962	-0.0152999	0.961004
YDL136W	Rpl35b	RNA	other	0.185846	0.666597	-0.23986	0.579756
YDL137W	Arf2	other	other	-0.0905948	0.815992	-0.246151	0.230871
YDL138W	Rgt2	other	other	0.21417	0.517616	0.184713	0.576733
YDL139C	Scm3	DNA	other	-0.0252822	0.938677	0.0420905	0.915182
YDL140C	Rpo21	DNA	RNAPII	4.21827	4.75581e-11	6.41783	1.55016e-14
YDL141W	Bpl1	other	other	0.34427	0.226921	0.894256	0.00050151
YDL142C	Crd1	metabolism	other	-0.157299	0.689886	-0.113889	0.78221
YDL144C		other	other	-0.0175077	0.981879	-0.122679	0.74667
YDL145C	Cop1	other	other	-0.308682	0.575026	-0.145098	0.632538
YDL146W	Ldb17	other	other	0.110433	0.720105	-0.120681	0.682727
YDL147W	Rpn5	other	other	0.146795	0.598009	0.43512	0.179301
YDL149W	Atg9	other	other	-0.093187	0.760513	0.00753088	0.978152
YDL155W	Clb3	other	other	-0.224812	0.410363	-0.159053	0.487869
YDL156W	Cmr1	DNA	other	0.103201	0.676369	0.603488	0.000427335
YDL157C		other	other	-0.125202	0.65598	-0.215289	0.543409
YDL159W	Ste7	other	other	0.0890024	0.749874	0.0813739	0.763857
YDL160C	Dhh1	RNA	other	-0.0865811	0.810238	-0.146313	0.599468
YDL161W	Ent1	other	other	0.450905	0.107068	-0.217233	0.310678
YDL164C	Cdc9	DNA	other	0.10692	0.760393	NA	NA
YDL165W	Cdc36	RNA	other	-0.309639	0.292646	-0.0198787	0.943831
YDL166C	Fap7	RNA	other	-0.414545	0.0380046	-0.0557067	0.840422
YDL167C	Nrp1	other	other	-0.0815434	0.811325	0.366872	0.0705126
YDL168W	Sfa1	metabolism	other	0.214775	0.531915	-0.10515	0.766958
YDL170W	Uga3	DNA	other	-0.0753594	0.848395	-0.254818	0.325734
YDL171C	Glt1	metabolism	other	-0.101314	0.719894	-0.126097	0.556725
YDL173W	Par32	other	other	0.235088	0.49771	-0.0983254	0.636593
YDL174C	Dld1	metabolism	other	-0.103028	0.703466	-0.186359	0.399252
YDL175C	Air2	RNA	other	0.2172	0.316853	0.463618	0.026784
YDL176W		other	other	-0.311266	0.552029	-0.364867	0.228878
YDL177C		other	other	0.189501	0.346426	0.280108	0.230871
YDL181W	Inh1	other	other	0.68218	0.0117545	1.25875	0.000579338
YDL182W	Lys20	DNA	other	1.80415	6.50327e-08	2.83194	5.11179e-10
YDL184C	Rpl41a	other	other	0.543777	0.00617765	0.426522	0.0491288
YDL185W	Vma1	other	other	-0.180089	0.696257	0.0130508	0.967018
YDL188C	Pph22	DNA	other	-0.248914	0.628228	-0.0529295	0.80216
YDL189W	Rbs1	metabolism	other	0.00517439	0.993677	0.477786	0.0356143
YDL190C	Ufd2	other	other	-0.213669	0.481524	0.101681	0.711682
YDL192W	Arf1	other	other	-0.0488859	0.923227	-0.11018	0.794273
YDL195W	Sec31	other	other	0.0466799	0.933648	0.143695	0.621022
YDL197C	Asf2	DNA	other	0.0780381	0.867164	-0.256431	0.406458
YDL201W	Trm8	RNA	other	0.86069	0.00184844	1.48463	1.46248e-07
YDL202W	Mrpl11	other	other	-0.144029	0.538017	-0.615446	0.113951
YDL203C	Ack1	other	other	-0.556755	0.0399251	-0.184862	0.523205
YDL204W	Rtn2	other	other	0.0545418	0.848724	0.0481198	0.888449
YDL205C	Hem3	metabolism	other	0.343475	0.220788	-0.144266	0.610173
YDL207W	Gle1	DNA	other	-0.0892982	0.759322	0.00859719	0.978152
YDL209C	Cwc2	RNA	other	0.239809	0.220903	0.182597	0.434456
YDL211C		other	other	-0.247073	0.307909	-0.0596057	0.92485
YDL212W	Shr3	other	other	-0.295941	0.486211	-0.234945	0.417713
YDL213C	Nop6	other	other	-0.0940066	0.80068	0.0081243	0.972982
YDL215C	Gdh2	other	other	-0.160306	0.583444	-0.0209189	0.952949
YDL216C	Rri1	metabolism	other	0.196721	0.583444	-0.0811098	0.780765
YDL219W	Dtd1	metabolism	other	-0.308884	0.191615	-0.250593	0.46249
YDL220C	Cdc13	DNA	other	0.140332	0.649888	NA	NA
YDL222C	Fmp45	other	other	-0.18014	0.699812	-0.0236504	0.939574
YDL225W	Shs1	other	other	-0.223626	0.342825	-0.299901	0.518697
YDL226C	Gcs1	other	other	0.0215138	0.969577	0.133434	0.577852
YDL228C		other	other	0.160187	0.689886	-0.274574	0.521415
YDL230W	Ptp1	other	other	-0.258938	0.185424	-0.0572018	0.806919
YDL232W	Ost4	other	other	0.0570166	0.923484	-0.0838544	0.716497
YDL233W		other	other	-0.115883	0.811585	0.171823	0.630637
YDL234C	Gyp7	other	other	-0.505135	0.0372273	-0.243241	0.478823
YDL235C	Ypd1	other	other	-0.0726826	0.808671	-0.00514023	0.98112
YDL236W	Pho13	metabolism	other	0.539831	0.0117831	0.656531	0.00819721
YDL238C	Gud1	metabolism	other	-0.101917	0.897644	-0.0446501	0.890182
YDL240W	Lrg1	metabolism	other	-0.147353	0.722174	-0.490311	0.0814985
YDR001C	Nth1	metabolism	other	-0.0356299	0.902205	0.393262	0.0704585
YDR003W	Rcr2	other	other	0.00386781	0.993677	-0.157896	0.576945
YDR004W	Rad57	DNA	other	-0.125151	0.724878	0.130495	0.501412
YDR005C	Maf1	DNA	other	0.347619	0.585415	0.494387	0.144761
YDR007W	Trp1	metabolism	other	-0.309458	0.265918	-0.149056	0.472091
YDR009W	Gal3	DNA	other	0.828694	0.345998	0.145029	0.591887
YDR011W	Snq2	other	other	-0.0585973	0.875056	-0.143823	0.550912
YDR012W	Rpl4b	other	other	-0.0703735	0.832407	0.281776	0.234
YDR013W	Psf1	DNA	other	0.309307	0.217324	0.77284	0.0189464
YDR014W	Rad61	DNA	other	-0.314853	0.521204	0.467027	0.262909
YDR016C	Dad1	DNA	other	0.108355	0.777279	NA	NA
YDR017C	Kcs1	metabolism	other	-0.286297	0.426346	-0.210007	0.429664
YDR019C	Gcv1	metabolism	other	-0.102509	0.781806	-0.193251	0.387432
YDR020C		other	other	0.140885	0.740472	0.236064	0.345632
YDR021W	Fal1	RNA	other	0.190791	0.477066	0.494215	0.00543982
YDR022C	Atg31	other	other	-0.201325	0.413461	0.120319	0.770291
YDR025W	Rps11a	RNA	other	-0.100387	0.74335	-0.126859	0.51834
YDR026C	Nsi1	DNA	other	-0.279142	0.308472	-0.382225	0.145627
YDR027C	Vps54	other	other	0.0153186	0.972162	-0.148032	0.492118
YDR028C	Reg1	DNA	other	-0.365815	0.2297	-0.199727	0.576897
YDR032C	Pst2	other	other	-0.144944	0.646185	-0.476878	0.0734892
YDR033W	Mrh1	other	other	-0.0808019	0.808671	0.120709	0.682696
YDR034W-B		other	other	-0.352915	0.424623	-0.103403	0.812131
YDR035W	Aro3	other	other	0.0613734	0.822829	0.324962	0.12086
YDR036C	Ehd3	other	other	-0.0043762	0.993345	-0.249157	0.254266
YDR038C	Ena5	other	other	-0.0734488	0.811585	0.13886	0.484875
YDR039C	Ena2	other	other	0.10324	0.759322	NA	NA
YDR040C	Ena1	other	other	-0.378643	0.472607	-0.281352	0.264305
YDR041W	Rsm10	other	other	-0.33804	0.189519	-0.398507	0.0489845
YDR043C	Nrg1	DNA	other	-0.681539	0.178256	NA	NA
YDR044W	Hem13	metabolism	other	0.274472	0.145191	0.173427	0.583755
YDR046C	Bap3	other	other	0.231346	0.356293	0.228348	0.45302
YDR047W	Hem12	metabolism	other	-0.167586	0.601125	-0.408785	0.098382
YDR049W	Vms1	other	other	0.441024	0.0422471	0.501929	0.0251265
YDR050C	Tpi1	metabolism	other	0.0231788	0.973604	0.826175	0.000852089
YDR051C	Det1	other	other	-0.0801017	0.798574	-0.0205634	0.940365
YDR054C	Cdc34	other	other	0.148167	0.52161	-0.173474	0.724097
YDR055W	Pst1	other	other	-0.119638	0.831448	-0.122869	0.521395
YDR056C		other	other	0.0364631	0.939536	-0.465496	0.0173569
YDR059C	Ubc5	other	other	-0.0627058	0.937891	0.217976	0.418628
YDR061W		other	other	-0.139636	0.665862	-0.292281	0.22775
YDR062W	Lcb2	metabolism	other	-0.1965	0.609512	-0.102844	0.674351
YDR063W	Aim7	other	other	0.0126577	0.977078	-0.111588	0.708142
YDR065W	Rrg1	other	other	0.195019	0.517791	-0.40451	0.298283
YDR066C	Rtr2	other	other	-0.0151583	0.959699	-0.28241	0.225438
YDR067C		other	other	0.0517433	0.875056	0.168851	0.4089
YDR068W	Dos2	other	other	-0.0683925	0.79193	-0.310385	0.154877
YDR069C	Doa4	DNA	other	0.13444	0.802095	-0.0604889	0.831902
YDR070C	Fmp16	other	other	0.136328	0.573623	-0.389607	0.237415
YDR071C	Paa1	DNA	other	-0.976629	0.000667368	-0.168296	0.560474
YDR072C	Ipt1	metabolism	other	-0.0431126	0.900045	-0.324743	0.200764
YDR073W	Snf11	DNA	other	0.0484726	0.938677	0.48233	0.0302482
YDR074W	Tps2	metabolism	other	-0.0260048	0.949139	0.208692	0.290035
YDR075W	Pph3	DNA	other	-0.112749	0.666597	0.0305918	0.962108
YDR076W	Rad55	DNA	other	-0.237665	0.450243	-0.140213	0.637076
YDR077W	Sed1	other	other	-0.200725	0.51468	-0.445142	0.183952
YDR079C-A	Tfb5	DNA	TFII	1.34848	0.00063504	0.532573	0.015474
YDR079W	Pet100	other	other	-0.149444	0.695443	-0.282039	0.165215
YDR080W	Vps41	other	other	0.0369206	0.922814	-0.195184	0.435458
YDR081C	Pdc2	DNA	other	0.0615343	0.883198	-0.23636	0.385694
YDR083W	Rrp8	RNA	other	0.232457	0.311333	0.64654	0.0166923
YDR084C	Tvp23	other	other	0.108434	0.704081	0.0393741	0.917447
YDR087C	Rrp1	RNA	other	-0.137467	0.575891	0.183399	0.494613
YDR088C	Slu7	RNA	other	-0.142744	0.646185	-0.0915138	0.695781
YDR089W		other	other	-0.356256	0.466768	-0.202124	0.401696
YDR090C		other	other	0.116017	0.87716	0.21614	0.368669
YDR091C	Rli1	DNA	other	-0.251581	0.258593	-0.0639799	0.794273
YDR092W	Ubc13	DNA	other	-0.317798	0.131755	-0.125266	0.535966
YDR093W	Dnf2	other	other	0.15381	0.738697	0.0343167	0.915314
YDR097C	Msh6	DNA	other	0.0554377	0.875056	0.33208	0.218258
YDR098C	Grx3	DNA	other	0.400955	0.0495826	0.0780333	0.712438
YDR099W	Bmh2	DNA	other	-0.574382	0.27298	0.313778	0.150843
YDR100W	Tvp15	other	other	-0.359573	0.168646	-0.147673	0.594469
YDR101C	Arx1	DNA	other	0.391345	0.0681564	0.103841	0.782655
YDR103W	Ste5	other	other	-0.0538587	0.895747	-0.0410609	0.868934
YDR105C	Tms1	other	other	0.297936	0.183793	-0.0213868	0.9293
YDR108W	Trs85	other	other	-0.115928	0.742445	-0.137861	0.493391
YDR109C		other	other	-0.104469	0.751184	0.0489334	0.899576
YDR110W	Fob1	DNA	other	-0.117721	0.701571	-0.0134408	0.966467
YDR111C		other	other	-0.138391	0.590856	-0.169608	0.655081
YDR115W	Mrx14	other	other	-0.102469	0.865713	0.00772484	0.985385
YDR116C	Mrpl1	other	other	-0.243933	0.272966	-0.448923	0.0175946
YDR117C	Tma64	RNA	other	0.0131054	0.980497	-0.0124811	0.967018
YDR118W	Apc4	other	other	-0.373366	0.283843	0.187336	0.550912
YDR120C	Trm1	RNA	other	0.10711	0.737269	0.013316	0.962108
YDR121W	Dpb4	DNA	other	0.577105	0.221624	1.38543	2.29344e-07
YDR122W	Kin1	other	other	0.33622	0.550615	0.278057	0.271996
YDR123C	Ino2	DNA	other	0.220585	0.573329	NA	NA
YDR124W		other	other	0.337273	0.226145	0.626799	0.0034647
YDR127W	Aro1	other	other	-0.144497	0.566265	-0.00145431	0.993881
YDR128W	Mtc5	other	other	0.0968119	0.766052	-0.0682728	0.747206
YDR129C	Sac6	other	other	-0.158917	0.569286	-0.0423738	0.891691
YDR132C		other	other	0.0788223	0.760393	0.140831	0.571472
YDR135C	Ycf1	other	other	-0.577198	0.249015	-0.0024313	0.993861
YDR137W	Rgp1	other	other	0.0543752	0.880063	-0.100671	0.763915
YDR138W	Hpr1	RNA	CPA/termination	0.448744	0.0640324	1.42599	0.000121208
YDR139C	Rub1	other	other	0.0170365	0.978612	0.370257	0.0727542
YDR140W	Mtq2	other	other	-0.0871772	0.814539	-0.388453	0.0412122
YDR141C	Dop1	other	other	-0.265971	0.379515	NA	NA
YDR142C	Pex7	other	other	0.0750566	0.858671	0.102991	0.675246
YDR143C	San1	other	other	-0.0557631	0.869475	0.147174	0.576426
YDR144C	Mkc7	other	other	-0.313922	0.539826	-0.0798111	0.853388
YDR145W	Taf12	DNA	TFII	0.252347	0.491633	0.241127	0.549092
YDR146C	Swi5	other	other	-0.195615	0.426544	-0.208301	0.456051
YDR147W	Eki1	metabolism	other	-0.195701	0.560099	-0.208567	0.271831
YDR150W	Num1	other	other	0.0128823	0.984024	0.146822	0.580319
YDR152W	Gir2	other	other	0.344277	0.117213	-0.135169	0.533888
YDR153C	Ent5	other	other	-0.38908	0.120908	-0.426421	0.146394
YDR155C	Cpr1	DNA	other	0.544485	0.00180064	1.12202	1.29614e-06
YDR156W	Rpa14	DNA	other	0.147476	0.633959	0.27069	0.254594
YDR158W	Hom2	metabolism	other	0.25708	0.402732	0.380538	0.417713
YDR159W	Sac3	RNA	other	-0.16706	0.594528	NA	NA
YDR161W	Acl4	other	other	0.43238	0.230385	0.914889	0.00129209
YDR162C	Nbp2	other	other	0.0155585	0.969577	-0.654341	0.18441
YDR165W	Trm82	RNA	other	0.538545	0.0053099	0.0745284	0.923525
YDR166C	Sec5	other	other	-0.042206	0.93005	-0.122845	0.682552
YDR167W	Taf10	DNA	TFII	0.324134	0.329801	0.338257	0.0797454
YDR168W	Cdc37	other	other	0.127381	0.615093	-0.402104	0.0437343
YDR169C	Stb3	DNA	other	0.167756	0.495548	-0.327216	0.615529
YDR170C	Sec7	other	other	0.0867921	0.776097	NA	NA
YDR171W	Hsp42	other	other	-0.227262	0.511654	0.00336415	0.987773
YDR172W	Sup35	RNA	other	0.0813435	0.82443	1.23311	5.89484e-07
YDR173C	Arg82	DNA	other	-0.282465	0.191111	0.0242304	0.921564
YDR174W	Hmo1	DNA	other	0.586387	0.0248034	0.438138	0.0915524
YDR175C	Rsm24	other	other	-0.379734	0.177682	-0.410767	0.0308223
YDR176W	Ngg1	DNA	other	0.434327	0.0117292	0.558916	0.00693909
YDR177W	Ubc1	other	other	0.254525	0.257433	0.138398	0.724097
YDR179C	Csn9	other	other	-0.0362374	0.9109	-0.308311	0.309466
YDR179W-A	Nvj3	other	other	-0.052659	0.910897	-0.284135	0.429315
YDR180W	Scc2	DNA	Cohesin	0.301268	0.267381	0.315562	0.087532
YDR181C	Sas4	DNA	other	0.207098	0.565157	0.506911	0.0591666
YDR182W	Cdc1	DNA	other	-0.428999	0.192218	-0.0229293	0.93136
YDR183W	Plp1	DNA	other	-0.0344289	0.9109	0.101067	0.735498
YDR184C	Atc1	other	other	0.0889738	0.809888	0.123584	0.547793
YDR185C	Ups3	other	other	-0.0908784	0.857198	-0.0915304	0.795182
YDR186C		other	other	0.0393199	0.905602	-0.240278	0.356983
YDR189W	Sly1	other	other	-0.104865	0.807945	-0.397776	0.0734892
YDR190C	Rvb1	DNA	other	1.19833	1.35796e-05	1.15421	4.43025e-06
YDR191W	Hst4	DNA	other	0.301003	0.208551	0.0835167	0.724097
YDR194C	Mss116	RNA	other	-0.1282	0.778429	-0.37079	0.185026
YDR195W	Ref2	RNA	CPA/termination	0.168647	0.464504	0.874213	0.000119473
YDR196C	Cab5	metabolism	other	0.0245559	0.948962	-0.0892269	0.779035
YDR197W	Cbs2	other	other	-0.0430945	0.936257	-0.282609	0.261901
YDR198C	Rkm2	other	other	-0.0388165	0.911084	-0.210369	0.470371
YDR200C	Vps64	other	other	-0.170598	0.599487	-0.425946	0.0517035
YDR201W	Spc19	DNA	other	-0.0480375	0.902205	-0.0879363	0.812659
YDR202C	Rav2	other	other	-0.0174666	0.961966	0.120332	0.68881
YDR205W	Msc2	other	other	0.091541	0.810217	-0.259658	0.383039
YDR207C	Ume6	DNA	other	0.38398	0.14409	0.68808	0.000194039
YDR210W		other	other	-0.244589	0.334425	-0.0863104	0.705955
YDR213W	Upc2	DNA	other	-0.362992	0.250021	-0.210628	0.474841
YDR214W	Aha1	other	other	0.370042	0.159344	0.406221	0.129248
YDR216W	Adr1	DNA	other	-0.208201	0.791564	-0.188977	0.562626
YDR217C	Rad9	DNA	other	0.837967	0.0222947	1.61553	3.88255e-06
YDR219C	Mfb1	other	other	-0.0279467	0.960755	0.0661209	0.820281
YDR222W		other	other	-0.167761	0.614355	-0.0969092	0.6969
YDR224C	Htb1	DNA	other	9.63889	9.31744e-14	9.03395	1.825e-19
YDR226W	Adk1	DNA	other	0.117228	0.742653	1.02615	2.37033e-06
YDR227W	Sir4	DNA	other	0.2293	0.311405	NA	NA
YDR228C	Pcf11	RNA	CPA/termination	0.318031	0.120059	3.11248	5.46668e-10
YDR229W	Ivy1	other	other	-0.238473	0.437677	-0.529874	0.100043
YDR231C	Cox20	metabolism	other	-0.158463	0.6226	0.0482286	0.852437
YDR232W	Hem1	metabolism	other	-0.167832	0.623866	-0.135161	0.686696
YDR233C	Rtn1	other	other	-0.042984	0.8875	-0.29327	0.223235
YDR234W	Lys4	metabolism	other	0.0660083	0.874378	-0.108775	0.683806
YDR235W	Prp42	RNA	other	-0.0220889	0.966648	0.981838	9.64017e-05
YDR236C	Fmn1	metabolism	other	-0.277191	0.396136	0.0793586	0.748151
YDR238C	Sec26	other	other	-0.404201	0.0901368	-0.192083	0.355816
YDR239C		other	other	0.0250171	0.948962	-0.135811	0.476405
YDR240C	Snu56	RNA	other	0.273324	0.38856	1.06739	3.1296e-05
YDR243C	Prp28	RNA	other	0.153699	0.570189	0.544028	0.052823
YDR244W	Pex5	other	other	-0.11581	0.688879	-0.193508	0.358598
YDR245W	Mnn10	other	other	-0.383064	0.191111	0.00101176	0.99639
YDR246W	Trs23	other	other	0.0307561	0.93005	0.311944	0.246238
YDR247W	Vhs1	other	other	-0.166656	0.572816	0.111773	0.669404
YDR248C		other	other	-0.219149	0.342825	-0.0280972	0.947424
YDR251W	Pam1	other	other	-0.238153	0.699812	-0.0839458	0.758869
YDR252W	Btt1	other	other	-0.253786	0.510705	0.0336164	0.919722
YDR253C	Met32	DNA	other	-0.0907715	0.764081	0.185835	0.368669
YDR254W	Chl4	DNA	other	-0.25119	0.228408	0.0144049	0.967018
YDR256C	Cta1	other	other	0.21909	0.65598	-0.650106	0.117101
YDR257C	Rkm4	other	other	0.50285	0.016911	1.22091	8.57334e-07
YDR259C	Yap6	DNA	other	-0.219687	0.676369	-0.0150502	0.966553
YDR261C	Exg2	other	other	-0.128437	0.832407	-0.329662	0.077459
YDR262W		other	other	-0.151809	0.652675	-0.277472	0.246849
YDR264C	Akr1	other	other	-0.176119	0.512316	0.0539739	0.852437
YDR266C	Hel2	DNA	other	0.854642	0.000140203	1.36131	6.06013e-07
YDR267C	Cia1	RNA	other	-0.191713	0.659753	-0.0300519	0.887324
YDR268W	Msw1	metabolism	other	-0.102563	0.814566	-0.0946568	0.78049
YDR272W	Glo2	metabolism	other	-0.296676	0.282723	-0.402784	0.200684
YDR275W	Bsc2	other	other	0.040679	0.913896	-0.0926298	0.81822
YDR276C	Pmp3	other	other	-0.083262	0.869663	0.087917	0.82292
YDR277C	Mth1	other	other	-0.127553	0.699812	-0.114234	0.711206
YDR279W	Rnh202	RNA	other	0.064474	0.847422	0.463799	0.121985
YDR280W	Rrp45	RNA	other	-0.247791	0.269801	-0.0181639	0.952861
YDR283C	Gcn2	DNA	other	-0.236775	0.65206	-0.0687828	0.876021
YDR284C	Dpp1	metabolism	other	-0.351641	0.285678	-0.199779	0.30045
YDR285W	Zip1	DNA	other	0.0542806	0.882299	-0.103928	0.719608
YDR288W	Nse3	DNA	other	0.257845	0.279688	0.359659	0.11434
YDR289C	Rtt103	RNA	other	0.454798	0.0428758	3.2982	1.07768e-09
YDR291W	Hrq1	DNA	other	0.342464	0.245607	0.446581	0.0439598
YDR292C	Srp101	other	other	0.163034	0.677561	-0.378813	0.500584
YDR293C	Ssd1	other	other	0.139623	0.755216	NA	NA
YDR294C	Dpl1	metabolism	other	-0.102543	0.822388	-0.393153	0.50046
YDR295C	Hda2	DNA	other	0.383005	0.245358	0.222651	0.352542
YDR296W	Mhr1	DNA	other	-0.163151	0.63506	-0.239442	0.362675
YDR297W	Sur2	metabolism	other	-0.493488	0.329674	-0.32034	0.17896
YDR298C	Atp5	metabolism	other	0.128301	0.719819	-0.123308	0.643522
YDR299W	Bfr2	RNA	other	0.182057	0.570978	NA	NA
YDR301W	Cft1	RNA	CPA/termination	0.600632	0.0103684	2.18178	1.54979e-07
YDR302W	Gpi11	metabolism	other	-0.306821	0.666597	-0.03048	0.906265
YDR303C	Rsc3	DNA	other	1.23578	0.000513827	1.72027	7.60488e-09
YDR305C	Hnt2	metabolism	other	-0.259284	0.340289	-0.21072	0.35117
YDR307W		other	other	0.00839461	0.991247	-0.064487	0.839133
YDR308C	Srb7	DNA	other	0.164414	0.646185	NA	NA
YDR309C	Gic2	other	other	0.0706473	0.860928	NA	NA
YDR310C	Sum1	DNA	other	0.964047	5.17549e-05	1.00693	0.000319364
YDR311W	Tfb1	DNA	TFII	2.89342	2.57228e-09	1.73424	1.80211e-07
YDR312W	Ssf2	other	other	-0.139244	0.821781	-0.222224	0.330687
YDR313C	Pib1	other	other	-0.0966253	0.874378	0.229825	0.27179
YDR314C	Rad34	DNA	other	-0.0405655	0.922814	-0.0243921	0.933596
YDR316W	Oms1	other	other	0.00455604	0.993345	-0.137359	0.602297
YDR318W	Mcm21	DNA	other	0.156531	0.528159	-0.0390944	0.936009
YDR319C		other	other	-0.308968	0.37246	-0.00906044	0.976801
YDR320C	Swa2	other	other	-0.425724	0.114961	0.0405236	0.886797
YDR320C-A	Dad4	DNA	other	0.198509	0.689886	0.210524	0.460922
YDR322C-A	Tim11	metabolism	other	0.0301044	0.937891	-0.0109014	0.973104
YDR322W	Mrpl35	other	other	-0.603945	0.00220045	-0.363138	0.122704
YDR323C	Pep7	other	other	-0.245644	0.258593	-0.0633152	0.779985
YDR324C	Utp4	RNA	other	0.120689	0.665588	-0.0444819	0.872243
YDR325W	Ycg1	DNA	other	-0.352396	0.326072	0.411072	0.124513
YDR326C	Ysp2	other	other	0.165137	0.563401	-0.0899315	0.681216
YDR329C	Pex3	other	other	-0.0146185	0.971303	0.00282365	0.991958
YDR331W	Gpi8	metabolism	other	0.0439981	0.92214	-0.127381	0.650919
YDR332W	Irc3	other	other	0.0828429	0.819762	0.121493	0.662762
YDR333C	Rqc1	other	other	-0.232128	0.410541	NA	NA
YDR334W	Swr1	DNA	other	0.379354	0.590856	0.257693	0.468701
YDR335W	Msn5	DNA	other	0.3882	0.21592	0.431491	0.135826
YDR337W	Mrps28	other	other	-0.179812	0.527527	-0.137953	0.595859
YDR338C		other	other	-0.00762875	0.988351	-0.0913934	0.702126
YDR342C	Hxt7	other	other	-0.143	0.517791	-0.134978	0.513492
YDR345C	Hxt3	other	other	-0.591659	0.366585	NA	NA
YDR346C	Svf1	other	other	0.308691	0.0900146	0.402933	0.0598262
YDR347W	Mrp1	other	other	-0.0756687	0.803467	-0.242211	0.28513
YDR348C	Pal1	other	other	0.0494429	0.871886	-0.0152484	0.9751
YDR349C	Yps7	other	other	-0.350726	0.366585	-0.221928	0.295968
YDR352W	Ypq2	other	other	-0.294021	0.17752	-0.192449	0.4193
YDR353W	Trr1	other	other	1.36335	4.2408e-06	1.85561	1.16458e-08
YDR354W	Trp4	metabolism	other	-0.0846508	0.75981	-0.250173	0.387432
YDR356W	Spc110	DNA	other	0.0582921	0.869018	0.177698	0.608267
YDR357C	Cnl1	other	other	-0.309582	0.568924	0.0912635	0.655358
YDR358W	Gga1	other	other	-0.0676048	0.817899	-0.1842	0.652506
YDR361C	Bcp1	DNA	other	1.20955	5.63266e-06	1.72279	1.01858e-07
YDR362C	Tfc6	other	TFII	0.206493	0.510344	0.441206	0.0579772
YDR363W	Esc2	DNA	other	-0.0325451	0.936269	0.334111	0.104844
YDR363W-A	Sem1	DNA	other	0.303284	0.0901368	0.359035	0.0599738
YDR364C	Cdc40	RNA	other	-0.304333	0.206301	NA	NA
YDR365C	Esf1	RNA	other	-0.237987	0.301813	-0.0162209	0.955397
YDR367W	Kei1	metabolism	other	-0.315074	0.367989	-0.177784	0.415249
YDR368W	Ypr1	metabolism	other	-0.0997431	0.704997	0.189921	0.301926
YDR369C	Xrs2	DNA	other	0.0529518	0.851642	0.112998	0.589209
YDR370C	Dxo1	RNA	other	-0.0305825	0.939658	-0.0170445	0.952949
YDR371W		other	other	-0.139039	0.597302	-0.304036	0.161697
YDR372C	Vps74	metabolism	other	-0.356168	0.420197	-0.194731	0.474202
YDR373W	Frq1	other	other	-0.0223235	0.967434	-0.169676	0.663508
YDR375C	Bcs1	other	other	0.191488	0.665588	-0.288215	0.399009
YDR376W	Arh1	metabolism	other	-0.152646	0.572631	-0.0470015	0.891683
YDR377W	Atp17	metabolism	other	-0.258691	0.512786	-0.209571	0.550912
YDR379C-A	Sdh6	other	other	-0.0506101	0.944503	0.137463	0.651111
YDR379W	Rga2	other	other	0.139144	0.736749	-0.0779692	0.846064
YDR382W	Rpp2b	other	other	-0.112621	0.806644	-0.202224	0.637076
YDR384C	Ato3	other	other	-0.0554074	0.857611	-0.111637	0.758683
YDR385W	Eft2	other	other	0.0966788	0.923484	0.663366	0.0104042
YDR386W	Mus81	DNA	other	0.0549356	0.872461	-0.207614	0.66533
YDR388W	Rvs167	other	other	0.131131	0.810238	-0.0136054	0.978152
YDR389W	Sac7	other	other	-0.120933	0.627765	NA	NA
YDR390C	Uba2	other	other	0.134017	0.790964	0.419042	0.0518322
YDR391C		other	other	-0.0433336	0.876206	-0.0648813	0.879936
YDR392W	Spt3	DNA	other	0.343168	0.0325731	0.146693	0.560826
YDR393W	She9	other	other	-0.276125	0.282225	-0.12935	0.533567
YDR395W	Sxm1	DNA	other	0.403952	0.117213	0.381676	0.0571179
YDR397C	Ncb2	DNA	other	1.86815	1.02833e-07	2.04465	7.22332e-08
YDR398W	Utp5	RNA	other	-0.0991024	0.817678	-0.0607719	0.781053
YDR399W	Hpt1	metabolism	other	0.0750411	0.87716	1.16992	2.04238e-06
YDR400W	Urh1	metabolism	other	0.0890958	0.846562	-0.0524988	0.924546
YDR404C	Rpb7	RNA	RNAPII	2.09571	5.73855e-09	4.36931	4.77463e-14
YDR405W	Mrp20	other	other	-0.341491	0.256403	-0.790051	0.0279343
YDR407C	Trs120	other	other	-0.322998	0.245607	0.0361304	0.924055
YDR408C	Ade8	metabolism	other	0.19583	0.552029	0.102815	0.690475
YDR409W	Siz1	DNA	other	0.361104	0.0523706	0.497919	0.0777516
YDR410C	Ste14	other	other	0.106446	0.810217	-0.377822	0.368669
YDR411C	Dfm1	other	other	0.297279	0.369919	0.158688	0.549382
YDR412W	Rrp17	RNA	other	-0.0410238	0.890796	-0.172736	0.61049
YDR416W	Syf1	RNA	other	0.018683	0.96551	0.108221	0.589022
YDR418W	Rpl12b	other	other	0.175304	0.673681	-0.0906552	0.803992
YDR419W	Rad30	DNA	other	-0.327565	0.262774	-0.0419455	0.891968
YDR420W	Hkr1	metabolism	other	0.0707652	0.817246	-0.418482	0.348387
YDR421W	Aro80	DNA	other	0.557778	0.523782	0.308637	0.319652
YDR422C	Sip1	other	other	-0.206569	0.573329	-0.121573	0.537272
YDR423C	Cad1	DNA	other	0.0248646	0.956907	-0.177399	0.793034
YDR424C	Dyn2	other	other	0.0508522	0.93005	0.161624	0.474202
YDR425W	Snx41	other	other	-0.552655	0.105832	-0.397731	0.0885458
YDR427W	Rpn9	other	other	-0.229992	0.626041	-0.0933206	0.782655
YDR430C	Cym1	other	other	-0.926745	0.000926671	-0.135089	0.589924
YDR432W	Npl3	RNA	other	1.38629	1.0481e-05	2.93316	1.48193e-09
YDR434W	Gpi17	metabolism	other	-0.451528	0.42135	-0.360112	0.0805885
YDR436W	Ppz2	other	other	-0.0230637	0.948962	-0.306089	0.405803
YDR437W	Gpi19	metabolism	other	-0.161086	0.486211	-0.234469	0.415563
YDR439W	Lrs4	DNA	other	-0.287827	0.346601	-0.300156	0.209015
YDR440W	Dot1	DNA	other	-0.00890737	0.988775	0.109789	0.666641
YDR441C	Apt2	other	other	-0.0250339	0.959479	-0.0448095	0.89719
YDR444W		other	other	-0.298252	0.309553	-0.104231	0.746883
YDR447C	Rps17b	other	other	-0.0244341	0.959699	-0.0538772	0.879622
YDR448W	Ada2	DNA	other	0.561631	0.00203501	0.41396	0.0421066
YDR449C	Utp6	RNA	other	0.0742447	0.839191	-0.385715	0.0471762
YDR450W	Rps18a	RNA	other	-0.138394	0.512786	-0.142748	0.532012
YDR451C	Yhp1	DNA	other	-0.192328	0.583295	0.357341	0.186473
YDR453C	Tsa2	other	other	0.250913	0.478357	-0.185239	0.387432
YDR454C	Guk1	metabolism	other	-0.0381878	0.911718	0.0398618	0.879622
YDR456W	Nhx1	other	other	0.0678457	0.847408	0.0852655	0.746883
YDR457W	Tom1	RNA	other	0.61474	0.0397563	0.292987	0.32192
YDR458C	Heh2	other	other	0.307702	0.267356	0.142152	0.661076
YDR460W	Tfb3	DNA	TFII	2.55024	4.75581e-11	1.12313	5.54945e-06
YDR461W	Mfa1	other	other	-0.353249	0.198937	-0.272441	0.177255
YDR462W	Mrpl28	other	other	-0.0758605	0.832407	-0.118484	0.537272
YDR463W	Stp1	DNA	other	0.0264925	0.974862	0.352455	0.100598
YDR465C	Rmt2	other	other	0.000386244	0.998313	0.109624	0.681527
YDR469W	Sdc1	DNA	other	-0.0445102	0.924221	0.590237	0.0118263
YDR471W	Rpl27b	other	other	0.189931	0.634473	-0.368909	0.157566
YDR472W	Trs31	other	other	-0.482273	0.367989	-0.355004	0.364077
YDR473C	Prp3	RNA	other	-0.327512	0.159344	-0.0688038	0.83229
YDR474C		other	other	0.0504953	0.908658	-0.389943	0.108442
YDR476C		other	other	-0.169616	0.510725	-0.142395	0.552407
YDR477W	Snf1	metabolism	other	-0.163075	0.656506	-0.101384	0.771758
YDR478W	Snm1	RNA	other	0.00662465	0.991247	-0.204911	0.532012
YDR479C	Pex29	other	other	-0.253018	0.440983	-0.0584712	0.858722
YDR480W	Dig2	DNA	other	0.153442	0.522876	-0.15371	0.433012
YDR481C	Pho8	metabolism	other	-0.00513393	0.993488	-0.0628796	0.838797
YDR482C	Cwc21	RNA	other	0.239039	0.453817	0.408798	0.30383
YDR483W	Kre2	metabolism	other	-0.119738	0.738697	0.0102291	0.97172
YDR484W	Vps52	other	other	-0.152739	0.723309	-0.147164	0.579756
YDR485C	Vps72	DNA	other	0.430051	0.0306344	0.480375	0.0261961
YDR486C	Vps60	other	other	-0.369421	0.489422	-0.305517	0.219734
YDR487C	Rib3	metabolism	other	0.183704	0.488496	-0.0484935	0.835077
YDR488C	Pac11	other	other	-0.0485189	0.895747	-0.150797	0.503924
YDR492W	Izh1	other	other	-0.0545094	0.871886	-0.370895	0.173258
YDR493W	Mzm1	other	other	0.111693	0.646031	-0.108818	0.717944
YDR495C	Vps3	other	other	-0.328714	0.13259	-0.160154	0.521431
YDR496C	Puf6	other	other	0.00628797	0.992637	0.236045	0.633747
YDR497C	Itr1	other	other	0.0229284	0.962824	-0.211556	0.510631
YDR498C	Sec20	other	other	-0.253721	0.322696	-0.622285	0.113029
YDR499W	Lcd1	DNA	other	-0.0965304	0.749805	-0.398933	0.452581
YDR500C	Rpl37b	RNA	other	-0.351959	0.192218	-0.276232	0.24479
YDR502C	Sam2	metabolism	other	0.592501	0.00180064	0.7771	0.000314273
YDR503C	Lpp1	metabolism	other	0.00938572	0.98627	-0.116273	0.667488
YDR505C	Psp1	other	other	-0.175929	0.496017	0.220802	0.661903
YDR506C	Gmc1	other	other	-0.0320861	0.939536	-0.146933	0.521415
YDR507C	Gin4	other	other	0.156826	0.773071	-0.429462	0.042669
YDR508C	Gnp1	other	other	0.0368534	0.93005	-0.239583	0.355816
YDR510W	Smt3	other	other	0.215175	0.442703	0.225923	0.583755
YDR511W	Sdh7	metabolism	other	-0.1796	0.647688	-0.0486049	0.862292
YDR513W	Grx2	other	other	-0.248046	0.399885	-0.110525	0.685767
YDR514C		other	other	-0.38243	0.107068	0.0210492	0.944498
YDR515W	Slf1	other	other	-0.0580488	0.92214	-0.0270369	0.906632
YDR516C	Emi2	DNA	other	-0.224485	0.774422	-0.098707	0.662762
YDR517W	Grh1	other	other	-0.339545	0.364004	-0.186183	0.686655
YDR519W	Fpr2	other	other	-0.264755	0.247512	-0.423033	0.0217311
YDR522C	Sps2	other	other	-0.236892	0.305124	-0.254932	0.279322
YDR524C	Age1	other	other	-0.289712	0.549515	0.394548	0.159481
YDR525W-A	Sna2	other	other	-0.302518	0.377171	-0.302656	0.252701
YDR527W	Rba50	DNA	other	-0.0218531	0.949881	0.0786379	0.724097
YDR528W	Hlr1	other	other	-0.160879	0.809888	NA	NA
YDR529C	Qcr7	metabolism	other	0.0126826	0.967434	-0.404967	0.162728
YDR531W	Cab1	metabolism	other	-0.329821	0.561288	-0.238291	0.32108
YDR533C	Hsp31	metabolism	other	0.0382288	0.936257	0.0310376	0.951866
YDR538W	Pad1	metabolism	other	-0.269387	0.272966	-0.26835	0.424785
YDR539W	Fdc1	metabolism	other	0.0576631	0.905602	-0.0478826	0.820161
YDR540C	Irc4	DNA	other	-0.0628546	0.875056	-0.0713115	0.781053
YEL001C	Irc22	other	other	0.104226	0.715351	-0.35739	0.33118
YEL002C	Wbp1	other	other	-0.0414666	0.932274	-0.426288	0.067638
YEL003W	Gim4	other	other	-0.139803	0.507288	-0.0301343	0.922924
YEL005C	Vab2	other	other	0.0765964	0.784819	-0.0446563	0.897309
YEL006W	Yea6	other	other	-0.0981042	0.791564	-0.0519934	0.800969
YEL007W	Mit1	other	other	0.427366	0.0839751	1.40803	1.8097e-07
YEL008W		other	other	0.0335345	0.940565	-0.0459836	0.868958
YEL009C	Gcn4	DNA	other	-0.00313149	0.993677	0.0503072	0.849963
YEL011W	Glc3	metabolism	other	0.234644	0.538373	0.175051	0.595697
YEL012W	Ubc8	metabolism	other	0.075984	0.811882	-0.123757	0.621022
YEL013W	Vac8	other	other	-0.0417773	0.9109	-0.136942	0.641752
YEL015W	Edc3	RNA	other	-0.283772	0.420845	-0.530945	0.0324757
YEL016C	Npp2	metabolism	other	-0.0240788	0.959699	0.00171606	0.99385
YEL017C-A	Pmp2	other	other	-0.276466	0.29571	0.00697077	0.980696
YEL017W	Gtt3	other	other	0.229414	0.422545	-0.0562512	0.795584
YEL018W	Eaf5	DNA	other	0.517717	0.13324	0.778893	5.91303e-05
YEL019C	Mms21	DNA	other	0.140021	0.742639	0.513772	0.027798
YEL022W	Gea2	other	other	0.285029	0.307909	0.490668	0.0574836
YEL027W	Vma3	other	other	0.0415869	0.93005	-0.631208	0.273466
YEL029C	Bud16	metabolism	other	0.133536	0.722727	-0.112169	0.555649
YEL031W	Spf1	other	other	0.25571	0.356293	NA	NA
YEL037C	Rad23	DNA	other	0.0786214	0.88952	0.75636	0.0106412
YEL038W	Utr4	metabolism	other	-0.0428871	0.911515	-0.109691	0.682941
YEL039C	Cyc7	metabolism	other	-0.17449	0.660567	0.0493917	0.834051
YEL040W	Utr2	metabolism	other	0.168731	0.682037	0.203452	0.655808
YEL041W	Yef1	metabolism	other	0.0143597	0.977078	0.04907	0.861131
YEL042W	Gda1	other	other	-0.331961	0.437881	NA	NA
YEL044W	Ies6	DNA	other	0.886511	0.00167979	1.38441	1.48816e-05
YEL046C	Gly1	metabolism	other	1.59472	8.08849e-06	2.60371	2.36212e-09
YEL047C	Frd1	other	other	0.366702	0.0485314	0.417258	0.196687
YEL048C	Tca17	other	other	-0.564431	0.139718	0.0196752	0.948406
YEL050C	Rml2	other	other	-0.0468219	0.855963	-0.497069	0.11548
YEL051W	Vma8	other	other	-0.133057	0.724878	-0.563709	0.146973
YEL052W	Afg1	other	other	-0.169147	0.695443	-0.279084	0.200764
YEL053C	Mak10	other	other	-0.148446	0.572629	-0.391917	0.100598
YEL054C	Rpl12a	other	other	-0.15045	0.699343	-0.468208	0.135322
YEL055C	Pol5	other	other	0.285147	0.396136	0.535603	0.0674115
YEL058W	Pcm1	metabolism	other	0.00336277	0.994235	0.141368	0.575943
YEL059C-A	Som1	other	other	-0.513538	0.0640324	-0.221954	0.523578
YEL060C	Prb1	other	other	-0.126797	0.695443	-0.370211	0.0476127
YEL061C	Cin8	DNA	other	-0.346336	0.495414	0.102644	0.77138
YEL062W	Npr2	other	other	-0.026711	0.939935	0.113064	0.716655
YEL063C	Can1	other	other	-0.132755	0.625255	-0.0118235	0.966467
YEL066W	Hpa3	metabolism	other	-0.00422825	0.993345	0.281178	0.24479
YEL068C		other	other	0.087339	0.808004	-0.385237	0.110526
YEL070W		other	other	0.0498804	0.912744	-0.177433	0.563082
YEL071W	Dld3	metabolism	other	0.840943	0.00201161	1.36993	3.39794e-05
YER001W	Mnn1	metabolism	other	-0.0967557	0.811585	-0.146487	0.556069
YER002W	Nop16	other	other	0.243162	0.617146	0.615916	0.00168225
YER003C	Pmi40	other	other	-0.0104328	0.974862	0.239033	0.364206
YER004W	Fmp52	other	other	-0.367766	0.375954	0.242089	0.28821
YER005W	Ynd1	other	other	-0.177111	0.712698	-0.191182	0.551518
YER006W	Nug1	RNA	other	-0.100373	0.811325	-0.128193	0.872124
YER007C-A	Tma20	other	other	-0.088381	0.812818	-0.420724	0.121692
YER007W	Pac2	other	other	0.0630072	0.846562	-0.383827	0.146144
YER008C	Sec3	other	other	-0.0428838	0.945987	0.0405736	0.853494
YER010C		metabolism	other	-0.072269	0.809888	0.00782493	0.976283
YER011W	Tir1	other	other	0.0707497	0.902205	0.0974304	0.803992
YER012W	Pre1	other	other	-0.0774095	0.809888	NA	NA
YER013W	Prp22	RNA	other	0.236308	0.375954	0.300237	0.130075
YER014W	Hem14	metabolism	other	-0.391469	0.0305891	-0.141825	0.469459
YER015W	Faa2	metabolism	other	-0.0927612	0.809888	-0.0944364	0.748483
YER017C	Afg3	other	other	-0.248519	0.563536	-0.222474	0.48442
YER018C	Spc25	DNA	other	-0.0440729	0.918828	-0.0527647	0.862292
YER019C-A	Sbh2	other	other	0.121857	0.774449	0.00405011	0.991073
YER019W	Isc1	metabolism	other	-0.104501	0.86471	-0.220064	0.344432
YER020W	Gpa2	other	other	-0.10664	0.809888	0.0883296	0.720583
YER021W	Rpn3	other	other	0.290314	0.305906	0.725698	0.0116194
YER022W	Srb4	DNA	other	0.421388	0.105832	0.404013	0.0338349
YER023W	Pro3	metabolism	other	-0.247717	0.344525	0.240656	0.379599
YER024W	Yat2	other	other	0.0299126	0.954153	-0.146439	0.554611
YER025W	Gcd11	other	other	0.267884	0.341219	NA	NA
YER026C	Cho1	metabolism	other	0.201692	0.859331	0.0819675	0.83229
YER029C	Smb1	RNA	other	0.673719	0.0311575	1.11302	0.000173484
YER031C	Ypt31	other	other	0.150062	0.419069	-0.115186	0.61736
YER032W	Fir1	RNA	other	0.198776	0.460243	0.00296924	0.991073
YER034W		other	other	0.0502561	0.903236	0.723822	0.00614891
YER035W	Edc2	RNA	other	0.427912	0.175016	0.804533	0.0511886
YER036C	Arb1	DNA	other	-0.127112	0.676369	-0.103023	0.712909
YER038C	Kre29	DNA	other	0.0702052	0.912744	0.119676	0.634427
YER039C-A		other	other	0.0841385	0.793089	0.0592616	0.80259
YER040W	Gln3	DNA	other	-0.0553796	0.877597	NA	NA
YER041W	Yen1	DNA	other	-0.303007	0.570418	NA	NA
YER042W	Mxr1	other	other	-0.108857	0.760513	-0.133237	0.623251
YER044C	Erg28	metabolism	other	0.0425503	0.923227	0.23987	0.310678
YER047C	Sap1	other	other	-0.268738	0.424996	-0.0297777	0.924455
YER048W-A	Isd11	metabolism	other	-0.0182094	0.974086	-0.0971379	0.763031
YER049W	Tpa1	RNA	other	0.0371662	0.954153	0.777567	0.000290142
YER050C	Rsm18	other	other	-0.0675327	0.837467	-0.0819872	0.735218
YER051W	Jhd1	DNA	other	0.0804893	0.822829	-0.195074	0.347677
YER052C	Hom3	metabolism	other	0.111426	0.689886	0.131433	0.605082
YER053C-A		other	other	-0.397747	0.427996	0.107868	0.74667
YER054C	Gip2	metabolism	other	0.048131	0.933834	-0.490335	0.285164
YER056C	Fcy2	other	other	-0.191435	0.893838	-0.082027	0.93634
YER056C-A	Rpl34a	other	other	-0.00576925	0.993677	-0.124776	0.575247
YER057C	Hmf1	other	other	-0.340187	0.342639	0.142971	0.666641
YER059W	Pcl6	metabolism	other	-0.0819923	0.848278	-0.0134728	0.95459
YER061C	Cem1	metabolism	other	-0.266699	0.509342	-0.290253	0.291197
YER062C	Gpp2	metabolism	other	-0.265556	0.322339	0.129674	0.706917
YER063W	Tho1	DNA	other	0.369683	0.0629664	0.893721	0.000237877
YER064C	Vhr2	other	other	-0.231847	0.550114	NA	NA
YER067W	Rgi1	metabolism	other	0.102947	0.760513	0.152661	0.471157
YER068W	Mot2	RNA	other	-0.301525	0.249174	-0.327561	0.0576257
YER069W	Arg5,6	metabolism	other	-0.370643	0.426544	-0.254744	0.474202
YER071C		other	other	-0.34844	0.11746	-0.0566591	0.830263
YER072W	Vtc1	other	other	-0.292887	0.23915	-0.457283	0.11548
YER073W	Ald5	metabolism	other	-0.61397	0.131755	-0.0420491	0.862292
YER075C	Ptp3	other	other	0.128992	0.869018	-0.330897	0.135826
YER077C		other	other	0.107462	0.73765	-0.352009	0.0511886
YER078C	Icp55	other	other	0.303902	0.607537	0.155018	0.687376
YER079W		other	other	-0.21861	0.552001	-0.33352	0.254266
YER080W	Aim9	other	other	-0.184182	0.516262	NA	NA
YER081W	Ser3	metabolism	other	0.0247257	0.958923	-0.275626	0.356729
YER082C	Utp7	RNA	other	-0.127936	0.811933	-0.266839	0.22828
YER084W		other	other	-0.305789	0.191615	0.0686453	0.749837
YER086W	Ilv1	metabolism	other	-0.031325	0.937891	-0.0777077	0.738409
YER087C-A		other	other	-0.190127	0.563074	-0.257174	0.356983
YER087W	Aim10	other	other	-0.389707	0.292372	-0.00610646	0.98112
YER088C	Dot6	DNA	other	-0.38565	0.148618	-0.209691	0.326061
YER090W	Trp2	metabolism	other	0.291338	0.21752	-0.12957	0.549688
YER091C	Met6	metabolism	other	1.6151	2.39605e-07	2.2152	1.54979e-07
YER092W	Ies5	DNA	other	0.828439	0.000361067	1.10723	5.68492e-06
YER093C-A	Aim11	other	other	-0.333064	0.20144	0.0383609	0.9048
YER095W	Rad51	DNA	other	0.0988826	0.677974	-0.0431025	0.86789
YER098W	Ubp9	other	other	-0.0421982	0.900841	-0.116448	0.79822
YER099C	Prs2	other	other	-0.0185865	0.96473	-0.328028	0.273073
YER100W	Ubc6	other	other	-0.307701	0.358517	0.0107902	0.964501
YER101C	Ast2	other	other	0.0206806	0.956907	0.187751	0.415743
YER102W	Rps8b	RNA	other	-0.392093	0.149713	-0.0765401	0.72553
YER103W	Ssa4	other	other	-0.0678607	0.845342	-0.0398262	0.869402
YER104W	Rtt105	other	other	0.281335	0.38538	0.144977	0.695781
YER105C	Nup157	DNA	other	-0.292266	0.253044	0.0182395	0.952861
YER107C	Gle2	DNA	other	0.011345	0.986886	0.195848	0.591761
YER110C	Kap123	DNA	other	0.650495	0.0058502	0.835798	0.00299071
YER111C	Swi4	DNA	other	0.295911	0.363737	0.606917	0.0872727
YER112W	Lsm4	RNA	other	-0.213111	0.63506	-0.00197739	0.992781
YER113C	Tmn3	other	other	-0.0678944	0.858402	0.239345	0.225438
YER114C	Boi2	other	other	-0.0966273	0.794089	-0.224598	0.418628
YER116C	Slx8	DNA	other	-0.118476	0.710901	NA	NA
YER118C	Sho1	other	other	-0.0728656	0.827011	-0.436008	0.0779447
YER120W	Scs2	DNA	other	-0.0286382	0.957744	0.103036	0.706917
YER122C	Glo3	other	other	0.0542115	0.893838	-0.274178	0.165215
YER123W	Yck3	other	other	-0.122406	0.686447	-0.101089	0.694928
YER124C	Dse1	other	other	-0.133422	0.812029	-0.420278	0.102784
YER126C	Nsa2	RNA	other	-0.232872	0.617669	-0.146833	0.492459
YER128W	Vfa1	other	other	-0.0318192	0.92319	0.0160357	0.966467
YER129W	Sak1	DNA	other	-0.00787177	0.986534	-0.115197	0.596331
YER131W	Rps26b	DNA	other	0.355309	0.115263	-0.505602	0.0491288
YER132C	Pmd1	other	other	-0.366898	0.355979	0.0631324	0.796877
YER133W	Glc7	RNA	CPA/termination	0.461646	0.0398299	0.936838	0.000864776
YER134C		other	other	0.058546	0.880029	-0.0439398	0.876571
YER136W	Gdi1	other	other	-0.0704789	0.815992	0.107466	0.66904
YER139C	Rtr1	DNA	other	0.0486404	0.895434	-0.496244	0.2492
YER141W	Cox15	metabolism	other	0.172888	0.523782	-0.294469	0.297953
YER142C	Mag1	DNA	other	0.107994	0.798574	0.04857	0.854158
YER143W	Ddi1	other	other	0.210211	0.720282	0.298173	0.210642
YER144C	Ubp5	other	other	0.0314792	0.936844	0.206347	0.373851
YER145C	Ftr1	other	other	0.0714699	0.810217	-0.139644	0.500584
YER147C	Scc4	DNA	Cohesin	0.174535	0.703261	0.349879	0.159481
YER148W	Spt15	DNA	TFII	0.149736	0.706916	-0.0469325	0.854948
YER149C	Pea2	other	other	-0.0169322	0.976895	-0.437638	0.116988
YER151C	Ubp3	other	other	0.00229387	0.995398	-0.4821	0.015642
YER152C		other	other	0.211138	0.385777	0.233465	0.158795
YER153C	Pet122	other	other	-0.208204	0.579887	0.0609601	0.788057
YER154W	Oxa1	other	other	-0.243656	0.329674	-0.0292767	0.924546
YER155C	Bem2	other	other	-0.135433	0.773952	-0.109065	0.694928
YER156C		other	other	0.444692	0.00753896	0.712939	0.000683959
YER157W	Cog3	other	other	0.083909	0.885389	0.18989	0.482118
YER158C		other	other	-0.789455	0.0315422	-0.266213	0.30383
YER159C	Bur6	DNA	other	1.52874	4.99604e-07	1.54667	7.97627e-07
YER161C	Spt2	DNA	other	1.02751	0.000597193	3.36876	1.96958e-10
YER162C	Rad4	DNA	other	0.069321	0.838013	0.231093	0.39437
YER163C	Gcg1	other	other	-0.312906	0.19191	0.22961	0.425347
YER164W	Chd1	DNA	other	0.626146	0.00125983	1.24833	1.29614e-06
YER165W	Pab1	RNA	other	-0.331356	0.266827	NA	NA
YER166W	Dnf1	other	other	-0.206518	0.687875	NA	NA
YER168C	Cca1	RNA	other	-0.0398359	0.901866	0.0994834	0.66604
YER169W	Rph1	DNA	other	0.203172	0.581689	0.037518	0.92192
YER170W	Adk2	metabolism	other	0.0466887	0.916875	-0.167603	0.621243
YER171W	Rad3	DNA	TFII	2.53641	3.51543e-10	1.02097	1.00787e-05
YER172C	Brr2	RNA	other	0.251786	0.404463	0.167878	0.482853
YER173W	Rad24	DNA	other	-0.175219	0.615093	-0.137101	0.557558
YER174C	Grx4	DNA	other	0.00657743	0.993345	-0.502552	0.438811
YER175C	Tmt1	other	other	-0.186295	0.654791	0.0375168	0.911813
YER176W	Ecm32	other	other	-0.13448	0.64768	0.0834361	0.757572
YER177W	Bmh1	DNA	other	0.556588	0.0213481	0.957174	0.000465782
YER178W	Pda1	metabolism	other	0.124162	0.625164	0.147825	0.6267
YER182W		other	other	-0.585466	0.0490601	-0.253724	0.30556
YER183C	Fau1	metabolism	other	0.180282	0.513193	0.0486514	0.86789
YER188W		other	other	-0.0394348	0.939658	-0.0892177	0.661454
YFL001W	Deg1	RNA	other	0.0606422	0.880029	-0.306643	0.663544
YFL002C	Spb4	RNA	other	0.0859515	0.834923	0.0574661	0.812659
YFL004W	Vtc2	other	other	0.00206942	0.995765	-0.0769174	0.786333
YFL006W		other	other	-0.212726	0.472607	-0.239566	0.245034
YFL007W	Blm10	DNA	other	0.156018	0.720282	0.199936	0.274758
YFL008W	Smc1	DNA	Cohesin	0.283098	0.21752	1.50858	5.94559e-07
YFL010C	Wwm1	other	other	-0.561771	0.124604	-0.228187	0.593585
YFL013C	Ies1	DNA	other	0.645636	0.0478869	0.71897	0.000566323
YFL014W	Hsp12	other	other	0.385829	0.333991	1.29929	4.2875e-05
YFL016C	Mdj1	other	other	-0.0884661	0.881931	-0.297936	0.130062
YFL017C	Gna1	other	other	-0.0351899	0.954153	-0.0508615	0.924455
YFL017W-A	Smx2	RNA	other	0.536506	0.0210979	1.42864	4.2875e-05
YFL018C	Lpd1	metabolism	other	-0.00134502	0.997497	-0.0891143	0.763031
YFL021W	Gat1	DNA	other	-0.258699	0.446992	-0.286772	0.173637
YFL023W	Bud27	other	other	-0.127333	0.739747	-0.329303	0.253499
YFL024C	Epl1	DNA	other	0.275889	0.288734	0.315931	0.0943161
YFL025C	Bst1	metabolism	other	-0.0830166	0.902205	-0.234034	0.237415
YFL026W	Ste2	other	other	-0.253933	0.773192	0.216281	0.332971
YFL027C	Gyp8	other	other	0.0442081	0.871886	0.220075	0.819004
YFL028C	Caf16	DNA	other	-0.32589	0.230385	-0.031941	0.9253
YFL029C	Cak1	other	other	-0.107549	0.876206	-0.0181115	0.961004
YFL030W	Agx1	metabolism	other	-0.561881	0.0469402	NA	NA
YFL031W	Hac1	DNA	other	-0.243263	0.567007	0.184578	0.475057
YFL033C	Rim15	other	other	0.243824	0.345899	0.228923	0.285164
YFL034C-A	Rpl22b	other	other	-0.284057	0.65611	-0.124123	0.608426
YFL034C-B	Mob2	other	other	0.0957204	0.7123	-0.458477	0.0501423
YFL041W	Fet5	other	other	-0.335249	0.288734	-0.367444	0.12086
YFL044C	Otu1	other	other	-0.0411711	0.93005	0.407259	0.0207838
YFL046W	Fmp32	other	other	-0.0449876	0.924395	-0.113715	0.717957
YFL047W	Rgd2	other	other	-0.166003	0.521204	-0.317935	0.214267
YFL048C	Emp47	other	other	0.107582	0.781197	0.465243	0.0708929
YFL049W	Swp82	DNA	other	-0.148924	0.66006	-0.0710734	0.820161
YFL050C	Alr2	other	other	0.0579291	0.847508	-0.239677	0.49186
YFL053W	Dak2	metabolism	other	0.11821	0.704997	0.0661435	0.812659
YFL060C	Sno3	other	other	-0.105186	0.829057	-0.0474396	0.919722
YFL062W	Cos4	other	other	-0.128583	0.742243	-0.296912	0.438635
YFR001W	Loc1	RNA	other	0.174997	0.666819	0.0172123	0.945045
YFR002W	Nic96	DNA	other	-0.241499	0.388158	NA	NA
YFR003C	Ypi1	DNA	other	0.305363	0.290882	0.00287585	0.991848
YFR004W	Rpn11	other	other	0.366021	0.244213	0.692958	0.00467248
YFR005C	Sad1	RNA	other	0.170886	0.615093	-0.0106212	0.977439
YFR007W	Yfh7	other	other	-0.0219785	0.951711	-0.357202	0.261851
YFR008W	Far7	other	other	0.0540043	0.858402	0.131127	0.622715
YFR009W	Gcn20	other	other	-0.187772	0.73506	-0.0912553	0.746883
YFR010W	Ubp6	other	other	0.100298	0.830194	0.504548	0.0374399
YFR011C	Mic19	other	other	0.0211117	0.949139	-0.39058	0.0591969
YFR013W	Ioc3	DNA	other	0.717445	0.00110713	1.04824	5.99015e-06
YFR015C	Gsy1	metabolism	other	-0.0229576	0.954153	-0.110669	0.717676
YFR016C		other	other	-0.5833	0.404463	-0.0863613	0.812659
YFR017C	Igd1	metabolism	other	0.379336	0.262056	0.0529904	0.833192
YFR018C		other	other	-0.176479	0.512556	-0.350203	0.0927225
YFR021W	Atg18	other	other	-0.291223	0.283175	-0.0217081	0.955834
YFR024C		other	other	-0.0563841	0.880694	-0.259066	0.530671
YFR024C-A	Lsb3	other	other	-0.350143	0.111842	NA	NA
YFR025C	His2	metabolism	other	-0.146315	0.713617	0.0223046	0.952949
YFR026C	Uli1	other	other	-0.0389397	0.93005	-0.188502	0.581557
YFR028C	Cdc14	DNA	other	-0.176156	0.531915	-0.232886	0.318526
YFR030W	Met10	other	other	0.00309368	0.996047	-0.255633	0.34082
YFR031C	Smc2	DNA	other	-0.0797536	0.924606	0.146568	0.712633
YFR031C-A	Rpl2a	other	other	0.727951	0.100817	0.386825	0.252848
YFR032C-A	Rpl29	other	other	0.423612	0.0358639	0.835396	8.66473e-05
YFR033C	Qcr6	metabolism	other	0.0571484	0.905455	NA	NA
YFR036W	Cdc26	DNA	other	0.169814	0.607713	NA	NA
YFR037C	Rsc8	DNA	other	0.725398	0.00151949	0.85668	0.00027708
YFR039C	Osw7	other	other	-0.235548	0.38856	-0.134724	0.603314
YFR040W	Sap155	other	other	-0.352266	0.16109	-0.371777	0.0658473
YFR043C	Irc6	other	other	-0.316526	0.338888	0.0913287	0.712909
YFR046C	Cnn1	DNA	other	-0.0671628	0.862656	-0.124294	0.594784
YFR047C	Bna6	metabolism	other	-0.00456853	0.993677	-0.0398824	0.885306
YFR048W	Rmd8	other	other	-0.0812923	0.869018	-0.0556993	0.874561
YFR050C	Pre4	other	other	0.657867	0.0215605	0.514753	0.0124654
YFR051C	Ret2	other	other	-0.111589	0.774494	-0.24048	0.51781
YFR052W	Rpn12	other	other	0.417293	0.0549106	0.696374	0.00481953
YFR054C		other	other	-0.276036	0.375167	0.120412	0.708142
YFR055W	Irc7	metabolism	other	-0.0364984	0.958271	-0.0488189	0.91278
YGL001C	Erg26	metabolism	other	-0.113364	0.809888	0.275546	0.39481
YGL004C	Rpn14	other	other	-0.0932253	0.851642	-0.11811	0.725108
YGL005C	Cog7	other	other	-0.0242965	0.936257	-0.182728	0.493391
YGL008C	Pma1	other	other	-0.273163	0.333991	-0.320067	0.206707
YGL009C	Leu1	metabolism	other	1.16232	1.1358e-05	1.89293	3.58375e-08
YGL010W	Mpo1	metabolism	other	-0.0562592	0.9109	-0.414535	0.326544
YGL011C	Scl1	other	other	-0.357321	0.292646	-0.236901	0.259201
YGL012W	Erg4	metabolism	other	0.219865	0.363254	0.226994	0.334263
YGL013C	Pdr1	DNA	other	-0.0116331	0.973604	0.239936	0.425347
YGL016W	Kap122	DNA	other	0.134834	0.749276	-0.0248313	0.915182
YGL017W	Ate1	other	other	-0.107599	0.718233	-0.0309364	0.918375
YGL018C	Jac1	metabolism	other	-0.109968	0.757093	-0.568425	0.273366
YGL019W	Ckb1	DNA	other	0.011097	0.978606	0.21347	0.302209
YGL020C	Get1	other	other	-0.267535	0.38237	-0.31348	0.160247
YGL021W	Alk1	other	other	0.0375733	0.93005	-0.194115	0.416981
YGL022W	Stt3	other	other	-0.307938	0.567007	0.010137	0.971522
YGL025C	Pgd1	DNA	other	0.293997	0.283843	0.331433	0.590726
YGL026C	Trp5	metabolism	other	-0.00409958	0.993345	0.0920862	0.820161
YGL027C	Cwh41	metabolism	other	0.118691	0.714096	-0.248053	0.49115
YGL028C	Scw11	other	other	-0.469572	0.199286	-0.167898	0.468959
YGL029W	Cgr1	RNA	other	1.40497	0.00103688	1.68977	1.82695e-05
YGL031C	Rpl24a	other	other	-0.197565	0.492445	-0.395632	0.299423
YGL032C	Aga2	other	other	-0.226246	0.397535	-0.241967	0.397404
YGL035C	Mig1	DNA	other	0.306955	0.145027	0.452615	0.0648283
YGL036W		other	other	-0.0658935	0.832407	-0.00275836	0.991073
YGL037C	Pnc1	DNA	other	-0.562362	0.124836	-0.0787908	0.749837
YGL038C	Och1	other	other	0.083418	0.796545	-0.244221	0.320073
YGL040C	Hem2	metabolism	other	-0.0319474	0.93005	0.222928	0.594469
YGL043W	Dst1	RNA	other	0.218402	0.528159	0.792672	0.000319164
YGL044C	Rna15	RNA	CPA/termination	0.038768	0.948962	2.57968	1.29376e-09
YGL045W	Rim8	other	other	-0.23291	0.509011	-0.152301	0.599129
YGL046W		other	other	-0.333638	0.225268	-0.286895	0.400097
YGL047W	Alg13	metabolism	other	-0.0104242	0.974862	-0.0569578	0.821319
YGL048C	Rpt6	RNA	other	-0.176001	0.617146	0.00954894	0.977439
YGL049C	Tif4632	other	other	-0.44847	0.0490868	-0.272885	0.279263
YGL050W	Tyw3	RNA	other	0.1599	0.810217	0.0680751	0.873151
YGL053W	Prm8	other	other	-0.112317	0.785269	-0.235952	0.410196
YGL054C	Erv14	other	other	0.0659564	0.871886	-0.0388295	0.890004
YGL055W	Ole1	metabolism	other	0.348356	0.289137	0.137438	0.712633
YGL056C	Sds23	other	other	-0.255863	0.442579	0.490002	0.00487215
YGL057C	Gep7	other	other	-0.176219	0.65857	NA	NA
YGL059W	Pkp2	other	other	0.0863545	0.848278	-0.146147	0.66719
YGL060W	Ybp2	other	other	-0.227022	0.549547	-0.259555	0.30383
YGL061C	Duo1	DNA	other	0.253009	0.425696	0.140751	0.496666
YGL062W	Pyc1	metabolism	other	0.214857	0.558886	0.481423	0.0308317
YGL065C	Alg2	metabolism	other	-0.355162	0.215599	-0.232242	0.254594
YGL066W	Sgf73	DNA	other	0.500977	0.0117831	0.595945	0.0321232
YGL067W	Npy1	metabolism	other	0.0141703	0.988333	0.120824	0.771826
YGL068W	Mnp1	other	other	-0.432491	0.341219	NA	NA
YGL070C	Rpb9	DNA	RNAPII	0.668351	0.0993963	1.0746	0.00322859
YGL071W	Aft1	DNA	other	0.0185941	0.954153	-0.11197	0.812659
YGL076C	Rpl7a	RNA	other	0.0964312	0.859331	-0.0596078	0.852437
YGL077C	Hnm1	other	other	-0.0316938	0.93005	-0.297751	0.312399
YGL079W	Kxd1	other	other	-0.0925876	0.804592	-0.27979	0.0826131
YGL080W	Mpc1	other	other	-0.158706	0.847085	-0.181307	0.771826
YGL082W		other	other	0.167247	0.643194	-0.369941	0.23119
YGL083W	Scy1	other	other	-0.293244	0.235531	-0.408735	0.111922
YGL084C	Gup1	metabolism	other	-0.0349019	0.923484	0.0115363	0.967018
YGL085W		other	other	-0.0121495	0.977078	-0.262532	0.324966
YGL086W	Mad1	DNA	other	0.0287155	0.941089	0.164929	0.51425
YGL087C	Mms2	DNA	other	0.0122742	0.978522	NA	NA
YGL090W	Lif1	DNA	other	-0.0711534	0.895881	0.177173	0.386394
YGL092W	Nup145	DNA	other	-0.0803448	0.794089	0.140815	0.594469
YGL094C	Pan2	RNA	other	-0.0218772	0.954853	-0.0483604	0.87324
YGL095C	Vps45	other	other	-0.267837	0.288734	-0.199926	0.480925
YGL097W	Srm1	DNA	other	2.53568	2.39369e-08	2.57434	2.55422e-09
YGL099W	Lsg1	DNA	other	-0.143179	0.794048	-0.328302	0.31594
YGL100W	Seh1	DNA	other	-0.31796	0.37246	-0.0334677	0.921564
YGL101W		other	other	0.0981017	0.785187	-0.154202	0.523578
YGL105W	Arc1	metabolism	other	0.215596	0.575891	-0.196798	0.481602
YGL107C	Rmd9	metabolism	other	-0.351084	0.414669	-0.255747	0.27096
YGL108C		other	other	-0.0654997	0.876317	NA	NA
YGL111W	Nsa1	other	other	-0.256339	0.718098	-0.514438	0.362219
YGL112C	Taf6	DNA	TFII	1.44792	6.7961e-05	1.15244	3.1714e-05
YGL113W	Sld3	DNA	other	0.0119126	0.982265	0.128131	0.761235
YGL117W		other	other	0.114235	0.717037	0.166517	0.486674
YGL119W	Coq8	metabolism	other	-0.303018	0.367989	NA	NA
YGL120C	Prp43	RNA	other	0.0334379	0.96473	0.0188482	0.971522
YGL122C	Nab2	RNA	other	0.239757	0.235465	1.10634	2.96285e-05
YGL124C	Mon1	other	other	0.0342335	0.918828	0.0266593	0.927035
YGL125W	Met13	metabolism	other	0.167428	0.6226	0.00722698	0.97519
YGL126W	Scs3	metabolism	other	-0.0235431	0.978612	-0.110049	0.724396
YGL127C	Soh1	DNA	other	0.835491	0.0217533	0.680825	0.00768214
YGL128C	Cwc23	RNA	other	-0.339625	0.329674	-0.168928	0.50679
YGL129C	Rsm23	other	other	-0.12431	0.73415	-0.00682614	0.981077
YGL131C	Snt2	DNA	other	0.206929	0.624136	-0.104012	0.90713
YGL133W	Itc1	DNA	other	0.559144	0.00884168	0.861355	0.00116188
YGL134W	Pcl10	metabolism	other	-0.338787	0.315574	-0.157176	0.709379
YGL135W	Rpl1b	other	other	-0.290426	0.235966	1.05195	2.145e-05
YGL140C		other	other	-0.0354627	0.957744	-0.298689	0.133041
YGL141W	Hul5	other	other	0.138142	0.603631	0.269474	0.365759
YGL143C	Mrf1	other	other	0.150512	0.758497	-0.169753	0.345632
YGL144C	Rog1	metabolism	other	-0.0013083	0.997497	-0.150777	0.558845
YGL145W	Tip20	other	other	-0.106823	0.819762	-0.517223	0.27179
YGL148W	Aro2	metabolism	other	0.682968	0.00552263	0.920889	0.000250316
YGL150C	Ino80	DNA	other	0.303653	0.31766	0.343698	0.0951885
YGL151W	Nut1	DNA	other	0.466159	0.0222947	0.610636	0.028912
YGL153W	Pex14	other	other	-0.0231488	0.948962	-0.0503563	0.887324
YGL154C	Lys5	metabolism	other	-0.220575	0.528299	-0.243336	0.484875
YGL157W	Ari1	other	other	0.0800241	0.781806	0.194039	0.517809
YGL159W		other	other	-0.205235	0.648801	-0.115942	0.689331
YGL161C	Yip5	other	other	-0.28026	0.498918	-0.1154	0.666825
YGL162W	Sut1	DNA	other	0.421795	0.116975	0.36738	0.074537
YGL164C	Yrb30	other	other	-0.452565	0.262056	-0.375808	0.185873
YGL166W	Cup2	DNA	other	0.136641	0.722727	0.0853076	0.806851
YGL167C	Pmr1	other	other	-0.23043	0.29205	-0.192195	0.372201
YGL169W	Sua5	RNA	other	0.157127	0.595553	0.0849276	0.80259
YGL172W	Nup49	DNA	other	0.0276637	0.936269	-0.254164	0.382885
YGL173C	Xrn1	RNA	other	-0.061241	0.872723	-0.115575	0.683806
YGL175C	Sae2	DNA	other	0.532975	0.531915	0.130001	0.529545
YGL178W	Mpt5	RNA	other	-0.112354	0.684644	0.074465	0.77138
YGL180W	Atg1	other	other	-0.0859019	0.82462	0.0799321	0.758869
YGL181W	Gts1	DNA	other	0.0524917	0.920227	0.23426	0.474202
YGL184C	Str3	metabolism	other	-0.0330726	0.941843	0.0286071	0.926117
YGL185C		other	other	-0.175124	0.518473	-0.0437034	0.854948
YGL187C	Cox4	metabolism	other	0.177259	0.550945	-0.24776	0.394361
YGL189C	Rps26a	DNA	other	-0.0106844	0.977078	0.350809	0.100732
YGL190C	Cdc55	DNA	other	-0.276392	0.38237	-0.42676	0.129922
YGL194C	Hos2	DNA	other	-0.199178	0.572629	-0.677634	0.0412114
YGL195W	Gcn1	other	other	-0.257677	0.308938	-0.302068	0.380892
YGL197W	Mds3	other	other	0.367514	0.23283	-0.119054	0.588264
YGL200C	Emp24	other	other	-0.205396	0.573329	-0.428635	0.0572681
YGL201C	Mcm6	DNA	MCM	-0.132978	0.792667	1.43457	1.19133e-07
YGL202W	Aro8	metabolism	other	1.10248	1.35479e-05	1.53708	1.69592e-07
YGL203C	Kex1	other	other	-0.276921	0.2297	-0.122789	0.590748
YGL206C	Chc1	other	other	-0.397425	0.609581	-0.4341	0.183952
YGL207W	Spt16	DNA	FACT	2.07418	3.36994e-08	NA	NA
YGL208W	Sip2	other	other	-0.422937	0.126176	-0.0882916	0.662762
YGL209W	Mig2	DNA	other	0.141492	0.633125	0.410278	0.0377199
YGL210W	Ypt32	other	other	0.185232	0.446993	0.839441	0.000788673
YGL211W	Ncs6	RNA	other	-0.290661	0.180203	0.548959	0.0196007
YGL212W	Vam7	other	other	0.223202	0.549515	0.575812	0.0088716
YGL213C	Ski8	RNA	other	-0.210406	0.526281	-0.277429	0.426697
YGL216W	Kip3	DNA	other	0.248813	0.377301	0.358037	0.158345
YGL219C	Mdm34	other	other	-0.21043	0.699812	-0.443001	0.308982
YGL220W	Fra2	DNA	other	0.235322	0.401794	0.172971	0.636593
YGL221C	Nif3	other	other	-0.230466	0.439629	-0.410056	0.0298971
YGL223C	Cog1	other	other	-0.231654	0.651283	-0.363169	0.200764
YGL225W	Vrg4	other	other	0.110857	0.738697	0.0765539	0.779349
YGL226C-A	Ost5	other	other	0.0888604	0.817246	0.0217477	0.94045
YGL226W	Mtc3	other	other	0.040701	0.916404	NA	NA
YGL228W	She10	other	other	-0.123694	0.792667	-0.0102874	0.971389
YGL229C	Sap4	other	other	0.102626	0.762648	-0.39449	0.162723
YGL231C	Emc4	other	other	-0.139356	0.572631	0.232405	0.298257
YGL232W	Tan1	RNA	other	0.476708	0.00451267	0.758412	0.000459643
YGL233W	Sec15	other	other	-0.242839	0.425696	-0.171496	0.663821
YGL234W	Ade5,7	metabolism	other	0.570606	0.00536396	0.879752	0.000772782
YGL237C	Hap2	DNA	other	0.152534	0.518713	0.327235	0.173637
YGL238W	Cse1	DNA	other	0.751066	0.0038923	1.15054	5.11162e-05
YGL240W	Doc1	DNA	other	-0.0147619	0.964299	-0.0388691	0.905114
YGL241W	Kap114	DNA	other	-0.110303	0.751226	0.145068	0.576733
YGL244W	Rtf1	RNA	PAF1	0.432856	0.0640324	1.88888	1.54153e-06
YGL245W	Gus1	metabolism	other	-0.0754508	0.848278	-0.160401	0.485732
YGL247W	Brr6	other	other	0.0807375	0.880694	-0.275877	0.363252
YGL248W	Pde1	other	other	-0.0256929	0.962824	-0.242184	0.615845
YGL250W	Rmr1	DNA	other	0.167119	0.596948	-0.506928	0.27179
YGL252C	Rtg2	DNA	other	-0.180235	0.639124	-0.227283	0.446074
YGL253W	Hxk2	metabolism	other	1.42639	7.60686e-07	1.93986	2.44372e-09
YGL254W	Fzf1	DNA	other	-0.309853	0.526281	0.119144	0.66414
YGL255W	Zrt1	other	other	-0.125409	0.836217	-0.180512	0.5416
YGL256W	Adh4	metabolism	other	-0.112885	0.836217	-0.398508	0.131956
YGL257C	Mnt2	other	other	-0.0932154	0.796545	-0.0940006	0.789313
YGR001C	Efm5	other	other	-0.0126592	0.970037	0.152308	0.645185
YGR002C	Swc4	DNA	other	0.65221	0.0253862	0.567872	0.0037239
YGR003W	Cul3	other	other	0.0102875	0.987289	0.206412	0.656352
YGR004W	Pex31	other	other	-0.141403	0.686857	-0.436298	0.027798
YGR005C	Tfg2	DNA	TFII	0.41593	0.114961	0.51551	0.0743707
YGR007W	Ect1	metabolism	other	0.174599	0.465065	-0.00198591	0.99639
YGR008C	Stf2	other	other	-0.0384331	0.954761	0.469986	0.00806101
YGR012W		other	other	-0.041833	0.940925	-0.122678	0.652493
YGR013W	Snu71	RNA	other	0.118454	0.814765	1.29823	3.23734e-06
YGR014W	Msb2	other	other	-0.104448	0.840581	-0.228465	0.548154
YGR016W		other	other	-0.0046829	0.993566	-0.279726	0.30045
YGR017W		other	other	0.232574	0.42135	0.245504	0.494272
YGR019W	Uga1	metabolism	other	-0.184655	0.583295	0.0469577	0.854901
YGR020C	Vma7	other	other	-0.237891	0.49771	-0.0826143	0.781053
YGR021W		other	other	-0.109403	0.719819	-0.352522	0.200684
YGR023W	Mtl1	other	other	-0.01977	0.974862	-0.296798	0.146973
YGR024C	Thg1	RNA	other	0.105337	0.876411	-0.341233	0.196687
YGR026W		other	other	0.10848	0.769061	NA	NA
YGR027C	Rps25a	other	other	-0.402057	0.0945169	-0.111019	0.694928
YGR028W	Msp1	other	other	-0.337722	0.516262	NA	NA
YGR030C	Pop6	RNA	other	0.679228	0.00112704	0.910451	0.000443276
YGR031W	Imo32	other	other	-0.265759	0.288734	-0.275836	0.387432
YGR033C	Tim21	other	other	-0.586401	0.355979	-0.333958	0.443384
YGR034W	Rpl26b	other	other	-0.787014	0.048702	-0.0369972	0.909143
YGR037C	Acb1	other	other	0.234251	0.406482	0.238171	0.27815
YGR038W	Orm1	metabolism	other	-0.293641	0.226921	-0.0776294	0.752418
YGR040W	Kss1	other	other	0.042037	0.954153	-0.109714	0.78221
YGR041W	Bud9	other	other	-0.300675	0.601125	-0.269488	0.44251
YGR042W	Mte1	DNA	other	-0.24674	0.42135	0.0928726	0.724097
YGR043C	Nqm1	other	other	-0.165891	0.465065	0.341345	0.0708929
YGR046W	Tam41	metabolism	other	-0.383945	0.226145	0.0292607	0.945045
YGR047C	Tfc4	other	TFII	-0.0271274	0.954153	-0.201557	0.575943
YGR048W	Ufd1	RNA	other	0.384145	0.0840617	0.950917	0.000758534
YGR049W	Scm4	other	other	-0.223941	0.345899	-0.290974	0.351272
YGR052W		other	other	0.0419012	0.939536	NA	NA
YGR055W	Mup1	other	other	-0.209	0.572629	0.147306	0.583755
YGR056W	Rsc1	DNA	other	0.740251	0.0192669	1.08447	0.000165334
YGR057C	Lst7	other	other	-0.111667	0.836296	-0.187722	0.308417
YGR058W	Pef1	other	other	-0.0636926	0.882377	-0.0397672	0.92485
YGR060W	Erg25	metabolism	other	-0.0500999	0.870332	-0.178503	0.440485
YGR061C	Ade6	metabolism	other	1.79905	7.60686e-07	2.46796	1.52451e-08
YGR062C	Cox18	other	other	-0.479143	0.218989	-0.172593	0.671814
YGR063C	Spt4	RNA	other	3.84439	2.21622e-09	6.8278	7.80424e-13
YGR065C	Vht1	other	other	-0.183204	0.629773	-0.271999	0.274864
YGR068C	Art5	other	other	-0.416257	0.0397294	-0.118717	0.6267
YGR071C	Env11	other	other	0.0120243	0.977791	0.370243	0.438635
YGR072W	Upf3	RNA	other	-0.0436812	0.916404	0.0311512	0.924875
YGR074W	Smd1	RNA	other	0.491136	0.188319	1.57943	1.00577e-06
YGR075C	Prp38	RNA	other	0.111192	0.811585	0.682185	0.0134923
YGR076C	Mrpl25	other	other	0.10928	0.810217	NA	NA
YGR077C	Pex8	other	other	0.295706	0.255556	-0.249449	0.354104
YGR078C	Pac10	other	other	-0.0484057	0.871886	-0.111993	0.631677
YGR080W	Twf1	other	other	0.360955	0.235465	0.724266	0.00158967
YGR081C	Slx9	RNA	other	0.153787	0.63506	0.587353	0.0154931
YGR082W	Tom20	other	other	-0.256569	0.279688	-0.135087	0.520664
YGR083C	Gcd2	other	other	-0.131392	0.648801	-0.0133741	0.955887
YGR084C	Mrp13	other	other	-0.113393	0.701887	-0.289902	0.234462
YGR085C	Rpl11b	other	other	-0.0753419	0.883114	-0.35045	0.342128
YGR086C	Pil1	other	other	0.238214	0.42135	-0.196157	0.391763
YGR087C	Pdc6	metabolism	other	-0.0284375	0.961926	-0.512073	0.10293
YGR088W	Ctt1	other	other	0.0308007	0.92214	-0.047228	0.906348
YGR089W	Nnf2	other	other	-0.167579	0.625164	NA	NA
YGR090W	Utp22	RNA	other	0.518789	0.0248034	0.843545	4.00435e-05
YGR091W	Prp31	RNA	other	0.0336183	0.931615	0.202109	0.471157
YGR092W	Dbf2	other	other	-0.268803	0.584726	-0.381691	0.306052
YGR093W	Drn1	RNA	other	0.289814	0.329674	0.765505	0.0294114
YGR094W	Vas1	metabolism	other	-0.0400454	0.923423	-0.21542	0.437227
YGR095C	Rrp46	RNA	other	0.0167873	0.970142	0.140376	0.682941
YGR097W	Ask10	other	other	0.0644509	0.852386	0.0810958	0.685098
YGR098C	Esp1	DNA	other	-0.0319369	0.93005	-0.040687	0.894219
YGR099W	Tel2	other	other	-0.192257	0.63078	-0.0521846	0.835395
YGR100W	Mdr1	other	other	0.102785	0.711361	-0.0768244	0.71034
YGR101W	Pcp1	other	other	-0.0758316	0.875056	-0.161829	0.478823
YGR102C	Gtf1	metabolism	other	-0.0827126	0.843837	-0.143177	0.543409
YGR104C	Srb5	DNA	other	0.195252	0.740472	0.229677	0.348898
YGR105W	Vma21	other	other	-0.272517	0.375167	-0.216628	0.474202
YGR106C	Voa1	other	other	-0.14716	0.631114	-0.550049	0.0268356
YGR108W	Clb1	other	other	-0.31878	0.326072	-0.148043	0.575212
YGR111W		other	other	0.183817	0.56816	0.0666215	0.797243
YGR112W	Shy1	other	other	0.0570524	0.901866	0.0392759	0.882274
YGR116W	Spt6	RNA	other	1.98738	3.71111e-08	5.43493	8.01195e-15
YGR117C		other	other	0.00296706	0.993677	-0.18167	0.717944
YGR118W	Rps23a	RNA	other	-0.11141	0.662505	-0.129018	0.579756
YGR119C	Nup57	DNA	other	-0.148677	0.560099	-0.167055	0.656141
YGR120C	Cog2	other	other	-0.343094	0.223189	-0.121521	0.641752
YGR121C	Mep1	other	other	-0.186635	0.567561	-0.080428	0.763031
YGR122W		RNA	other	-0.196477	0.652675	0.0648894	0.827875
YGR123C	Ppt1	other	other	0.00364	0.993345	0.0954415	0.664012
YGR124W	Asn2	metabolism	other	0.671003	0.000693385	0.691924	0.000466183
YGR128C	Utp8	RNA	other	-0.408787	0.111842	0.192885	0.45302
YGR129W	Syf2	RNA	other	0.229784	0.507288	0.46311	0.188022
YGR130C		other	other	-0.0116	0.969577	-0.0271903	0.91553
YGR133W	Pex4	other	other	0.0318973	0.957744	-0.149473	0.691995
YGR134W	Caf130	DNA	other	0.00128027	0.997497	-0.112027	0.682442
YGR135W	Pre9	other	other	0.346377	0.254837	0.230251	0.753673
YGR140W	Cbf2	DNA	other	-0.187	0.637893	0.0683108	0.738523
YGR141W	Vps62	other	other	-0.147158	0.64842	-0.0872979	0.769215
YGR142W	Btn2	other	other	-0.189038	0.742653	-0.0153461	0.961004
YGR143W	Skn1	metabolism	other	-0.260898	0.637893	-0.132996	0.682442
YGR146C	Ecl1	other	other	0.145056	0.686857	-0.0732611	0.800969
YGR147C	Nat2	other	other	-0.132082	0.757429	0.0171235	0.961004
YGR148C	Rpl24b	other	other	-0.544601	0.00528507	NA	NA
YGR150C	Ccm1	RNA	other	-0.343612	0.557789	-0.123852	0.492923
YGR152C	Rsr1	other	other	-0.0431108	0.941089	0.0501826	0.879839
YGR155W	Cys4	metabolism	other	0.121421	0.699812	0.19224	0.443384
YGR156W	Pti1	RNA	CPA/termination	0.673801	0.0102693	2.4551	4.67506e-08
YGR157W	Cho2	metabolism	other	-0.0864555	0.811585	0.00125474	0.996033
YGR158C	Mtr3	RNA	other	-0.158839	0.521204	0.0273721	0.924546
YGR159C	Nsr1	RNA	other	0.293408	0.452316	2.02749	2.61665e-08
YGR161C		other	other	-0.166243	0.63657	-0.053877	0.849689
YGR162W	Tif4631	other	other	-0.190193	0.474954	-0.0370917	0.914729
YGR163W	Gtr2	DNA	other	-0.133927	0.672467	-0.312254	0.206049
YGR165W	Mrps35	other	other	-0.0327849	0.918292	-0.184917	0.522501
YGR166W	Trs65	other	other	-0.168258	0.575891	NA	NA
YGR167W	Clc1	other	other	0.275917	0.450272	0.570435	0.0030317
YGR169C	Pus6	RNA	other	0.120009	0.653859	-0.303368	0.153829
YGR171C	Msm1	metabolism	other	0.0942986	0.741051	-0.110258	0.651761
YGR173W	Rbg2	other	other	-0.107709	0.746576	NA	NA
YGR174C	Cbp4	other	other	0.0602712	0.920227	0.0105607	0.971522
YGR175C	Erg1	metabolism	other	-0.0739979	0.854511	-0.124539	0.709591
YGR177C	Atf2	metabolism	other	-0.263865	0.569286	-0.199454	0.488646
YGR178C	Pbp1	RNA	other	-0.058188	0.8714	0.661642	0.0705126
YGR179C	Okp1	DNA	other	-0.00708918	0.993677	-0.293097	0.344236
YGR180C	Rnr4	metabolism	other	0.21486	0.396136	-0.481494	0.019309
YGR183C	Qcr9	metabolism	other	-0.108362	0.764081	0.0323814	0.925193
YGR185C	Tys1	metabolism	other	0.0789965	0.810217	-0.131831	0.591761
YGR186W	Tfg1	DNA	TFII	2.62289	2.3095e-08	1.65418	8.57334e-07
YGR187C	Hgh1	other	other	-0.045452	0.899205	-0.117406	0.71789
YGR188C	Bub1	DNA	other	0.0717131	0.827011	0.0574226	0.846898
YGR189C	Crh1	metabolism	other	0.04147	0.93005	-0.23266	0.338656
YGR191W	Hip1	other	other	-0.349258	0.262774	-0.0346804	0.924868
YGR192C	Tdh3	metabolism	other	3.55721	7.01393e-11	4.7431	7.80424e-13
YGR193C	Pdx1	metabolism	other	-0.365814	0.534615	-0.122512	0.794273
YGR195W	Ski6	RNA	other	-0.215773	0.406026	0.0100359	0.976389
YGR196C	Fyv8	other	other	-0.24935	0.568589	0.180006	0.466724
YGR198W	Ypp1	other	other	-0.318609	0.119597	-0.589078	0.257519
YGR200C	Elp2	RNA	other	-0.186958	0.563074	-0.317108	0.18441
YGR201C		other	other	-0.212225	0.625164	0.0367706	0.912952
YGR202C	Pct1	metabolism	other	-0.0239877	0.945666	-0.0232286	0.924455
YGR203W	Ych1	other	other	0.328809	0.276646	0.424266	0.0487595
YGR204W	Ade3	metabolism	other	1.26916	7.19419e-05	1.57051	4.76635e-07
YGR205W	Tda10	other	other	-0.132402	0.653956	-0.115842	0.664012
YGR206W	Mvb12	other	other	0.295648	0.411053	0.322104	0.0485006
YGR207C	Cir1	other	other	-0.613457	0.0309707	-0.305241	0.0971688
YGR208W	Ser2	metabolism	other	0.0873949	0.757395	0.0478784	0.860788
YGR209C	Trx2	other	other	0.659236	0.00635222	1.41561	1.39764e-05
YGR210C		other	other	-0.236458	0.308472	-0.291134	0.273073
YGR211W	Zpr1	other	other	0.381164	0.145232	0.956743	0.000705808
YGR214W	Rps0a	RNA	other	0.0340339	0.911898	-0.125723	0.724396
YGR218W	Crm1	DNA	other	0.358263	0.0815148	0.496647	0.0892158
YGR220C	Mrpl9	other	other	-0.0718879	0.796545	-0.404545	0.233961
YGR221C	Tos2	other	other	-0.0239113	0.958857	0.139098	0.627081
YGR222W	Pet54	RNA	other	-0.0371825	0.93005	-0.0345415	0.894399
YGR229C	Smi1	other	other	-0.118037	0.783794	0.0475324	0.81822
YGR231C	Phb2	other	other	-0.061318	0.895747	-0.102038	0.747658
YGR232W	Nas6	other	other	0.178554	0.563401	0.143266	0.632141
YGR233C	Pho81	other	other	0.22799	0.437258	0.266732	0.160247
YGR234W	Yhb1	other	other	0.474125	0.035694	0.741296	0.00135122
YGR235C	Mic26	other	other	-0.151567	0.740472	-0.328086	0.150763
YGR237C		other	other	-0.0587628	0.847422	-0.179239	0.547197
YGR238C	Kel2	other	other	0.13462	0.766052	0.0105208	0.976389
YGR240C	Pfk1	metabolism	other	0.255277	0.390975	0.349485	0.145627
YGR241C	Yap1802	other	other	-0.233683	0.500132	-0.204502	0.523578
YGR243W	Mpc3	other	other	-0.238339	0.351001	-0.16796	0.387432
YGR245C	Sda1	DNA	other	0.00123582	0.997497	0.242998	0.383039
YGR246C	Brf1	DNA	TFII	-0.043162	0.883114	0.137364	0.482119
YGR247W	Cpd1	metabolism	other	-0.213755	0.665588	-0.408576	0.310678
YGR248W	Sol4	metabolism	other	0.0690773	0.809888	0.14795	0.581731
YGR250C		other	other	-0.249072	0.325065	-0.228914	0.33982
YGR251W	Nop19	RNA	other	0.224333	0.775162	0.348325	0.16169
YGR252W	Gcn5	DNA	other	0.8213	0.00063504	0.69349	0.00447101
YGR253C	Pup2	other	other	0.488974	0.235966	0.465857	0.0363663
YGR254W	Eno1	metabolism	other	1.04025	0.00282647	1.5705	7.02133e-07
YGR255C	Coq6	metabolism	other	-0.417814	0.0762268	-0.171025	0.718784
YGR256W	Gnd2	metabolism	other	-0.126671	0.620564	-0.298767	0.340278
YGR257C	Mtm1	other	other	-0.377564	0.521204	-0.106176	0.669129
YGR258C	Rad2	DNA	other	0.174127	0.508902	0.272604	0.251293
YGR260W	Tna1	other	other	-0.104139	0.785269	NA	NA
YGR261C	Apl6	other	other	-0.0946267	0.844849	-0.280275	0.398892
YGR262C	Bud32	DNA	other	0.410193	0.0497051	0.550652	0.0822492
YGR263C	Say1	metabolism	other	-0.0697591	0.913896	-0.0820018	0.682442
YGR264C	Mes1	metabolism	other	0.0626892	0.839191	-0.249361	0.487205
YGR266W		other	other	-0.383221	0.0572837	-0.182092	0.428302
YGR267C	Fol2	metabolism	other	-0.212524	0.654163	-0.0934267	0.771715
YGR269W		other	other	-0.147548	0.629439	0.330253	0.174631
YGR271C-A	Efg1	RNA	other	0.161628	0.560748	0.158286	0.669378
YGR271W	Slh1	other	other	-0.34387	0.221585	-0.081442	0.794893
YGR275W	Rtt102	DNA	other	0.405964	0.333217	0.777612	0.0541817
YGR277C	Cab4	metabolism	other	-0.31385	0.458954	0.0685567	0.856847
YGR278W	Cwc22	RNA	other	-0.267795	0.369919	0.290661	0.333153
YGR279C	Scw4	other	other	0.0154596	0.963631	-0.290288	0.119367
YGR280C	Pxr1	DNA	other	0.281103	0.241216	0.397777	0.151584
YGR281W	Yor1	other	other	0.274754	0.401509	-0.121722	0.757572
YGR282C	Bgl2	other	other	0.0031999	0.993677	-0.12859	0.6267
YGR283C		other	other	0.235186	0.372762	0.0851992	0.77138
YGR284C	Erv29	other	other	-0.374588	0.0705334	-0.0815952	0.749837
YGR285C	Zuo1	RNA	other	0.0608577	0.811585	0.108951	0.651761
YGR286C	Bio2	metabolism	other	0.049326	0.911898	-0.29873	0.17896
YGR287C	Ima1	metabolism	other	0.0411987	0.938677	-0.111536	0.61053
YGR292W	Mal12	metabolism	other	0.0837504	0.853794	-0.370918	0.0811055
YGR296W	Yrf1-3	DNA	other	-0.0254583	0.96279	NA	NA
YHL001W	Rpl14b	other	other	0.115589	0.818504	-0.358302	0.076932
YHL002W	Hse1	other	other	0.0890793	0.840744	NA	NA
YHL003C	Lag1	metabolism	other	0.106251	0.708144	0.0332569	0.924868
YHL004W	Mrp4	other	other	-0.0528657	0.871886	-0.00572879	0.98465
YHL007C	Ste20	DNA	other	-0.276412	0.199286	-0.298135	0.441703
YHL008C		other	other	0.0431086	0.914722	0.0961388	0.770093
YHL009C	Yap3	DNA	other	-0.0539194	0.897739	0.136204	0.428406
YHL013C	Otu2	other	other	0.271583	0.52559	-0.200544	0.348387
YHL014C	Ylf2	other	other	0.00726933	0.989664	-0.357988	0.0493843
YHL017W		other	other	-0.278777	0.26544	-0.389661	0.2004
YHL018W		other	other	-0.0314867	0.939536	-0.201006	0.532012
YHL021C	Aim17	other	other	-0.10617	0.802644	-0.144288	0.683806
YHL025W	Snf6	RNA	other	0.366915	0.311567	0.263501	0.175586
YHL026C		other	other	-0.0188064	0.967965	0.0119771	0.978152
YHL027W	Rim101	DNA	other	-0.0374324	0.931546	-0.190243	0.392651
YHL028W	Wsc4	other	other	0.160066	0.625164	0.139829	0.654879
YHL029C		other	other	-0.115091	0.802095	-0.136132	0.588344
YHL030W	Ecm29	other	other	0.349684	0.385777	0.728971	0.00392556
YHL033C	Rpl8a	RNA	other	0.168232	0.599372	0.409345	0.0316928
YHL034C	Sbp1	other	other	-0.109696	0.796545	-0.305793	0.39481
YHL038C	Cbp2	RNA	other	-0.0387132	0.943794	-0.158874	0.618047
YHL039W	Efm1	other	other	-0.143196	0.668024	-0.334898	0.285044
YHL040C	Arn1	other	other	-0.282636	0.509342	-0.1349	0.595859
YHL048W	Cos8	other	other	0.0166626	0.954153	-0.239875	0.625651
YHR001W	Osh7	metabolism	other	0.0641786	0.845342	-0.127728	0.633773
YHR001W-A	Qcr10	metabolism	other	-0.142307	0.5241	NA	NA
YHR003C	Tcd1	RNA	other	-0.0931461	0.773261	-0.321677	0.0720101
YHR004C	Nem1	metabolism	other	-0.299227	0.387744	-0.316738	0.420508
YHR006W	Stp2	DNA	other	-0.218969	0.250339	-0.142462	0.51942
YHR007C	Erg11	metabolism	other	-0.242057	0.355838	NA	NA
YHR008C	Sod2	other	other	-0.0544868	0.877461	-0.625955	0.0892158
YHR009C	Tda3	other	other	-0.276085	0.565261	-0.231207	0.481088
YHR010W	Rpl27a	other	other	0.0594544	0.880694	-0.159971	0.560842
YHR011W	Dia4	metabolism	other	-0.226101	0.594528	-0.308073	0.57217
YHR012W	Vps29	other	other	-0.100957	0.790964	0.0317162	0.910695
YHR015W	Mip6	DNA	other	-0.532427	0.24131	-0.0879067	0.808271
YHR018C	Arg4	metabolism	other	0.0771872	0.869018	0.0237361	0.952949
YHR021C	Rps27b	RNA	other	0.597709	0.00886959	0.9282	6.3272e-06
YHR023W	Myo1	other	other	-0.0111077	0.978612	-0.420975	0.077456
YHR024C	Mas2	other	other	0.165681	0.633959	-0.0684665	0.789697
YHR025W	Thr1	metabolism	other	-0.0936768	0.789692	NA	NA
YHR027C	Rpn1	other	other	0.0552429	0.851642	-0.125312	0.879839
YHR029C	Yhi9	other	other	-0.129587	0.583295	0.406123	0.0511886
YHR030C	Slt2	RNA	other	0.0393025	0.92319	0.161481	0.425562
YHR031C	Rrm3	DNA	other	0.270548	0.228408	0.553732	0.0416027
YHR035W	Nel1	other	other	-0.127004	0.722727	-0.144005	0.533888
YHR036W	Brl1	DNA	other	-0.717765	0.126677	-0.018711	0.962477
YHR037W	Put2	metabolism	other	-0.0343714	0.936257	-0.0402831	0.872243
YHR038W	Rrf1	other	other	-0.130044	0.629916	NA	NA
YHR039C	Msc7	DNA	other	0.18675	0.561288	-0.158478	0.48809
YHR039C-A	Vma10	other	other	0.0181416	0.958942	-0.584577	0.18441
YHR040W	Bcd1	other	other	0.333321	0.237469	0.575302	0.0193133
YHR041C	Srb2	DNA	other	-0.233637	0.426346	NA	NA
YHR042W	Ncp1	metabolism	other	0.0446925	0.911718	-0.341238	0.198974
YHR043C	Dog2	metabolism	other	0.0531902	0.882088	0.208086	0.518697
YHR044C	Dog1	metabolism	other	-0.0430331	0.914722	-0.105371	0.628512
YHR046C	Inm1	metabolism	other	-0.327625	0.52559	0.180954	0.405016
YHR047C	Aap1	metabolism	other	0.179434	0.470166	0.198589	0.412454
YHR049W	Fsh1	other	other	-0.716618	0.00173202	-0.103783	0.695781
YHR051W	Cox6	metabolism	other	-0.108695	0.809888	-0.286585	0.248052
YHR052W	Cic1	other	other	0.262612	0.504618	0.234059	0.480925
YHR053C	Cup1-1	other	other	-0.150249	0.811585	0.286982	0.391405
YHR055C	Cup1-2	other	other	0.277764	0.253044	-0.0431515	0.876635
YHR057C	Cpr2	other	other	-0.174505	0.466768	-0.0717699	0.79117
YHR058C	Med6	DNA	other	-0.123501	0.685331	-0.108334	0.68645
YHR059W	Fyv4	other	other	0.14547	0.623866	-0.140593	0.62176
YHR060W	Vma22	other	other	0.04321	0.911084	NA	NA
YHR061C	Gic1	DNA	other	0.454885	0.221585	0.346539	0.17329
YHR062C	Rpp1	RNA	other	-0.0821713	0.804592	-0.0606306	0.854287
YHR063C	Pan5	metabolism	other	0.0602748	0.868427	0.616771	0.00340205
YHR066W	Ssf1	RNA	other	0.105601	0.792667	-0.110503	0.661903
YHR067W	Htd2	metabolism	other	-0.062349	0.848724	-0.0840243	0.798745
YHR068W	Dys1	other	other	0.563531	0.0152111	0.72048	0.00526148
YHR070W	Trm5	RNA	other	0.324652	0.327864	0.872643	0.00139129
YHR072W	Erg7	metabolism	other	0.336898	0.176138	-0.00185693	0.994043
YHR073W	Osh3	other	other	-0.159916	0.575574	-0.118327	0.682941
YHR074W	Qns1	metabolism	other	0.00642745	0.988351	-0.122675	0.655358
YHR077C	Nmd2	RNA	other	0.121623	0.698376	-0.217317	0.338656
YHR079C	Ire1	metabolism	other	0.0563082	0.877461	-0.268384	0.356983
YHR080C	Lam4	other	other	-0.178394	0.603631	0.129817	0.549382
YHR083W	Sam35	other	other	-0.127574	0.701571	-0.314408	0.240153
YHR084W	Ste12	DNA	other	-0.0437671	0.911718	0.271718	0.342128
YHR085W	Ipi1	RNA	other	0.119719	0.719894	0.636904	0.0270923
YHR086W	Nam8	RNA	other	0.239962	0.292646	0.824277	0.000200955
YHR088W	Rpf1	RNA	other	0.0085122	0.983115	0.746384	4.18312e-05
YHR089C	Gar1	RNA	other	0.58886	0.0775519	0.956481	0.00281329
YHR090C	Yng2	DNA	other	0.694019	0.00713965	0.534597	0.0189455
YHR093W		other	other	-0.0534451	0.895353	-0.0649866	0.85249
YHR094C	Hxt1	other	other	-0.073282	0.853794	-0.0958691	0.697223
YHR097C		other	other	-0.167983	0.764588	0.347284	0.0324757
YHR098C	Sfb3	other	other	-0.0406698	0.905903	-0.211903	0.537272
YHR101C	Big1	other	other	-0.0526789	0.92319	0.0370436	0.93136
YHR102W	Kic1	other	other	-0.0885617	0.846542	-0.379129	0.30534
YHR103W	Sbe22	other	other	-0.0269809	0.958942	0.184478	0.651761
YHR104W	Gre3	metabolism	other	-0.0484165	0.923227	0.097516	0.685892
YHR106W	Trr2	other	other	0.018415	0.967965	0.151767	0.532003
YHR107C	Cdc12	other	other	-0.2709	0.773952	NA	NA
YHR108W	Gga2	other	other	-0.278764	0.376687	-0.265467	0.228051
YHR109W	Ctm1	other	other	-0.115707	0.648801	-0.251827	0.320507
YHR111W	Uba4	RNA	other	0.0161165	0.969309	-0.119405	0.794273
YHR112C		other	other	0.245392	0.292037	-0.156837	0.53327
YHR113W	Ape4	other	other	0.0656654	0.881579	0.105196	0.701597
YHR114W	Bzz1	other	other	-0.440412	0.452316	0.0167437	0.961004
YHR115C	Dma1	DNA	other	0.0552574	0.890528	-0.373195	0.0985021
YHR116W	Cox23	other	other	0.0585358	0.857611	-0.157628	0.478152
YHR117W	Tom71	other	other	-0.473401	0.116975	-0.172811	0.575943
YHR119W	Set1	DNA	other	0.397088	0.292372	0.891112	0.000271332
YHR120W	Msh1	DNA	other	-0.0642901	0.872461	-0.300204	0.17329
YHR121W	Lsm12	other	other	-0.0631879	0.840347	0.0835616	0.682941
YHR122W	Cia2	metabolism	other	0.00116614	0.997497	-0.152441	0.560474
YHR123W	Ept1	metabolism	other	0.0395705	0.923484	-0.0908257	0.767184
YHR127W		DNA	other	0.128598	0.625389	0.275594	0.300571
YHR129C	Arp1	DNA	other	-0.132614	0.840685	-0.226821	0.363252
YHR131C		other	other	0.028078	0.93005	-0.0159224	0.971522
YHR132C	Ecm14	other	other	0.057686	0.869475	-0.165141	0.541624
YHR132W-A	Igo2	other	other	0.412168	0.0771405	0.626713	0.0114974
YHR133C	Nsg1	metabolism	other	0.121581	0.809888	0.0620261	0.812659
YHR135C	Yck1	other	other	-0.209625	0.648801	NA	NA
YHR136C	Spl2	other	other	-0.128504	0.80068	0.180006	0.355193
YHR138C		other	other	-0.283417	0.191615	-0.12016	0.665103
YHR140W		other	other	0.113883	0.778429	0.102249	0.72377
YHR141C	Rpl42b	other	other	-0.0865743	0.809888	-0.258481	0.278498
YHR143W	Dse2	other	other	0.156643	0.573278	0.141929	0.61037
YHR143W-A	Rpc10	DNA	RNAPII	0.286148	0.575574	0.678259	0.00271767
YHR144C	Dcd1	metabolism	other	-0.0622874	0.825907	-0.220667	0.47521
YHR146W	Crp1	other	other	0.167976	0.59489	-0.0584034	0.835395
YHR147C	Mrpl6	other	other	0.692874	0.37099	-0.438606	0.363414
YHR149C	Skg6	other	other	-0.446144	0.0349293	-0.0254246	0.950981
YHR152W	Spo12	other	other	-0.198185	0.817186	0.268945	0.161697
YHR154W	Rtt107	DNA	other	0.319038	0.42135	0.65284	0.00629718
YHR155W	Lam1	other	other	-0.056729	0.833683	-0.252152	0.223235
YHR156C	Lin1	other	other	0.0200779	0.957744	0.425912	0.059191
YHR158C	Kel1	other	other	-0.128642	0.669601	-0.324116	0.345632
YHR159W		other	other	-0.602118	0.346426	-0.20815	0.307184
YHR161C	Yap1801	other	other	-0.020284	0.959699	-0.0124826	0.955397
YHR163W	Sol3	metabolism	other	0.0124555	0.96473	0.215116	0.340739
YHR164C	Dna2	DNA	other	-0.00874657	0.988333	0.233662	0.237415
YHR165C	Prp8	RNA	other	0.184578	0.595735	0.286294	0.442049
YHR166C	Cdc23	other	other	0.109712	0.816368	-0.355559	0.176777
YHR167W	Thp2	DNA	CPA/termination	-0.0979464	0.786288	0.795975	0.000779206
YHR169W	Dbp8	RNA	other	-0.100245	0.788717	-0.155853	0.682726
YHR170W	Nmd3	DNA	other	-0.0718729	0.859331	-0.20626	0.372201
YHR172W	Spc97	other	other	0.123413	0.660649	-0.00387145	0.990256
YHR174W	Eno2	metabolism	other	-0.0304115	0.936756	0.0301606	0.928644
YHR175W	Ctr2	other	other	0.323157	0.288734	0.186331	0.566814
YHR178W	Stb5	DNA	other	-0.20169	0.329132	-0.032739	0.910695
YHR179W	Oye2	other	other	0.557733	0.0126309	0.473548	0.0396434
YHR181W	Svp26	other	other	-0.0762367	0.833683	-0.0271622	0.924868
YHR182W		other	other	-0.207663	0.465311	-0.283219	0.3215
YHR183W	Gnd1	metabolism	other	2.85185	5.06113e-08	3.43748	3.77704e-05
YHR186C	Kog1	other	other	-0.235614	0.390244	0.154718	0.48346
YHR187W	Iki1	RNA	other	-0.2487	0.211181	-0.413667	0.0418055
YHR188C	Gpi16	metabolism	other	-0.00363821	0.993677	-0.333652	0.17896
YHR189W	Pth1	other	other	-0.284609	0.150671	-0.201464	0.309761
YHR190W	Erg9	metabolism	other	0.0639313	0.880063	-0.207479	0.517809
YHR192W	Lnp1	other	other	-0.126495	0.590856	-0.568961	0.00604441
YHR193C	Egd2	other	other	0.0381802	0.903236	0.256721	0.270066
YHR194W	Mdm31	metabolism	other	0.0395051	0.923227	0.366818	0.0946955
YHR195W	Nvj1	other	other	-0.281442	0.419025	0.222479	0.481088
YHR196W	Utp9	RNA	other	0.229146	0.377301	-0.0140781	0.964245
YHR197W	Rix1	RNA	other	-0.0609591	0.902205	0.426942	0.0778918
YHR199C	Aim46	other	other	-0.0984326	0.769061	-0.293771	0.22816
YHR200W	Rpn10	other	other	-0.118527	0.666597	0.0716238	0.789307
YHR201C	Ppx1	other	other	0.162964	0.522656	0.121213	0.665103
YHR203C	Rps4b	other	other	0.0832804	0.820548	-0.000547746	0.9978
YHR204W	Mnl1	other	other	0.0430677	0.918108	-0.669604	0.0124654
YHR205W	Sch9	DNA	other	-0.238929	0.610374	-0.31079	0.594826
YHR206W	Skn7	DNA	other	0.901366	0.00552263	NA	NA
YHR207C	Set5	DNA	other	-0.200146	0.38856	-0.036584	0.924455
YHR208W	Bat1	metabolism	other	-0.0959503	0.814716	-0.0872445	0.769355
YHR209W	Crg1	other	other	-0.527825	0.0476401	-0.363322	0.29746
YHR215W	Pho12	other	other	-0.205898	0.371225	-0.419566	0.0943551
YHR216W	Imd2	metabolism	other	-0.230521	0.798335	0.208786	0.365862
YIL001W		other	other	-0.173209	0.558754	-0.151162	0.405739
YIL002C	Inp51	metabolism	other	-0.078702	0.746576	-0.368228	0.042065
YIL005W	Eps1	other	other	0.092539	0.822679	-0.288135	0.368669
YIL007C	Nas2	other	other	-0.0524079	0.896454	-0.0100437	0.971522
YIL008W	Urm1	RNA	other	0.00160627	0.997557	0.189585	0.634299
YIL009W	Faa3	metabolism	other	-0.0631892	0.865053	-0.325073	0.0811055
YIL010W	Dot5	other	other	0.227761	0.484654	0.244989	0.478823
YIL014W	Mnt3	other	other	-0.10166	0.769109	-0.365326	0.0599738
YIL015W	Bar1	other	other	-0.0995816	0.769061	0.0247592	0.93634
YIL016W	Snl1	other	other	-0.317298	0.24608	-0.170796	0.597199
YIL017C	Vid28	DNA	other	-0.111107	0.704997	-0.205238	0.374228
YIL018W	Rpl2b	other	other	-0.159471	0.715351	-0.281031	0.450131
YIL020C	His6	metabolism	other	-0.07107	0.817246	-0.3644	0.148923
YIL021W	Rpb3	DNA	RNAPII	2.74491	4.20756e-09	4.65431	2.50004e-10
YIL024C		other	other	0.218755	0.329132	0.0282389	0.952861
YIL026C	Irr1	DNA	Cohesin	1.04918	3.06259e-06	3.02853	1.34188e-10
YIL027C	Emc5	other	other	-0.0690631	0.809888	-0.174838	0.496198
YIL030C	Ssm4	other	other	-0.238882	0.340761	0.000538125	0.997372
YIL031W	Ulp2	DNA	other	-0.0895452	0.809888	0.309729	0.111521
YIL033C	Bcy1	metabolism	other	0.419803	0.0397294	2.44711	3.06942e-07
YIL034C	Cap2	other	other	-0.082017	0.785187	-0.269192	0.175586
YIL035C	Cka1	DNA	other	0.0271205	0.954853	0.118942	0.589022
YIL038C	Not3	RNA	other	-0.515552	0.228408	-0.229763	0.483022
YIL039W	Ted1	other	other	-0.0298526	0.938677	0.00960854	0.973342
YIL040W	Apq12	DNA	other	-0.246758	0.648801	0.0543844	0.891968
YIL041W	Gvp36	other	other	-0.193179	0.567561	-0.343561	0.261851
YIL042C	Pkp1	other	other	-0.363851	0.222955	-0.306741	0.277144
YIL043C	Cbr1	other	other	-0.423333	0.0880663	-0.174146	0.385694
YIL044C	Age2	other	other	-0.414415	0.59489	0.169904	0.443384
YIL045W	Pig2	metabolism	other	-0.0460906	0.911522	-0.0959623	0.683806
YIL046W	Met30	DNA	other	0.035201	0.941089	-0.333227	0.377124
YIL047C	Syg1	other	other	0.0434408	0.937891	0.255018	0.294779
YIL048W	Neo1	other	other	-0.20425	0.63078	-0.11712	0.781053
YIL050W	Pcl7	metabolism	other	-0.474171	0.226145	-0.207684	0.622715
YIL051C	Mmf1	metabolism	other	-0.0620564	0.869018	-0.104504	0.636676
YIL052C	Rpl34b	other	other	-0.0916133	0.832464	0.163016	0.633026
YIL053W	Gpp1	metabolism	other	1.11067	2.30527e-05	1.98857	4.70213e-08
YIL054W		other	other	0.155455	0.810217	-0.0696745	0.839133
YIL055C		other	other	0.0587267	0.868427	0.138058	0.606946
YIL056W	Vhr1	DNA	other	0.249706	0.227636	NA	NA
YIL057C	Rgi2	metabolism	other	-0.242332	0.253823	-0.681445	0.0759378
YIL059C		other	other	0.516507	0.394187	-0.146795	0.581731
YIL061C	Snp1	RNA	other	0.258383	0.279346	1.06627	8.27134e-05
YIL062C	Arc15	other	other	0.141099	0.687875	0.0774391	0.738699
YIL063C	Yrb2	DNA	other	0.515348	0.0901368	1.14389	8.57334e-07
YIL064W	Efm4	other	other	0.0980788	0.788717	0.000560822	0.997717
YIL065C	Fis1	other	other	-0.0806711	0.832407	0.471547	0.0750187
YIL066C	Rnr3	metabolism	other	-0.0858695	0.814334	-0.228419	0.442641
YIL068C	Sec6	other	other	0.109632	0.811933	0.0182669	0.952949
YIL069C	Rps24b	RNA	other	-0.378139	0.276646	-0.230184	0.532003
YIL070C	Mam33	metabolism	other	0.10772	0.709064	NA	NA
YIL071C	Pci8	other	other	-0.106663	0.816283	-0.0474242	0.906348
YIL074C	Ser33	metabolism	other	0.373139	0.666597	-0.0748414	0.846064
YIL075C	Rpn2	other	other	0.506698	0.0164219	0.640256	0.00207378
YIL076W	Sec28	other	other	-0.196154	0.376687	-0.00487531	0.985385
YIL077C		other	other	0.0931151	0.758889	0.259895	0.297099
YIL078W	Ths1	metabolism	other	-0.0543924	0.857563	0.0711441	0.80259
YIL079C	Air1	RNA	other	-0.112531	0.706431	0.496544	0.0030317
YIL083C	Cab2	metabolism	other	-0.306087	0.226145	-0.093823	0.835311
YIL084C	Sds3	DNA	other	-0.302576	0.523782	-0.0744193	0.738523
YIL085C	Ktr7	other	other	-0.111266	0.814716	-0.142368	0.655081
YIL088C	Avt7	other	other	-0.547582	0.0490601	0.142433	0.655081
YIL089W		other	other	-0.080934	0.832464	-0.235254	0.208947
YIL090W	Ice2	DNA	other	-0.157121	0.607473	0.131187	0.597199
YIL091C	Utp25	RNA	other	0.584821	0.00185307	0.800611	0.00936381
YIL092W		other	other	-0.108513	0.769061	0.0731418	0.80259
YIL093C	Rsm25	other	other	-0.475345	0.036691	-0.294394	0.12623
YIL094C	Lys12	metabolism	other	-0.328934	0.262774	-0.400406	0.0302482
YIL095W	Prk1	other	other	0.183646	0.470688	0.0622898	0.891683
YIL096C	Bmt5	RNA	other	0.117173	0.684355	0.358193	0.175679
YIL097W	Fyv10	metabolism	other	-0.789445	0.00586407	NA	NA
YIL098C	Fmc1	other	other	-0.244669	0.395554	0.132998	0.586813
YIL101C	Xbp1	DNA	other	-0.0894328	0.740472	-0.221225	0.438207
YIL103W	Dph1	other	other	-0.12294	0.802095	-0.0871442	0.747244
YIL104C	Shq1	other	other	-0.0250178	0.943576	-0.0786301	0.801996
YIL105C	Slm1	other	other	-0.0123672	0.977078	-0.203876	0.472091
YIL106W	Mob1	other	other	-0.0143312	0.974862	-0.371562	0.100859
YIL107C	Pfk26	other	other	-0.128774	0.65206	-0.122944	0.655564
YIL108W		other	other	0.0793951	0.827881	-0.190719	0.523205
YIL111W	Cox5b	metabolism	other	0.0854943	0.811585	0.0705	0.852135
YIL112W	Hos4	DNA	other	0.289315	0.392366	0.445215	0.539384
YIL113W	Sdp1	other	other	-0.612618	0.0579078	-0.23423	0.46501
YIL115C	Nup159	DNA	other	-0.0453307	0.885632	-0.076417	0.815461
YIL118W	Rho3	other	other	-0.321113	0.29571	-0.656543	0.0202817
YIL119C	Rpi1	DNA	other	0.0436568	0.93005	-0.0745172	0.835395
YIL122W	Pog1	DNA	other	0.0420816	0.901866	NA	NA
YIL123W	Sim1	other	other	-0.143552	0.796545	-0.350344	0.135826
YIL124W	Ayr1	metabolism	other	-0.445568	0.276004	-0.0293998	0.918651
YIL125W	Kgd1	metabolism	other	-0.00463548	0.993452	-0.214192	0.410872
YIL126W	Sth1	DNA	other	1.2683	7.41672e-06	1.67477	1.2826e-08
YIL127C		other	other	0.12704	0.62363	-0.150183	0.415563
YIL128W	Met18	other	other	-0.0569732	0.871886	NA	NA
YIL129C	Tao3	other	other	0.0768875	0.840972	-0.231213	0.415563
YIL130W	Asg1	other	other	0.129052	0.84671	0.882878	0.000731032
YIL131C	Fkh1	RNA	other	0.520003	0.228408	0.802845	0.00866747
YIL132C	Csm2	DNA	other	0.135307	0.759046	-0.0989635	0.663643
YIL133C	Rpl16a	other	other	0.147848	0.720105	-0.126578	0.66426
YIL135C	Vhs2	other	other	0.308271	0.223189	-0.261526	0.297953
YIL136W	Om45	other	other	-0.186448	0.546476	-0.267373	0.310678
YIL137C	Tma108	other	other	-0.00928486	0.98652	-0.0895554	0.763031
YIL138C	Tpm2	other	other	0.0512082	0.92319	NA	NA
YIL140W	Axl2	other	other	-0.0121723	0.974862	-0.11305	0.662418
YIL143C	Ssl2	DNA	TFII	2.65647	2.70483e-10	5.59872	6.36819e-10
YIL144W	Ndc80	DNA	other	-0.117077	0.739747	0.301116	0.108469
YIL147C	Sln1	other	other	0.0778503	0.872704	-0.0912648	0.81822
YIL149C	Mlp2	DNA	other	-0.0993387	0.87447	-0.0435048	0.910695
YIL150C	Mcm10	DNA	other	0.0881557	0.840685	0.945814	0.000320093
YIL151C		other	other	0.175829	0.758497	NA	NA
YIL153W	Rrd1	DNA	other	0.290415	0.38538	0.243314	0.395986
YIL154C	Imp2'	DNA	other	-0.00499263	0.991049	-0.280964	0.242615
YIL155C	Gut2	metabolism	other	-0.143774	0.591689	-0.551164	0.0575474
YIL156W	Ubp7	other	other	0.0716076	0.827881	NA	NA
YIL157C	Coa1	other	other	-0.244826	0.474815	-0.0674082	0.830155
YIL159W	Bnr1	other	other	0.181447	0.767044	-0.0645644	0.815452
YIL160C	Pot1	metabolism	other	0.126402	0.689886	0.196913	0.668622
YIL161W		other	other	-0.317641	0.329674	0.122328	0.716497
YIL162W	Suc2	metabolism	other	0.224973	0.297522	-0.157914	0.62438
YIL172C	Ima3	metabolism	other	-0.0846154	0.888462	-0.143794	0.541462
YIL173W	Vth1	other	other	0.0492845	0.92319	-0.435448	0.160247
YIR001C	Sgn1	other	other	0.195791	0.549547	-0.137542	0.552407
YIR003W	Aim21	other	other	0.112734	0.718233	-0.0143141	0.971389
YIR004W	Djp1	other	other	-0.392138	0.123791	-0.229041	0.236588
YIR005W	Ist3	RNA	other	-0.0987876	0.802095	0.173924	0.532012
YIR006C	Pan1	other	other	0.0622695	0.910897	-0.0814783	0.747244
YIR007W	Egh1	metabolism	other	-0.0246818	0.950132	-0.014007	0.962477
YIR008C	Pri1	DNA	other	0.354144	0.465065	0.515097	0.0872835
YIR009W	Msl1	RNA	other	-0.151552	0.636895	0.163617	0.489023
YIR010W	Dsn1	DNA	other	-0.0389681	0.914722	0.102754	0.682352
YIR011C	Sts1	DNA	other	-0.111407	0.810217	-0.0263468	0.912188
YIR012W	Sqt1	other	other	0.336767	0.302152	NA	NA
YIR014W		other	other	-0.052717	0.869736	NA	NA
YIR015W	Rpr2	RNA	other	0.208107	0.658697	0.147146	0.708126
YIR016W		other	other	-0.429334	0.0978277	0.141875	0.533888
YIR017C	Met28	DNA	other	-0.208655	0.472565	0.133317	0.656352
YIR018W	Yap5	DNA	other	-0.284299	0.550114	-0.192607	0.410872
YIR021W	Mrs1	RNA	other	-0.237542	0.499558	-0.581578	0.295968
YIR022W	Sec11	other	other	0.0792927	0.839578	-0.244357	0.399009
YIR023W	Dal81	DNA	other	-0.472691	0.118826	0.0634855	0.835395
YIR024C	Ina22	other	other	0.120259	0.695443	-0.397538	0.27179
YIR026C	Yvh1	other	other	0.0343405	0.941732	NA	NA
YIR033W	Mga2	DNA	other	0.0892886	0.79193	-0.248691	0.473264
YIR034C	Lys1	metabolism	other	1.09278	5.03547e-05	2.42017	1.72562e-08
YIR035C		other	other	-0.198131	0.42135	0.0868573	0.692297
YIR036C	Irc24	other	other	0.432926	0.115931	0.10059	0.839133
YIR038C	Gtt1	other	other	0.0509087	0.901815	-0.225962	0.330049
YJL001W	Pre3	other	other	0.0628756	0.832407	-0.3055	0.356983
YJL002C	Ost1	other	other	-0.266237	0.234861	-0.475294	0.0461985
YJL003W	Cox16	other	other	-0.247521	0.26544	NA	NA
YJL004C	Sys1	other	other	-0.366253	0.507288	NA	NA
YJL005W	Cyr1	other	other	-0.138353	0.52559	-0.0713606	0.757572
YJL006C	Ctk2	DNA	other	0.311583	0.0848193	1.18535	1.31871e-05
YJL010C	Nop9	RNA	other	-0.3351	0.316853	-0.0869095	0.751787
YJL011C	Rpc17	DNA	other	0.59276	0.150671	0.863106	0.0108755
YJL012C-A		other	other	0.023053	0.937891	-0.11681	0.683806
YJL013C	Mad3	DNA	other	-0.660594	0.00462267	0.0959823	0.769143
YJL016W		other	other	-0.123214	0.764081	-0.439258	0.345632
YJL018W		other	other	-0.521179	0.215717	-0.346881	0.424589
YJL021C		other	other	-0.0904775	0.699343	-0.384218	0.139241
YJL023C	Pet130	other	other	0.0698016	0.851484	0.0167219	0.952949
YJL024C	Aps3	other	other	-0.246883	0.309728	-0.262622	0.313418
YJL025W	Rrn7	DNA	other	-0.0339364	0.931546	-0.405219	0.120709
YJL026W	Rnr2	metabolism	other	-0.165492	0.676369	-0.306365	0.134947
YJL029C	Vps53	other	other	-0.0177058	0.960755	NA	NA
YJL030W	Mad2	DNA	other	-0.50929	0.356293	0.149866	0.55913
YJL033W	Hca4	RNA	other	-0.214591	0.603631	-0.144315	0.474841
YJL036W	Snx4	other	other	0.0653542	0.840972	-0.123623	0.633044
YJL039C	Nup192	DNA	other	-0.325171	0.26544	0.0729968	0.860422
YJL041W	Nsp1	DNA	other	0.0219139	0.954153	-0.29243	0.417713
YJL042W	Mhp1	other	other	0.177708	0.567561	-0.221043	0.257319
YJL044C	Gyp6	other	other	0.0333614	0.933648	0.23841	0.275638
YJL047C	Rtt101	RNA	other	-0.129373	0.802095	-0.183171	0.632141
YJL048C	Ubx6	other	other	0.259163	0.346184	0.0516594	0.885166
YJL049W		other	other	-0.347268	0.107181	-0.437959	0.121704
YJL050W	Mtr4	RNA	other	1.03105	2.38732e-05	1.75807	2.99141e-08
YJL052W	Tdh1	metabolism	other	1.04789	5.6787e-05	1.60062	1.28069e-06
YJL055W		other	other	0.00341164	0.993677	0.0980502	0.717944
YJL056C	Zap1	DNA	other	-0.270737	0.709451	-0.0360423	0.92485
YJL057C	Iks1	other	other	-0.194984	0.377301	-0.40223	0.153829
YJL058C	Bit61	other	other	0.0733549	0.823081	-0.0167653	0.964927
YJL060W	Bna3	metabolism	other	-0.00971952	0.98369	0.0935929	0.768102
YJL061W	Nup82	DNA	other	0.127888	0.832407	-0.183251	0.675246
YJL062W	Las21	metabolism	other	-0.243823	0.363737	-0.0742249	0.812659
YJL062W-A	Coa3	other	other	0.0482848	0.936756	-0.109419	0.735498
YJL063C	Mrpl8	other	other	-0.101048	0.687875	-0.368085	0.203372
YJL065C	Dls1	DNA	other	0.590086	0.0472729	0.925168	0.0511898
YJL066C	Mpm1	other	other	-0.212853	0.406694	-0.214826	0.315437
YJL068C		other	other	-0.151177	0.704997	-0.0294079	0.932616
YJL069C	Utp18	RNA	other	0.250978	0.245884	-0.193764	0.385694
YJL070C		other	other	-0.113375	0.677974	-0.288138	0.387343
YJL071W	Arg2	metabolism	other	-0.14032	0.75156	-0.232812	0.399252
YJL072C	Psf2	DNA	other	-0.123795	0.779113	0.840211	0.00809224
YJL073W	Jem1	other	other	0.0944744	0.740472	-0.061675	0.769215
YJL074C	Smc3	DNA	Cohesin	0.403252	0.134862	1.93039	7.55539e-09
YJL076W	Net1	DNA	other	-0.0823955	0.754563	-0.248642	0.397179
YJL079C	Pry1	other	other	0.0168404	0.962146	-0.509118	0.3215
YJL080C	Scp160	DNA	other	-0.0600221	0.871886	0.346626	0.303074
YJL081C	Arp4	DNA	other	0.660472	0.0155726	1.1564	0.000637641
YJL082W	Iml2	other	other	0.00383945	0.993677	-0.367969	0.355193
YJL083W	Tax4	other	other	-0.0624398	0.87716	-0.0339786	0.895183
YJL084C	Aly2	other	other	0.106261	0.7129	0.0454946	0.886606
YJL085W	Exo70	other	other	-0.704109	0.279346	-0.00312893	0.993286
YJL087C	Trl1	RNA	other	-0.0608121	0.819311	-0.110993	0.718784
YJL088W	Arg3	metabolism	other	0.00210508	0.997497	NA	NA
YJL091C	Gwt1	metabolism	other	-0.0582902	0.890528	-0.305834	0.356326
YJL092W	Srs2	DNA	other	-0.395066	0.297522	0.100269	0.695429
YJL094C	Kha1	other	other	-0.009187	0.98652	-0.218129	0.40973
YJL095W	Bck1	other	other	-0.324739	0.301189	-0.232937	0.533888
YJL096W	Mrpl49	other	other	0.119185	0.722727	-0.444706	0.102769
YJL097W	Phs1	metabolism	other	-0.14009	0.751594	-0.0982753	0.623091
YJL098W	Sap185	RNA	other	-0.0901537	0.794089	0.221219	0.503825
YJL099W	Chs6	metabolism	other	0.0599812	0.872461	-0.0230775	0.936165
YJL100W	Lsb6	metabolism	other	-0.382558	0.141624	-0.386173	0.0273773
YJL101C	Gsh1	other	other	-0.459641	0.356834	0.490113	0.431625
YJL102W	Mef2	other	other	-0.178669	0.65857	-0.420226	0.0341689
YJL104W	Pam16	other	other	-0.290221	0.411065	-0.213126	0.434748
YJL109C	Utp10	RNA	other	0.0743884	0.833923	-0.301281	0.188022
YJL110C	Gzf3	DNA	other	-0.0535183	0.847508	0.243359	0.302055
YJL112W	Mdv1	other	other	-0.129883	0.652675	-0.369703	0.331053
YJL115W	Asf1	DNA	other	0.286731	0.244213	0.798422	0.000538718
YJL121C	Rpe1	metabolism	other	-0.125883	0.572816	0.272629	0.291197
YJL122W	Alb1	other	other	0.406383	0.288389	0.56107	0.0108832
YJL123C	Mtc1	other	other	-0.448636	0.0656532	-0.315205	0.178157
YJL124C	Lsm1	RNA	other	-0.484882	0.212884	-0.0571898	0.845353
YJL125C	Gcd14	RNA	other	-0.232297	0.678775	0.196003	0.551871
YJL127C	Spt10	DNA	other	-0.137028	0.681538	-0.0417068	0.887324
YJL128C	Pbs2	DNA	other	-0.177365	0.555064	-0.0944685	0.701665
YJL130C	Ura2	metabolism	other	0.789361	0.000898117	0.911742	0.000348374
YJL131C	Aim23	other	other	0.0478684	0.902205	-0.0924406	0.712633
YJL133W	Mrs3	RNA	other	-0.125315	0.720717	-0.0325647	0.908587
YJL134W	Lcb3	metabolism	other	0.0815368	0.842906	NA	NA
YJL136C	Rps21b	RNA	other	-0.498099	0.030618	-0.429775	0.147074
YJL137C	Glg2	metabolism	other	0.206067	0.625164	-0.0303094	0.906348
YJL139C	Yur1	other	other	-0.126832	0.765759	-0.353414	0.299077
YJL143W	Tim17	other	other	-0.257998	0.355979	-0.0380382	0.868934
YJL144W		other	other	-0.0285856	0.93005	NA	NA
YJL145W	Sfh5	metabolism	other	-0.10145	0.700605	-0.0145879	0.955397
YJL146W	Ids2	other	other	0.0685965	0.830194	-0.138908	0.454256
YJL147C		other	other	-0.0180373	0.954153	-0.105793	0.659988
YJL148W	Rpa34	DNA	other	0.161308	0.65857	0.597435	0.0172201
YJL149W	Das1	other	other	-0.17473	0.555064	-0.550636	0.0315352
YJL151C	Sna3	other	other	-0.356936	0.356293	-0.331648	0.295968
[truncated: 2,159 more rows]
