# Supplementary material for: Decoding the chromatin proteome of a single genomic locus by DNA sequencing
Source: PLoS Biol. 2018 Jul 13;16(7):e2005542. doi: 10.1371/journal.pbio.2005542 (PMC6059479; doi:10.1371/journal.pbio.2005542)
Supplement: S2 Table — This table contains the significant binders in either untreated or HU treatment. For each strain, the average log2 fold-change (logFC) of HU-treated/untreated and their associated Benjamini-Hochberg-corrected p-value (FDR) are provided for both BC_UP and BC_DN. The complex column contains several well-known protein complexes that bind DNA. (XLSX) [file pbio.2005542.s007.xlsx]

## Sheet: UNvsHU_results
ORF	Name	complex	tag	LogFC	FDR
YAL005C	Ssa1	other	BC_UP	-0.733244	0.0956592
YAL038W	Cdc19	other	BC_UP	-0.398311	0.385723
YAR007C	Rfa1	other	BC_UP	-0.0870674	0.847545
YBL002W	Htb2	other	BC_UP	-1.5368	0.00181915
YBL003C	Hta2	other	BC_UP	-1.51563	0.00207028
YBL024W	Ncl1	other	BC_UP	0.0351892	0.940309
YBR009C	Hhf1	other	BC_UP	-1.33843	0.0030143
YBR010W	Hht1	other	BC_UP	-1.58739	0.00207028
YBR049C	Reb1	GRF	BC_UP	-0.998644	0.0135257
YBR089C-A	Nhp6b	FACT	BC_UP	0.302861	0.484456
YBR112C	Cyc8	other	BC_UP	-1.32697	0.00338447
YBR245C	Isw1	other	BC_UP	-1.37294	0.0319454
YBR279W	Paf1	PAF1	BC_UP	-0.532302	0.214098
YCR012W	Pgk1	other	BC_UP	-0.128375	0.80266
YCR020W-B	Htl1	other	BC_UP	0.0189618	0.964989
YCR042C	Taf2	TFII	BC_UP	-0.525826	0.273518
YDL055C	Psa1	other	BC_UP	-0.233906	0.562725
YDL108W	Kin28	TFII	BC_UP	-1.29916	0.00500405
YDL131W	Lys21	other	BC_UP	0.344463	0.499493
YDL140C	Rpo21	RNAPII	BC_UP	-2.49232	0.00207028
YDL182W	Lys20	other	BC_UP	0.22282	0.583951
YDR190C	Rvb1	other	BC_UP	-1.00217	0.0369262
YDR224C	Htb1	other	BC_UP	-0.458673	0.220965
YDR310C	Sum1	other	BC_UP	0.735504	0.0677244
YDR311W	Tfb1	TFII	BC_UP	-2.13039	0.00207028
YDR353W	Trr1	other	BC_UP	-0.55988	0.273271
YDR361C	Bcp1	other	BC_UP	-0.522912	0.214098
YDR397C	Ncb2	other	BC_UP	-0.650976	0.122527
YDR404C	Rpb7	RNAPII	BC_UP	-0.764937	0.055073
YDR432W	Npl3	other	BC_UP	-0.0908738	0.847545
YDR460W	Tfb3	TFII	BC_UP	-2.23385	0.00154453
YEL044W	Ies6	other	BC_UP	-0.533758	0.208958
YEL046C	Gly1	other	BC_UP	-1.16006	0.0165626
YER091C	Met6	other	BC_UP	-0.314476	0.425928
YER159C	Bur6	other	BC_UP	-0.133061	0.770353
YER171W	Rad3	TFII	BC_UP	-2.00064	0.00172738
YGL009C	Leu1	other	BC_UP	0.0476511	0.933539
YGL097W	Srm1	other	BC_UP	0.0617865	0.911255
YGL202W	Aro8	other	BC_UP	-0.0429219	0.936429
YGL253W	Hxk2	other	BC_UP	-0.0327129	0.940466
YGR061C	Ade6	other	BC_UP	-1.56335	0.00207028
YGR063C	Spt4	other	BC_UP	-1.20153	0.00500405
YGR116W	Spt6	other	BC_UP	-0.638137	0.222761
YGR186W	Tfg1	TFII	BC_UP	-2.16204	0.0030143
YGR192C	Tdh3	other	BC_UP	-0.431388	0.265386
YGR204W	Ade3	other	BC_UP	-0.749156	0.106311
YGR252W	Gcn5	other	BC_UP	-0.606766	0.228782
YGR254W	Eno1	other	BC_UP	-0.272285	0.583951
YHR183W	Gnd1	other	BC_UP	-1.27894	0.0213119
YIL021W	Rpb3	RNAPII	BC_UP	-0.935317	0.0449472
YIL026C	Irr1	Cohesin	BC_UP	-0.24854	0.562159
YIL053W	Gpp1	other	BC_UP	-0.116756	0.83789
YIL126W	Sth1	other	BC_UP	-1.06079	0.0210892
YIL143C	Ssl2	TFII	BC_UP	-1.37451	0.00611821
YIR034C	Lys1	other	BC_UP	0.296299	0.472038
YJL050W	Mtr4	other	BC_UP	-0.492846	0.224303
YJL052W	Tdh1	other	BC_UP	-0.248873	0.567829
YJR009C	Tdh2	other	BC_UP	0.514893	0.255948
YJR104C	Sod1	other	BC_UP	0.070189	0.889091
YJR109C	Cpa2	other	BC_UP	-0.444613	0.274726
YKL035W	Ugp1	other	BC_UP	-0.17339	0.661964
YKL060C	Fba1	other	BC_UP	-0.259239	0.558764
YKL112W	Abf1	GRF	BC_UP	-1.81498	0.00444097
YKL160W	Elf1	other	BC_UP	-0.0479715	0.936429
YKL210W	Uba1	other	BC_UP	-1.66029	0.00528143
YKL216W	Ura1	other	BC_UP	-0.626298	0.161705
YKR062W	Tfa2	TFII	BC_UP	-1.1414	0.00788905
YLL024C	Ssa2	other	BC_UP	-0.467072	0.262475
YLR005W	Ssl1	TFII	BC_UP	-1.27621	0.00500405
YLR058C	Shm2	other	BC_UP	-0.595856	0.218657
YLR109W	Ahp1	other	BC_UP	0.183412	0.646514
YLR134W	Pdc5	other	BC_UP	-1.31526	0.00616187
YLR180W	Sam1	other	BC_UP	-0.578045	0.164959
YLR275W	Smd2	other	BC_UP	-0.566758	0.228782
YLR354C	Tal1	other	BC_UP	-0.420712	0.289045
YML010W	Spt5	other	BC_UP	-2.01957	0.000465028
YML028W	Tsa1	other	BC_UP	-0.571068	0.214098
YML069W	Pob3	FACT	BC_UP	-0.801083	0.090463
YML073C	Rpl6a	other	BC_UP	-0.229495	0.589901
YML126C	Erg13	other	BC_UP	-0.667858	0.170301
YML127W	Rsc9	other	BC_UP	-0.214996	0.603439
YMR048W	Csm3	other	BC_UP	-0.489345	0.222761
YMR091C	Npl6	other	BC_UP	-0.445496	0.296887
YMR125W	Sto1	other	BC_UP	-0.270163	0.567829
YMR186W	Hsc82	other	BC_UP	-0.697275	0.18707
YMR227C	Taf7	TFII	BC_UP	-0.959977	0.0417978
YMR228W	Mtf1	other	BC_UP	-0.820357	0.0907084
YNL030W	Hhf2	other	BC_UP	-1.09674	0.00858655
YNL031C	Hht2	other	BC_UP	-1.24426	0.00338447
YNL063W	Mtq1	other	BC_UP	-0.436334	0.289045
YNL088W	Top2	other	BC_UP	2.08399	0.000465028
YNL215W	Ies2	other	BC_UP	-0.424352	0.296887
YNL312W	Rfa2	other	BC_UP	0.128367	0.80266
YOL004W	Sin3	other	BC_UP	-1.04591	0.015921
YOL005C	Rpb11	RNAPII	BC_UP	-1.33908	0.00950092
YOL006C	Top1	other	BC_UP	-0.851635	0.0907084
YOL012C	Htz1	other	BC_UP	-0.198159	0.624478
YOL058W	Arg1	other	BC_UP	-0.711639	0.0799916
YOL090W	Msh2	other	BC_UP	-0.015065	0.964989
YOR051C	Ett1	other	BC_UP	-0.783107	0.0858577
YOR141C	Arp8	other	BC_UP	-0.0263243	0.955024
YOR151C	Rpb2	RNAPII	BC_UP	-1.87905	0.000465028
YOR243C	Pus7	other	BC_UP	-0.766468	0.208958
YOR298C-A	Mbf1	other	BC_UP	0.114862	0.833191
YOR303W	Cpa1	other	BC_UP	-0.87889	0.0473896
YOR375C	Gdh1	other	BC_UP	-0.337875	0.415314
YPL028W	Erg10	other	BC_UP	-0.799714	0.125874
YPL061W	Ald6	other	BC_UP	-1.05867	0.0943128
YPL082C	Mot1	other	BC_UP	-0.146216	0.809133
YPL122C	Tfb2	TFII	BC_UP	-1.48817	0.0028398
YPL129W	Taf14	TFII	BC_UP	-0.514356	0.273481
YPL178W	Cbc2	other	BC_UP	0.932596	0.0386673
YPL228W	Cet1	other	BC_UP	-1.10377	0.0171811
YPR025C	Ccl1	TFII	BC_UP	-1.8408	0.00207028
YPR052C	Nhp6a	FACT	BC_UP	-0.0139589	0.964989
YPR056W	Tfb4	TFII	BC_UP	-2.66135	0.000880359
YPR074C	Tkl1	other	BC_UP	-0.618304	0.204784
YPR086W	Sua7	other	BC_UP	-0.496569	0.280985
YPR132W	Rps23b	other	BC_UP	-0.614486	0.142892
YPR133C	Spn1	other	BC_UP	-0.200886	0.646514
YAL005C	Ssa1	other	BC_DN	-0.90921	0.0437486
YAL012W	Cys3	other	BC_DN	0.203097	0.556014
YAL038W	Cdc19	other	BC_DN	-0.273672	0.404435
YAL060W	Bdh1	other	BC_DN	-0.314864	0.362519
YAR007C	Rfa1	other	BC_DN	-1.05031	0.0397221
YAR015W	Ade1	other	BC_DN	-0.588332	0.0954136
YBL002W	Htb2	other	BC_DN	-1.40327	0.0123289
YBL003C	Hta2	other	BC_DN	-1.76696	0.00752291
YBL023C	Mcm2	MCM	BC_DN	-0.88033	0.0601064
YBL024W	Ncl1	other	BC_DN	-0.0752543	0.812769
YBL028C		other	BC_DN	-0.268282	0.404435
YBL035C	Pol12	other	BC_DN	-1.02263	0.089872
YBL058W	Shp1	other	BC_DN	-0.638722	0.0802565
YBR009C	Hhf1	other	BC_DN	-0.936891	0.0260662
YBR010W	Hht1	other	BC_DN	-0.746945	0.0489374
YBR011C	Ipp1	other	BC_DN	-0.467966	0.26234
YBR049C	Reb1	GRF	BC_DN	-1.22629	0.0163492
YBR060C	Orc2	ORC	BC_DN	-1.71503	0.00752291
YBR089C-A	Nhp6b	FACT	BC_DN	-0.545797	0.174634
YBR112C	Cyc8	other	BC_DN	-1.6554	0.0268154
YBR119W	Mud1	other	BC_DN	-0.649998	0.0805929
YBR152W	Spp381	other	BC_DN	-0.459303	0.174409
YBR175W	Swd3	other	BC_DN	-0.652266	0.218079
YBR245C	Isw1	other	BC_DN	-1.20149	0.0295737
YBR279W	Paf1	PAF1	BC_DN	-1.32573	0.146245
YCL010C	Sgf29	other	BC_DN	-0.435937	0.281221
YCL011C	Gbp2	other	BC_DN	-1.08201	0.155882
YCR012W	Pgk1	other	BC_DN	-0.0977834	0.738189
YCR020W-B	Htl1	other	BC_DN	-0.937658	0.0287969
YCR042C	Taf2	TFII	BC_DN	-0.2971	0.472712
YCR053W	Thr4	other	BC_DN	-0.50684	0.362519
YCR073W-A	Sol2	other	BC_DN	-1.02992	0.0489374
YDL003W	Mcd1	Cohesin	BC_DN	-0.131286	0.799221
YDL055C	Psa1	other	BC_DN	-0.155028	0.644777
YDL074C	Bre1	other	BC_DN	-0.38316	0.429003
YDL097C	Rpn6	other	BC_DN	-1.29669	0.0220375
YDL108W	Kin28	TFII	BC_DN	-0.981549	0.0778457
YDL131W	Lys21	other	BC_DN	-0.523264	0.154498
YDL140C	Rpo21	RNAPII	BC_DN	-1.59925	0.030247
YDL182W	Lys20	other	BC_DN	0.110383	0.716798
YDL201W	Trm8	other	BC_DN	-1.46482	0.0260662
YDR121W	Dpb4	other	BC_DN	-0.996766	0.0585897
YDR155C	Cpr1	other	BC_DN	-0.122555	0.738189
YDR156W	Rpa14	other	BC_DN	0.897343	0.0536218
YDR172W	Sup35	other	BC_DN	-0.694839	0.154134
YDR190C	Rvb1	other	BC_DN	-0.927058	0.167736
YDR195W	Ref2	CPA/termination	BC_DN	-0.363711	0.455903
YDR217C	Rad9	other	BC_DN	-0.646587	0.202751
YDR224C	Htb1	other	BC_DN	-0.725196	0.0802932
YDR226W	Adk1	other	BC_DN	-0.656565	0.15885
YDR228C	Pcf11	CPA/termination	BC_DN	-2.25042	0.00969289
YDR257C	Rkm4	other	BC_DN	-0.852537	0.0489374
YDR266C	Hel2	other	BC_DN	-0.793261	0.0491066
YDR289C	Rtt103	other	BC_DN	-2.49822	0.00752291
YDR301W	Cft1	CPA/termination	BC_DN	-1.24643	0.0198899
YDR303C	Rsc3	other	BC_DN	-0.733374	0.0601064
YDR311W	Tfb1	TFII	BC_DN	-1.18991	0.0728467
YDR353W	Trr1	other	BC_DN	0.0498261	0.872764
YDR361C	Bcp1	other	BC_DN	-1.34054	0.0265036
YDR397C	Ncb2	other	BC_DN	-0.658007	0.130663
YDR399W	Hpt1	other	BC_DN	-0.611261	0.207052
YDR404C	Rpb7	RNAPII	BC_DN	-0.569953	0.118999
YDR432W	Npl3	other	BC_DN	-0.0450247	0.890437
YDR460W	Tfb3	TFII	BC_DN	-0.95602	0.112317
YEL007W	Mit1	other	BC_DN	-0.168516	0.596847
YEL018W	Eaf5	other	BC_DN	-0.419942	0.267159
YEL037C	Rad23	other	BC_DN	-0.338759	0.476072
YEL044W	Ies6	other	BC_DN	-0.653705	0.244475
YEL046C	Gly1	other	BC_DN	-1.11983	0.0264933
YEL071W	Dld3	other	BC_DN	-1.02736	0.0559812
YER049W	Tpa1	other	BC_DN	-0.672212	0.0886964
YER063W	Tho1	other	BC_DN	-0.366201	0.472525
YER089C	Ptc2	other	BC_DN	-0.115883	0.724287
YER091C	Met6	other	BC_DN	-0.588814	0.139018
YER092W	Ies5	other	BC_DN	0.105301	0.798042
YER110C	Kap123	other	BC_DN	-0.264318	0.472525
YER159C	Bur6	other	BC_DN	-0.644251	0.118999
YER161C	Spt2	other	BC_DN	-1.44988	0.00969289
YER164W	Chd1	other	BC_DN	-0.486124	0.146245
YER171W	Rad3	TFII	BC_DN	-0.256056	0.472525
YFL008W	Smc1	Cohesin	BC_DN	0.462847	0.200718
YFL014W	Hsp12	other	BC_DN	-1.36062	0.0197093
YFR013W	Ioc3	other	BC_DN	-0.8147	0.089872
YGL009C	Leu1	other	BC_DN	-0.0848816	0.813253
YGL029W	Cgr1	other	BC_DN	-0.455264	0.41542
YGL044C	Rna15	CPA/termination	BC_DN	-1.54505	0.0123289
YGL097W	Srm1	other	BC_DN	-0.451307	0.245267
YGL112C	Taf6	TFII	BC_DN	-1.06892	0.0260662
YGL122C	Nab2	other	BC_DN	-0.283462	0.556014
YGL135W	Rpl1b	other	BC_DN	-0.110601	0.745121
YGL201C	Mcm6	MCM	BC_DN	-0.416401	0.246106
YGL202W	Aro8	other	BC_DN	-0.101249	0.740176
YGL238W	Cse1	other	BC_DN	-0.655345	0.154498
YGL244W	Rtf1	PAF1	BC_DN	-1.55279	0.0260662
YGL253W	Hxk2	other	BC_DN	-0.541322	0.173422
YGR013W	Snu71	other	BC_DN	-0.57832	0.164554
YGR048W	Ufd1	other	BC_DN	-0.937305	0.0397221
YGR056W	Rsc1	other	BC_DN	-0.892127	0.0773398
YGR061C	Ade6	other	BC_DN	-1.4036	0.0260662
YGR063C	Spt4	other	BC_DN	-0.700799	0.106249
YGR074W	Smd1	other	BC_DN	-0.286937	0.472712
YGR116W	Spt6	other	BC_DN	-0.454234	0.300913
YGR156W	Pti1	CPA/termination	BC_DN	-1.674	0.0264933
YGR159C	Nsr1	other	BC_DN	0.6399	0.114606
YGR186W	Tfg1	TFII	BC_DN	-0.841633	0.133045
YGR192C	Tdh3	other	BC_DN	-0.894654	0.0489374
YGR204W	Ade3	other	BC_DN	-0.783894	0.107871
YGR209C	Trx2	other	BC_DN	-0.361272	0.454337
YGR211W	Zpr1	other	BC_DN	-0.603337	0.190181
YGR234W	Yhb1	other	BC_DN	-0.183586	0.723517
YGR252W	Gcn5	other	BC_DN	0.044449	0.884978
YGR254W	Eno1	other	BC_DN	-0.277079	0.472525
YHR021C	Rps27b	other	BC_DN	-0.957744	0.0954136
YHR089C	Gar1	other	BC_DN	0.0641929	0.889097
YHR167W	Thp2	CPA/termination	BC_DN	-1.14608	0.0264933
YHR183W	Gnd1	other	BC_DN	-0.115114	0.813253
YIL021W	Rpb3	RNAPII	BC_DN	0.500794	0.225541
YIL026C	Irr1	Cohesin	BC_DN	0.522059	0.174409
YIL033C	Bcy1	other	BC_DN	-1.41246	0.0264933
YIL053W	Gpp1	other	BC_DN	-0.551049	0.200718
YIL063C	Yrb2	other	BC_DN	-0.419956	0.297279
YIL126W	Sth1	other	BC_DN	-1.01796	0.0245565
YIL143C	Ssl2	TFII	BC_DN	-0.572715	0.520431
YIR034C	Lys1	other	BC_DN	-0.3017	0.388552
YJL050W	Mtr4	other	BC_DN	-0.373308	0.283995
YJL052W	Tdh1	other	BC_DN	-0.405521	0.390314
YJL074C	Smc3	Cohesin	BC_DN	0.494967	0.15885
YJL081C	Arp4	other	BC_DN	-1.28587	0.0245565
YJL164C	Tpk1	other	BC_DN	-0.272755	0.502812
YJL173C	Rfa3	other	BC_DN	-0.334774	0.434223
YJR009C	Tdh2	other	BC_DN	0.0124022	0.970446
YJR017C	Ess1	other	BC_DN	-0.587481	0.089872
YJR024C	Mde1	other	BC_DN	-0.823193	0.0585897
YJR032W	Cpr7	other	BC_DN	-0.676327	0.0954136
YJR084W		other	BC_DN	-0.603807	0.164554
YJR093C	Fip1	CPA/termination	BC_DN	-1.49313	0.0264933
YJR104C	Sod1	other	BC_DN	0.239448	0.489988
YJR109C	Cpa2	other	BC_DN	-0.789647	0.0405332
YKL018W	Swd2	CPA/termination	BC_DN	-0.707185	0.103425
YKL035W	Ugp1	other	BC_DN	0.15888	0.593498
YKL059C	Mpe1	CPA/termination	BC_DN	-1.82772	0.0192835
YKL060C	Fba1	other	BC_DN	-0.490226	0.174409
YKL074C	Mud2	other	BC_DN	-0.493741	0.139018
YKL112W	Abf1	GRF	BC_DN	-1.65624	0.0190975
YKL122C	Srp21	other	BC_DN	-0.333181	0.416517
YKL128C	Pmu1	other	BC_DN	-0.981339	0.0405332
YKL139W	Ctk1	other	BC_DN	-0.520678	0.174409
YKL160W	Elf1	other	BC_DN	-0.708736	0.0716933
YKL210W	Uba1	other	BC_DN	-1.51628	0.0405332
YKL214C	Yra2	other	BC_DN	-2.00834	0.0260662
YKL215C	Oxp1	other	BC_DN	-0.515907	0.155882
YKL216W	Ura1	other	BC_DN	-0.471979	0.203929
YKR002W	Pap1	CPA/termination	BC_DN	-1.04564	0.0260662
YKR062W	Tfa2	TFII	BC_DN	-1.07882	0.114606
YKR092C	Srp40	other	BC_DN	-0.800736	0.0489374
YLL024C	Ssa2	other	BC_DN	-0.934214	0.0386982
YLL026W	Hsp104	other	BC_DN	-1.43335	0.0264933
YLR005W	Ssl1	TFII	BC_DN	-0.866688	0.0601064
YLR027C	Aat2	other	BC_DN	0.506846	0.199404
YLR033W	Rsc58	other	BC_DN	-0.266876	0.416517
YLR043C	Trx1	other	BC_DN	-0.592071	0.132798
YLR058C	Shm2	other	BC_DN	-0.656887	0.203929
YLR109W	Ahp1	other	BC_DN	0.0798584	0.812769
YLR115W	Cft2	CPA/termination	BC_DN	-2.12797	0.00752291
YLR116W	Msl5	other	BC_DN	-0.573442	0.219435
YLR134W	Pdc5	other	BC_DN	-1.1448	0.0805929
YLR180W	Sam1	other	BC_DN	-0.867741	0.0438789
YLR216C	Cpr6	other	BC_DN	0.0514277	0.890437
YLR226W	Bur2	other	BC_DN	-0.870833	0.0430887
YLR262C-A	Tma7	other	BC_DN	-1.53452	0.0727058
YLR274W	Mcm5	MCM	BC_DN	-0.0453679	0.881153
YLR275W	Smd2	other	BC_DN	-0.982094	0.0802932
YLR277C	Ysh1	CPA/termination	BC_DN	-1.52731	0.0215435
YLR298C	Yhc1	other	BC_DN	-0.200973	0.558201
YLR321C	Sfh1	other	BC_DN	-1.0169	0.0412179
YLR354C	Tal1	other	BC_DN	-0.494012	0.146245
YLR357W	Rsc2	other	BC_DN	-1.1244	0.0260662
YLR358C	NA	NA	BC_DN	-1.03833	0.0405332
YLR436C	Ecm30	other	BC_DN	-0.245289	0.601173
YLR455W	Pdp3	other	BC_DN	-0.791767	0.0529198
YML010W	Spt5	other	BC_DN	-1.36801	0.0123289
YML028W	Tsa1	other	BC_DN	-0.446423	0.246926
YML065W	Orc1	ORC	BC_DN	-1.66337	0.011702
YML069W	Pob3	FACT	BC_DN	-0.901167	0.038751
YML073C	Rpl6a	other	BC_DN	-0.176806	0.574767
YML080W	Dus1	other	BC_DN	-0.170476	0.65921
YML126C	Erg13	other	BC_DN	-0.46816	0.174409
YML127W	Rsc9	other	BC_DN	-1.58967	0.0260662
YMR023C	Mss1	other	BC_DN	-0.272827	0.431049
YMR038C	Ccs1	other	BC_DN	-0.296142	0.362519
YMR039C	Sub1	other	BC_DN	-0.153493	0.64234
YMR070W	Mot3	other	BC_DN	-1.82506	0.0116394
YMR076C	Pds5	other	BC_DN	0.992194	0.0260662
YMR091C	Npl6	other	BC_DN	-1.02601	0.154498
YMR120C	Ade17	other	BC_DN	-0.814459	0.0826367
YMR121C	Rpl15b	other	BC_DN	-0.669535	0.15885
YMR125W	Sto1	other	BC_DN	-1.15718	0.0476809
YMR186W	Hsc82	other	BC_DN	-0.716431	0.114606
YMR205C	Pfk2	other	BC_DN	-1.18757	0.0192835
YMR277W	Fcp1	other	BC_DN	-1.20634	0.0405332
YNL004W	Hrb1	other	BC_DN	-1.17367	0.048133
YNL007C	Sis1	other	BC_DN	-0.280143	0.472525
YNL030W	Hhf2	other	BC_DN	-0.439585	0.174409
YNL031C	Hht2	other	BC_DN	-0.811936	0.0397221
YNL059C	Arp5	other	BC_DN	-0.731784	0.089872
YNL063W	Mtq1	other	BC_DN	-0.0880707	0.812752
YNL068C	Fkh2	other	BC_DN	-0.146995	0.687682
YNL088W	Top2	other	BC_DN	1.19164	0.0192835
YNL102W	Pol1	other	BC_DN	-0.89511	0.0856513
YNL112W	Dbp2	other	BC_DN	-0.145488	0.703732
YNL123W	Nma111	other	BC_DN	-0.815523	0.0778457
YNL124W	Naf1	other	BC_DN	-0.700091	0.089872
YNL139C	Tho2	CPA/termination	BC_DN	-0.659178	0.146245
YNL140C	NA	NA	BC_DN	-0.0391682	0.890437
YNL215W	Ies2	other	BC_DN	-0.180581	0.594374
YNL255C	Gis2	other	BC_DN	0.225886	0.472525
YNL261W	Orc5	ORC	BC_DN	-1.63785	0.0132436
YNL262W	Pol2	other	BC_DN	-0.792662	0.063784
YNL273W	Tof1	other	BC_DN	-0.552365	0.184116
YNL282W	Pop3	other	BC_DN	-0.186615	0.558201
YNL312W	Rfa2	other	BC_DN	0.385811	0.414727
YNL317W	Pfs2	CPA/termination	BC_DN	-1.49099	0.0197093
YNR015W	Smm1	other	BC_DN	-0.204167	0.558201
YNR034W-A	Ego4	other	BC_DN	-0.34073	0.414727
YOL004W	Sin3	other	BC_DN	-1.24694	0.0264933
YOL005C	Rpb11	RNAPII	BC_DN	-0.79727	0.089872
YOL006C	Top1	other	BC_DN	-0.797122	0.103363
YOL012C	Htz1	other	BC_DN	-0.17919	0.675767
YOL021C	Dis3	other	BC_DN	-0.204198	0.593498
YOL058W	Arg1	other	BC_DN	-0.926631	0.0405332
YOL090W	Msh2	other	BC_DN	-0.466203	0.378992
YOL093W	Trm10	other	BC_DN	-0.749027	0.154134
YOL145C	Ctr9	PAF1	BC_DN	-1.19176	0.0260662
YOR051C	Ett1	other	BC_DN	-0.898502	0.0601064
YOR141C	Arp8	other	BC_DN	-0.834882	0.235839
YOR151C	Rpb2	RNAPII	BC_DN	-0.979583	0.0682498
YOR179C	Syc1	CPA/termination	BC_DN	-1.14668	0.0220375
YOR207C	Ret1	other	BC_DN	-0.536018	0.174409
YOR217W	Rfc1	other	BC_DN	-0.209793	0.579277
YOR230W	Wtm1	other	BC_DN	0.614285	0.107041
YOR243C	Pus7	other	BC_DN	-0.972207	0.0489374
YOR290C	Snf2	other	BC_DN	-0.992091	0.0660926
YOR298C-A	Mbf1	other	BC_DN	-0.456612	0.174409
YOR303W	Cpa1	other	BC_DN	-0.695835	0.0681393
YOR304W	Isw2	other	BC_DN	-1.18042	0.0394814
YOR341W	Rpa190	other	BC_DN	-1.0456	0.089872
YOR375C	Gdh1	other	BC_DN	-0.725177	0.154134
YPL028W	Erg10	other	BC_DN	-0.355975	0.257109
YPL055C	Lge1	other	BC_DN	-1.18759	0.0262705
YPL061W	Ald6	other	BC_DN	-1.83133	0.0260662
YPL082C	Mot1	other	BC_DN	-0.775322	0.0885734
YPL129W	Taf14	TFII	BC_DN	-0.380688	0.297279
YPL178W	Cbc2	other	BC_DN	0.521291	0.289591
YPL190C	Nab3	other	BC_DN	-0.359801	0.245267
YPL212C	Pus1	other	BC_DN	-0.838308	0.0489374
YPL228W	Cet1	other	BC_DN	-0.384351	0.246106
YPL240C	Hsp82	other	BC_DN	-0.871328	0.106035
YPR018W	Rlf2	other	BC_DN	-0.639702	0.0826367
YPR019W	Mcm4	MCM	BC_DN	-0.736182	0.0802565
YPR034W	Arp7	other	BC_DN	-0.240394	0.69
YPR035W	Gln1	other	BC_DN	-0.814142	0.0405332
YPR052C	Nhp6a	FACT	BC_DN	-0.205907	0.556014
YPR056W	Tfb4	TFII	BC_DN	-0.646451	0.146245
YPR065W	Rox1	other	BC_DN	-0.635677	0.0831345
YPR074C	Tkl1	other	BC_DN	-1.14481	0.0210046
YPR107C	Yth1	CPA/termination	BC_DN	-1.65235	0.00969705
YPR108W	Rpn7	other	BC_DN	-0.682008	0.208217
YPR132W	Rps23b	other	BC_DN	-1.00078	0.0859648
YPR133C	Spn1	other	BC_DN	-0.0951806	0.789128
YPR161C	Sgv1	other	BC_DN	-0.959463	0.0601064
YPR182W	Smx3	other	BC_DN	-1.18738	0.0660926
