# Supplementary material for: Decoding the chromatin proteome of a single genomic locus by DNA sequencing
Source: PLoS Biol. 2018 Jul 13;16(7):e2005542. doi: 10.1371/journal.pbio.2005542 (PMC6059479; doi:10.1371/journal.pbio.2005542)
Supplement: S3 Table — This table includes experiments of 3 biological replicates using methanol-free (UP_met_free, DN_met_free) and methanol-containing formaldehyde (UP_met, DN_met). (XLSX) [file pbio.2005542.s008.xlsx]

## Sheet: met_free
ORF	Name	UP_met_1	UP_met_2	UP_met_3	UP_met_free_1	UP_met_free_2	UP_met_free_3	DN_met_1	DN_met_2	DN_met_3	DN_met_free_1	DN_met_free_2	DN_met_free_3
YAL008W	Fun14	-0.0477903	-0.46524	0.0225506	0.21668	-0.0179112	-0.152951	-0.792263	-0.649885	-0.674878	-0.433053	0.133744	-0.447199
YAL011W	Swc3	0.267122	0.653834	0.0487089	0.292943	0.112265	0.331499	-0.0172488	0.288288	0.175626	0.210172	-0.288666	0.0658933
YAL021C	Ccr4	0.0880467	-0.0156228	0.0517885	-0.0130345	-0.206911	-0.178838	-0.444749	-0.124773	-0.236556	-0.12576	-0.591491	-0.327782
YAL029C	Myo4	0.104632	-0.33573	-0.15343	-0.912303	-0.795111	-0.446475	-0.0265695	-0.175779	-0.0610923	-0.287968	0.354947	-0.176489
YAL032C	Prp45	-0.0782968	0.00246089	0.130225	-0.0547414	0.0713582	0.112163	-0.0323434	0.484604	0.204373	0.116023	-0.00740035	0.151227
YAL033W	Pop5	-0.0184712	0.333783	0.364338	0.201377	0.0595722	-0.384577	0.181432	0.530821	0.476284	0.397979	0.723206	0.345373
YAL034W-A	Mtw1	-0.26042	0.0276482	-0.162131	0.0507987	-0.0364396	-0.145322	-0.237777	-0.389101	-0.0593156	-0.263788	-0.0225281	-0.157276
YAL043C	Pta1	-0.259705	-0.327136	-0.333394	-0.416524	-0.24877	-0.0952313	-0.464711	-0.269003	-0.376719	-0.447595	-0.529829	-0.400378
YAL044C	Gcv3	-0.12515	-0.0104565	-0.346344	-0.604199	-0.191348	-0.275016	-0.361072	-0.336333	-0.10047	-0.516633	-0.42369	-0.133431
YAL049C	Aim2	-0.280036	-0.202717	-0.113229	-0.427364	-0.265327	-0.462877	-0.171844	-0.333285	-0.229981	-0.34759	0.122904	-0.111799
YAL054C	Acs1	0.250201	0.354744	0.294043	0.235783	0.280763	0.301155	0.417894	0.528184	0.117567	0.233017	-0.170143	0.392165
YAL061W	NA	0.435829	0.246942	0.355035	0.491914	0.0379628	0.250552	0.518667	0.324606	0.281879	0.432627	0.0616532	0.436499
YAR009C	NA	-0.0323003	0.350118	0.365468	0.230497	0.176233	0.211382	0.251428	0.397255	0.420418	0.367367	-0.213777	0.00488007
YAR015W	Ade1	0.664858	0.658748	0.453537	0.762563	0.446339	1.00745	0.8739	1.08322	0.903174	0.948374	0.505293	0.458916
YAR071W	Pho11	-0.140342	-0.130175	-0.424877	-0.280578	-0.178317	-0.15295	-0.473178	-0.683448	-0.362619	-0.494751	-0.608555	-0.553096
YBL023C	Mcm2	0.471084	0.190393	0.875469	0.752664	-0.196661	0.606467	2.29847	2.70084	2.3572	2.70974	2.60045	2.45241
YBL035C	Pol12	0.619913	1.00215	1.01924	0.347714	1.14865	0.914659	1.248	1.20182	1.15699	1.43143	1.84207	1.22002
YBL037W	Apl3	0.066054	-0.0993008	-0.0188827	-0.0713962	0.0582825	0.171494	-0.324711	-0.459527	-0.370349	-0.212812	-0.184811	-0.127191
YBL038W	Mrpl16	-0.18877	-0.134646	-0.372327	-0.230087	0.162019	-0.0787279	-0.390351	-0.459412	-0.56388	-0.525718	-0.644416	-0.377372
YBL047C	Ede1	-0.0771805	-0.032829	-0.0990351	-0.264517	-0.261293	0.0968547	NA	NA	NA	NA	NA	NA
YBL051C	Pin4	0.0507964	-0.0846634	0.252279	-0.391637	-0.139199	0.123125	0.300294	0.342257	0.297491	0.249643	-0.116114	0.26693
YBL055C		-0.183187	-0.156762	-0.114713	0.169891	-0.141795	0.0509773	-0.241909	-0.645774	-0.196972	-0.425469	-0.470225	-0.0983043
YBL057C	Pth2	-0.129632	-0.481505	-0.257884	-0.0674769	-0.147791	-0.308091	-0.242406	-0.295131	-0.38497	0.245077	0.614411	-0.00878476
YBL058W	Shp1	0.658461	0.533897	0.734097	0.322737	0.300272	0.484346	1.05346	1.36641	1.35481	1.25227	1.12902	1.03002
YBL064C	Prx1	0.0219629	-0.0739013	0.169675	0.224686	0.0869556	0.188751	-0.5683	-0.248193	-0.0634522	-0.381269	0.176369	-0.159781
YBL080C	Pet112	-0.204042	-0.271396	-0.0482086	-0.571795	0.1359	-0.0619782	-0.329552	-0.411144	-0.296321	-0.106116	0.435413	-0.213401
YBR001C	Nth2	-0.0886189	-0.189637	-0.379308	-0.412771	-0.143691	-0.261203	-0.367222	-0.281473	-0.379387	-0.116969	-0.40842	-0.252416
YBR017C	Kap104	0.0358769	-0.30748	0.111537	0.0129091	-0.182021	0.147825	-0.55454	-0.235012	-0.222602	-0.30355	-0.786046	-0.453111
YBR026C	Etr1	-0.111381	-0.0996921	-0.398606	-0.461096	-0.0563461	-0.364916	-1.35665	-1.25846	-0.343857	-0.371502	0.520995	0.0451705
YBR028C	Ypk3	-0.243764	-0.398616	-0.247329	-0.499204	0.212188	-0.0575828	-0.057208	-0.0586845	-0.138467	-0.143635	0.425897	-0.115923
YBR047W	NA	-0.072982	-0.174439	0.0178434	-0.258067	-0.246709	-0.381997	-0.0975976	-0.260589	0.0178772	-0.164098	0.703699	0.0010329
YBR049C	Reb1	4.79561	4.94006	4.79522	4.87762	4.55669	4.53545	1.59683	1.98937	1.94054	1.68433	1.7976	1.39772
YBR053C	NA	0.105283	-0.0934327	-0.230558	-0.0552126	-0.241483	0.136342	0.178349	-0.12206	-0.0176954	0.0576673	0.538047	0.0290809
YBR056W		-0.267303	-0.563042	-0.0341866	-0.322719	0.0302898	-0.148956	-0.366572	-0.28029	-0.180751	-0.207853	-0.21262	-0.295356
YBR057C	Mum2	-0.199096	-0.0740804	-0.0993102	-0.213998	0.00862777	-0.0505814	-0.0975762	-0.287853	-0.146254	-0.228046	-0.237634	-0.0494924
YBR058C	Ubp14	0.605255	0.811311	0.483539	0.271106	0.225075	-0.170677	0.526454	0.547231	0.425579	0.37003	0.215231	0.171358
YBR059C	Akl1	-0.430991	-0.252526	-0.371564	0.0853439	-0.0891203	-0.16558	-0.529412	-0.348266	-0.434827	-0.200845	-0.0437747	-0.196446
YBR061C	Trm7	-0.167084	-0.0542081	-0.345624	-0.0840825	-0.188431	-0.0778372	-0.46267	0.0619634	-0.124308	0.136485	-0.269238	0.15051
YBR065C	Ecm2	0.441606	-0.347683	0.140063	0.164964	0.121778	0.624012	-0.26751	0.171453	0.228307	0.360077	-0.104928	0.223648
YBR077C	Slm4	-0.513268	-0.420535	-0.467344	0.154302	-0.175714	0.00513013	-0.416458	-0.302215	-0.096992	-0.257875	0.191456	-0.231217
YBR081C	Spt7	0.753575	0.698768	0.937009	0.836239	0.484957	0.344815	0.460857	0.571986	0.307336	0.505254	0.0203086	0.303612
YBR094W	Pby1	-0.328133	-0.836151	-0.43652	0.121739	-0.711642	-0.485808	-0.222506	-0.328108	-0.0320731	-0.259058	-0.0903978	-0.144451
YBR095C	Rxt2	0.202396	0.145658	0.188854	-0.082796	-0.0432646	-0.222451	0.389245	0.309235	0.276328	0.0197224	-0.0178618	0.156466
YBR096W	NA	-0.291274	-0.0180965	-0.459436	0.332203	-0.133451	-0.293657	-0.286712	-0.179811	-0.787149	-0.262512	-0.192119	-0.13034
YBR103W	Sif2	0.301005	0.517266	0.459402	0.254073	0.350738	0.142937	0.533731	0.709426	0.81494	0.69113	0.289682	0.722983
YBR112C	Cyc8	1.23249	1.7367	1.5056	1.48388	0.711731	0.654128	1.62919	1.86318	1.42581	1.35929	0.304218	0.74017
YBR119W	Mud1	0.448801	0.756494	0.690821	0.647664	0.41739	0.484679	1.42664	1.64915	1.71214	1.84561	1.56137	1.53525
YBR123C	Tfc1	0.206328	0.0529811	0.335937	0.743051	0.324839	0.362094	0.535534	0.182511	0.484015	0.957687	0.975483	0.474353
YBR129C	Opy1	-0.712479	-0.640514	-0.177414	-0.0900054	-0.0755691	-0.202962	-0.291591	-0.471199	-0.299845	-0.328345	0.477097	-0.254166
YBR131W	Ccz1	-0.6069	-0.6113	-0.108728	-0.0582644	-0.123904	-0.39386	-0.430002	-0.437713	-0.134387	-0.264468	-0.0755122	-0.0204407
YBR139W		-0.0638134	-0.243082	-0.410953	-0.332337	-0.37627	-0.372155	-0.211116	-0.42098	-0.249813	-0.51278	-1.1588	-0.380705
YBR151W	Apd1	-0.154142	-0.393111	-0.270599	0.043047	-0.119967	-0.0985255	-0.382495	-0.574625	-0.351891	-0.619337	-0.297373	-0.384974
YBR152W	Spp381	0.734045	0.672824	0.771976	0.586566	0.432165	0.24512	0.943037	0.996142	0.895846	1.04648	1.14463	1.02344
YBR158W	Amn1	-0.123098	-0.0765675	-0.235715	-0.444208	-0.0229895	-0.173704	NA	NA	NA	NA	NA	NA
YBR163W	Exo5	-0.676436	-0.801099	-0.623567	-0.632941	-0.250392	-0.260266	-0.457172	-0.0835173	-0.128276	-0.311588	-0.108995	-0.216854
YBR164C	Arl1	-0.127992	-0.00862585	-0.216972	-0.317852	-0.124292	-0.166263	-0.0809254	-0.421402	-0.272477	-0.0886125	0.17279	-0.362415
YBR166C	Tyr1	0.238995	-0.192565	0.0941166	0.0715072	0.267679	0.338056	0.282285	0.410846	0.227823	0.261028	-0.0276712	0.280267
YBR176W	Ecm31	-0.325623	-0.322379	0.338812	-0.0469944	-0.342248	-0.0553872	-0.10489	-0.464517	-0.0632907	-0.276075	-0.0566912	-0.0463939
YBR177C	Eht1	-0.2303	-0.0974876	-0.0249737	0.0456694	-0.180695	-0.128304	-0.650449	-1.09299	-0.577593	-2.0919	-0.464672	-0.341151
YBR198C	Taf5	0.166752	0.145169	-0.0600629	0.509906	-0.271362	-0.15499	0.652435	0.874946	0.601543	0.520222	0.0628681	0.0534708
YBR211C	Ame1	0.38687	-0.40523	0.290856	-0.0477101	-0.141005	0.0308747	-0.0992778	0.0188231	-0.162591	0.0284091	-0.0072516	-0.0239297
YBR212W	Ngr1	0.373037	0.0812853	0.22896	0.515331	-0.133138	0.236765	-0.0358014	0.406436	0.428816	0.853513	1.32511	0.877456
YBR214W	Sds24	-0.0890287	0.0462091	-0.145504	-0.00507758	0.0875069	-0.318363	0.0492233	0.0505352	0.0617053	-0.0343189	0.642969	0.297199
YBR216C	Ybp1	-0.0622779	-0.109881	-0.142248	-0.70528	0.0112723	-0.363375	-0.591927	-0.708977	0.00702392	-0.364936	-0.699175	-0.417529
YBR223C	Tdp1	-0.196899	0.0411066	0.0999067	-0.161604	-0.266339	-0.26626	-0.136943	-0.374298	-0.18318	-0.144556	0.0488478	-0.135664
YBR231C	Swc5	0.614325	0.752811	0.771167	0.705067	0.377003	0.489235	0.29596	0.407261	0.313664	0.243462	0.126976	0.279883
YBR233W	Pbp2	-0.0596334	-0.462044	-0.417844	0.0991289	-0.0850014	0.246986	0.165546	0.301671	0.226565	0.168737	0.461852	0.297676
YBR238C		-0.187988	-0.0362674	-0.0730559	-0.0291474	0.0681056	-0.178013	-0.243016	-0.156681	-0.105144	0.0707621	-0.340638	-0.451231
YBR242W	NA	-0.115337	0.0382399	-0.465386	-0.0366117	0.165853	-0.163752	-0.367868	-0.0948991	-0.588466	-0.13104	-0.96106	-0.356636
YBR246W	Rrt2	0.0568777	0.0510084	0.0231241	0.06421	0.083333	-0.160241	-0.310596	-0.107555	-0.185701	-0.192365	0.137683	-0.429647
YBR260C	Rgd1	-0.0642971	-0.236504	-0.150108	0.430179	0.144182	0.143952	-0.623266	-0.416979	-0.392385	-0.557779	-0.876388	-0.894673
YBR261C	Tae1	-0.106642	-0.0566761	-0.127553	-0.291964	0.047809	-0.333044	-0.546978	-0.162417	-0.0713809	0.030987	0.0697689	-0.0746796
YBR273C	Ubx7	0.00149237	-0.188006	-0.00830305	-0.105625	-0.0220454	0.213628	0.243056	0.278239	-0.0666058	0.140182	0.208695	0.0675754
YBR274W	Chk1	-0.240524	0.16643	-0.0870637	-0.437073	-0.471261	-0.20014	-0.170043	-0.323271	-0.19753	-0.0303983	0.256912	-0.285415
YBR281C	Dug2	-0.45367	-0.171554	-0.313528	-0.308153	-0.450254	-0.280869	-0.229676	-0.34353	-0.061176	-0.152663	0.194823	0.252416
YBR288C	Apm3	-0.61229	-0.328357	-0.0241008	-0.603422	-0.341722	-0.301694	-0.414951	-0.36217	-0.586896	-0.39929	-1.10597	-0.415518
YBR299W	Mal32	-0.233523	0.262252	-0.270928	-0.156837	-0.0892458	-0.0581785	-0.178946	-0.215344	-0.0243726	-0.0271909	0.436389	0.198487
YCL010C	Sgf29	0.693325	0.530787	0.499688	0.981082	0.257712	0.292347	0.553994	1.18064	0.770677	0.960063	0.757835	0.727556
YCL011C	Gbp2	0.344758	0.737819	0.593908	0.290534	0.520851	0.289723	1.42003	1.26762	2.38512	0.496073	3.14732	2.39421
YCL016C	Dcc1	0.179149	0.186294	0.302104	0.252402	0.260935	0.131159	-0.176123	-0.162417	0.287412	0.286346	1.07484	0.494714
YCL031C	Rrp7	0.0827828	-0.150089	0.176317	0.099358	-0.0750032	-0.0466087	0.34493	0.523201	0.119495	0.17954	0.0214308	0.321176
YCL032W	Ste50	-0.0986669	-0.0295849	-0.463357	-0.489096	-0.00186021	-0.457667	-0.0512688	-0.245493	-0.181458	-0.274265	-0.239043	-0.0675355
YCL044C	Mgr1	-0.196798	-0.20502	0.119318	-0.148138	-0.652643	0.0514628	-0.307922	-0.364381	-0.412269	-0.235501	-0.317415	-0.333049
YCL055W	Kar4	0.245561	0.378231	0.472988	0.12756	0.157991	0.13911	0.328934	0.47774	0.325145	0.745087	1.07516	0.739816
YCL059C	Krr1	-0.255148	-0.204943	-0.11951	-0.217224	-0.0981412	-0.38877	-0.632326	-0.187469	-0.307033	-0.423426	-0.211473	-0.150912
YCR003W	Mrpl32	-0.2599	-0.04805	-0.0756358	-0.138623	0.139646	0.0163296	-0.430279	-0.344688	-0.161748	-0.0296632	0.0954327	-0.251203
YCR005C	Cit2	-0.082801	-0.0782873	-0.0594019	-0.305829	0.371381	-0.312538	NA	NA	NA	NA	NA	NA
YCR016W	NA	0.24989	0.448248	0.536027	0.455845	0.371214	0.041116	0.785743	1.02751	0.374137	0.974646	1.05079	0.573535
YCR018C	Srd1	0.0628622	0.181443	0.115799	-0.0050907	-0.0469049	0.0187593	0.294502	0.201144	0.0593071	0.367628	0.386454	0.194617
YCR028C-A	Rim1	-0.382929	-0.149515	-0.406639	-0.239044	-0.195038	-0.062745	-0.401229	-0.154899	-0.471332	-0.399513	-0.248098	-0.401696
YCR030C	Syp1	-0.126171	0.163327	-0.397215	-0.642092	-0.0382943	-0.0453368	-0.215935	-0.572051	-0.0689909	-0.282118	-0.202412	-0.0288769
YCR035C	Rrp43	0.609725	0.380092	0.294325	0.289628	0.125722	0.385776	0.749817	0.688322	0.485998	0.542511	0.649993	0.529907
YCR036W	Rbk1	0.143876	0.699934	0.152292	0.138895	0.267047	-0.0513808	0.234589	0.161095	0.591514	0.422517	0.421092	0.0124768
YCR038C	Bud5	-0.235277	0.310596	0.218266	0.11977	-0.124296	0.111526	-0.534083	-0.352469	-0.456743	-0.379659	-0.115477	-0.641505
YCR046C	Img1	-0.331357	-0.153117	-0.302176	-0.0615683	-0.265667	-0.383596	-0.0207271	-0.36828	-0.0734906	0.0924187	0.381774	-0.179165
YCR047C	Bud23	-1.43002	-0.845235	-1.45336	-0.757101	-1.32535	-1.1918	0.00577886	-0.414695	-0.157993	0.075472	0.0307424	0.0343239
YCR059C	Yih1	-0.0407002	-0.713281	0.0764373	-0.107771	0.0110838	-0.200233	-0.240003	-0.0274877	-0.383474	-0.0569086	0.241079	-0.00982341
YCR081W	Srb8	-0.0914696	0.0380683	-0.497272	-0.473419	-0.263449	-0.0113651	-0.14775	-0.467108	0.338517	-0.0923315	0.0891257	0.0597366
YCR086W	Csm1	-0.201501	-0.0256843	-0.508504	0.150117	-0.0670517	-0.0164446	NA	NA	NA	NA	NA	NA
YCR090C	NA	0.150073	-0.218727	0.296235	-0.00666681	-0.103253	-0.00575758	0.102394	0.246637	-0.0883432	0.216715	0.0772204	-0.00660953
YCR093W	Cdc39	0.126538	-0.314555	-0.0973715	-0.0177257	-0.346153	-0.262029	-0.351996	-0.525662	-0.231079	-0.372962	-0.536306	-0.371288
YCR105W	Adh7	0.0219556	-0.302358	-0.122983	-0.0531321	-0.562316	-0.230217	-0.234643	-0.12362	0.0201475	0.0881461	0.389657	-0.0939964
YDL002C	Nhp10	0.706883	1.41174	0.94225	0.863165	0.28035	0.676379	1.20748	1.23907	1.33185	1.14388	1.85726	1.1855
YDL006W	Ptc1	-0.032029	-0.677656	-0.28878	-0.270103	-0.233751	-0.119087	-0.186884	0.0475388	-0.260342	-0.174382	0.34025	-0.35044
YDL010W	Grx6	-1.24291	-0.436416	-0.422513	-0.487021	-1.05877	-0.64504	-0.457956	-0.452944	-0.306053	-0.221887	-0.487959	-0.513307
YDL017W	Cdc7	-0.505452	-0.250277	-0.280765	-0.284572	0.0996391	-0.470099	0.166184	0.114015	0.129112	-0.0368899	0.121925	-0.268926
YDL021W	Gpm2	-0.502434	0.057722	-0.339046	0.535876	0.141106	0.0779155	NA	NA	NA	NA	NA	NA
YDL033C	Slm3	-0.341723	-0.234406	0.076005	-0.686471	-0.165109	-0.13146	-0.550217	-0.369027	-0.140234	-0.161703	-0.132357	-0.172983
YDL042C	Sir2	0.1669	-0.00314982	0.0655682	-0.0895306	0.160321	-0.0636194	-0.0427334	-0.242333	0.180877	0.115945	0.307121	0.172607
YDL043C	Prp11	0.170441	0.367766	0.0725228	0.288609	0.194956	0.0424347	0.678956	0.648774	0.337184	0.475222	0.837732	0.295283
YDL046W	Npc2	-0.380263	-0.519132	-0.622281	-0.219826	-0.682786	-0.417319	-0.835995	-0.434649	-0.505355	-0.828829	-0.250104	-0.427356
YDL047W	Sit4	-0.118681	-0.257897	-0.284851	-0.412364	-0.125273	-0.191798	0.0388491	-0.0980668	-0.152314	-0.192149	-0.318239	0.0391147
YDL053C	Pbp4	0.29322	0.501907	0.322892	0.524449	0.367093	0.164039	0.637875	0.871442	0.778521	0.85363	0.517898	0.631077
YDL060W	Tsr1	0.0166117	-0.165599	-0.207962	0.0548867	0.0888921	-0.48093	-0.151405	-0.438939	-0.0291346	-0.309912	-0.640077	-0.267261
YDL063C	Syo1	0.381117	-0.0632408	0.0538815	0.402298	0.151027	0.202441	0.349791	0.360752	0.381867	0.179922	0.74747	0.0974916
YDL064W	Ubc9	-0.0369013	-0.0192245	-0.174854	0.174824	-0.128952	-0.0592506	0.135919	0.0567585	0.21185	0.190792	0.137914	0.16066
YDL070W	Bdf2	0.395523	0.343624	0.174303	0.225642	0.0264315	0.39668	0.196507	0.645344	0.690323	0.50738	0.650918	0.41361
YDL074C	Bre1	0.897472	0.846604	1.10216	0.873405	0.52049	0.579752	1.11065	1.1936	1.19333	1.53023	0.734925	1.0686
YDL076C	Rxt3	0.0608981	0.270447	-0.0929208	-0.0936827	-0.409232	-0.659995	-0.0422907	0.247168	0.0433264	0.225432	-0.470842	-0.111149
YDL078C	Mdh3	NA	NA	NA	NA	NA	NA	0.067157	-0.10565	0.333905	0.151151	0.00388145	0.25143
YDL080C	Thi3	0.0599374	-0.0173958	0.241713	0.0898286	0.0329708	-0.0121814	0.0919119	0.129644	-0.0434013	0.0129391	-0.242433	-0.108169
YDL087C	Luc7	-0.489304	-1.15175	-0.400046	-0.359106	-1.03758	-0.595655	NA	NA	NA	NA	NA	NA
YDL090C	Ram1	-0.122312	-0.0457065	0.243045	-0.115338	0.185158	-0.0310168	0.16946	0.0689305	0.303161	0.0586039	0.131728	-0.114088
YDL100C	Get3	-1.18702	-0.834965	-0.911177	-1.02449	-1.05877	-1.13731	-0.230099	-0.320816	-0.219723	-0.509163	-0.111622	-0.138107
YDL101C	Dun1	0.055851	-0.259883	0.188917	-0.117352	0.246689	-0.165541	0.350308	0.36916	0.150997	0.503533	0.243102	0.528754
YDL104C	Qri7	0.0575826	-0.0367989	0.133704	-0.18586	0.11553	0.358577	-0.0731759	-0.404328	-0.370424	0.0268421	1.21906	0.160937
YDL108W	Kin28	2.47396	2.94918	2.58317	2.8417	2.36743	2.5311	0.926031	1.31803	1.16913	1.10328	0.851616	0.652944
YDL120W	Yfh1	-1.30048	-1.96778	-1.70039	-1.12287	-1.72962	-1.34913	-0.797364	-0.631795	-0.489502	-0.745183	-0.437781	-0.265047
YDL124W		0.550239	0.463001	0.265278	0.396553	0.234188	-0.0786285	0.535243	0.698617	0.416134	0.59183	0.460081	0.254532
YDL135C	Rdi1	-0.153391	-0.13631	0.077586	-0.648961	-0.256331	-0.596884	-0.108074	-0.25587	0.0721563	-0.00536619	-0.150242	-0.315769
YDL137W	Arf2	-0.00655078	-0.550804	-0.370939	-0.178615	-0.087858	-0.114749	-0.43038	-0.277584	-0.164016	-0.440825	0.0203352	-0.0748854
YDL141W	Bpl1	0.435804	0.510467	0.513304	0.327081	0.292823	0.128882	0.946829	0.77832	0.800507	0.949944	1.38097	0.89068
YDL150W	Rpc53	NA	NA	NA	NA	NA	NA	0.62052	0.952864	0.499798	0.674357	0.584932	0.62871
YDL156W	Cmr1	0.00604828	0.231203	0.109343	-0.0125153	0.164693	0.223741	0.889593	0.824637	0.578409	0.707645	0.57468	0.508748
YDL165W	Cdc36	-0.455985	-0.238654	-0.497323	0.117425	0.277863	-0.111204	-0.0800178	-0.32115	-0.490707	0.0693003	0.01897	-0.345743
YDL167C	Nrp1	0.301591	0.380865	0.330037	0.172717	0.148853	0.507093	0.159658	0.364637	0.457512	0.627092	0.663117	0.153108
YDL175C	Air2	0.284121	0.587922	0.169912	0.171907	0.0184906	-0.372494	0.383779	0.605898	0.515331	0.76921	0.948055	0.636589
YDL188C	Pph22	-0.375056	-0.16106	-0.610543	0.0994801	0.0455225	-0.287597	-0.0680443	-0.26492	-0.311981	0.1019	0.0623998	-0.195077
YDL190C	Ufd2	-0.183764	0.12695	-0.0710934	0.241823	0.239132	0.0225677	0.268942	0.0797837	0.196408	0.0913983	-0.101055	-0.284928
YDL195W	Sec31	0.350203	0.372624	0.420714	0.258095	0.331468	0.0634331	0.32116	0.239394	0.453132	0.454397	-0.254468	0.327297
YDL197C	Asf2	-0.258564	-0.287817	0.317764	0.0130963	-0.153425	-0.122372	-0.0661232	-0.426896	-0.379804	0.0873888	0.583943	-0.058413
YDL201W	Trm8	0.399609	0.1554	0.315823	0.730922	0.0274751	0.0241415	1.56837	1.58778	1.72376	1.78487	1.66461	1.60177
YDL209C	Cwc2	0.185983	0.171515	0.261363	0.0817391	0.0672531	-0.141198	0.475664	0.126945	0.0103678	0.283846	0.102945	0.318131
YDL211C	NA	-0.481664	-0.487351	-0.384862	0.0493834	-0.404372	-0.231991	NA	NA	NA	NA	NA	NA
YDL219W	Dtd1	-0.665364	-0.0250478	0.0248406	-0.159434	-0.359727	-0.0750483	-0.333935	-0.350743	0.0137409	-0.210453	1.08072	0.233242
YDL230W	Ptp1	-0.0720036	0.0806327	-0.214027	-0.3243	-0.217753	0.0616162	-0.168292	-0.0456111	-0.169443	-0.331987	0.0811151	-0.145827
YDL234C	Gyp7	-0.304009	0.134697	-0.453838	-0.345088	-0.478715	-0.461004	-0.147997	-0.240576	-0.399058	-0.286193	-0.798562	-0.113875
YDL236W	Pho13	0.622276	0.445431	0.14397	0.565881	0.340213	0.276158	0.852663	0.942502	0.853333	0.851388	0.421104	0.446849
YDR001C	Nth1	0.070192	0.145585	0.0636376	-0.0447255	-0.140199	-0.0836461	0.0628781	0.212766	0.2206	0.0401427	-0.0300422	0.0996636
YDR005C	Maf1	-0.0917084	0.0507829	0.531617	0.182252	0.341534	-0.390731	0.255654	0.235789	0.400454	0.12911	0.471992	0.0857654
YDR007W	Trp1	-0.183704	0.283974	-0.0103763	-0.0456225	-0.0975689	-0.00903641	-0.432384	-0.247367	-0.152762	-0.187708	-0.348401	-0.126414
YDR013W	Psf1	0.130099	0.165997	-0.0479479	0.214693	0.464168	0.165828	0.835816	0.933784	0.868663	1.18101	2.549	1.39471
YDR017C	Kcs1	-0.0569673	-0.0929424	-0.186066	-0.525144	-0.695229	-0.0463136	-0.191066	-0.256888	-0.221093	-0.528761	-0.482814	-0.171146
YDR019C	Gcv1	-0.145672	0.110858	0.177022	-0.313478	0.112477	0.541678	-0.523394	-0.339591	-0.541218	-0.308578	-0.419649	-0.456288
YDR020C	NA	0.131227	0.303029	0.24207	0.361186	-0.143932	0.128594	0.171747	0.497561	0.439569	0.189787	0.0721685	0.114232
YDR021W	Fal1	0.149682	0.340963	0.561812	0.233208	0.0599594	-0.146086	0.623786	0.405098	0.650061	0.570338	0.322262	0.606586
YDR028C	Reg1	-0.0794759	-0.155106	-0.368836	-0.322723	-0.180239	-0.0572916	-0.0702564	-0.382937	-0.48243	-0.152647	-0.398891	-0.235947
YDR032C	Pst2	0.174056	-0.155789	-0.0798301	-0.224297	0.10646	0.0373909	-0.090958	-0.346985	-0.290844	-0.233448	0.123201	-0.275864
YDR036C	Ehd3	0.329748	-0.268184	-0.0190562	-0.277217	0.0248074	-0.0501411	-0.244841	-0.0753995	-0.176491	-0.119697	-0.868802	-0.305265
YDR049W	Vms1	0.26367	0.655239	0.623827	-0.180856	0.0728505	-0.255162	0.568839	0.464534	0.692787	0.687547	0.135483	0.44296
YDR051C	Det1	0.0344177	-0.214496	-0.0392094	0.11895	-0.130294	-0.333589	0.0670677	0.228628	0.141209	-0.204401	-0.583104	-0.477606
YDR056C	NA	-0.332666	-0.51937	-0.127746	-0.225046	-0.255344	-0.405476	-0.691671	-0.143266	-0.35828	-0.329522	-0.320771	-0.439004
YDR061W	NA	-0.29893	-0.212156	-0.26107	-0.406317	0.256455	-0.0221945	-0.139003	-0.230211	-0.588322	-0.5323	-0.94308	-0.191743
YDR065W	Rrg1	0.0360806	-0.198959	-0.351566	-0.425645	0.0938448	-0.275977	-0.485886	-0.491013	-0.258769	-0.215561	0.698968	-0.318713
YDR068W	Dos2	-0.207643	-0.395442	-0.201779	-0.408361	-0.248802	-0.329818	-0.299561	-0.201047	-0.467625	-0.420168	-0.627864	-0.151329
YDR075W	Pph3	0.061404	0.21007	0.375287	0.100717	-0.0899514	-0.266832	-0.819515	-0.934583	-0.283732	-0.390895	0.971704	0.0837426
YDR077W	Sed1	-0.576225	-0.0391552	-0.401017	0.118338	-0.0128548	0.120294	-0.363551	-0.265982	-0.341883	-0.311081	-1.03341	-0.490702
YDR083W	Rrp8	0.30737	0.622484	0.728825	0.0800492	0.399683	0.391971	0.661466	0.884654	0.895649	0.64132	0.58793	0.406643
YDR088C	Slu7	-0.569553	0.112749	0.034854	0.128866	-0.0558133	0.202894	0.156416	-0.121775	0.0814416	0.0844012	0.289273	0.348323
YDR103W	Ste5	-0.0838816	0.0980945	0.0715264	0.0348412	0.00314395	-0.33103	0.047622	-0.15833	-0.534078	-0.272386	-0.467409	-0.0180379
YDR110W	Fob1	-0.704596	-0.298011	-0.432404	-0.294027	-0.262747	-0.562981	-0.0386552	-0.300978	-0.161106	0.0269824	-0.356985	0.0913393
YDR111C	NA	-0.0416153	-0.248793	-0.43483	-0.0490544	-0.200616	-0.40636	-0.386771	-0.104344	-0.213774	-0.274274	-0.328219	-0.403198
YDR117C	Tma64	-0.151368	0.443225	0.274436	-0.0932089	0.130824	0.558165	-0.246664	0.0468585	0.00655609	-0.0741152	0.00199428	-0.175618
YDR121W	Dpb4	1.00424	1.4878	1.14321	0.845786	0.619676	0.343401	1.34361	1.62438	1.2232	1.44752	1.04905	1.25028
YDR124W	NA	0.4227	0.556301	0.33421	0.514787	0.22534	0.145926	0.37518	0.464552	0.297461	0.267344	0.0130408	0.0726898
YDR129C	Sac6	-0.450997	-0.070143	-0.431126	-0.137796	-0.0717215	-0.327541	0.0222764	-0.174874	0.0456464	-0.0613008	0.208653	-0.268815
YDR140W	Mtq2	-0.0378791	-0.20295	-0.0966419	-0.0383641	-0.148554	0.0725101	-0.268414	-0.111769	-0.40854	-0.52591	-0.831538	-0.376965
YDR141C	Dop1	-0.384163	0.199928	-0.0160732	0.045766	-0.0611803	0.0957349	NA	NA	NA	NA	NA	NA
YDR147W	Eki1	-0.0480278	-0.00798177	-0.115022	-0.334481	-0.275754	0.20692	-0.167922	-0.386856	-0.322955	-0.588853	-0.187522	-0.15499
YDR161W	Acl4	0.0896991	0.517181	0.20824	0.754964	0.313634	0.251762	1.18786	1.09558	1.12399	1.04494	0.668233	0.718564
YDR167W	Taf10	0.404268	-0.00913661	0.175785	0.269194	0.52237	-0.0459458	0.272999	0.442126	0.275261	0.59505	-0.0975682	0.0362072
YDR171W	Hsp42	-0.245998	0.0623057	-0.44117	-0.197744	-0.274202	-0.922905	-0.146629	-0.273852	-0.121014	-0.45348	-0.545698	-0.411844
YDR173C	Arg82	-0.275757	-0.288029	0.0744131	0.0962437	-0.0828114	-0.0988162	-0.337911	-0.21892	-0.137405	-0.194921	-0.21044	-0.0846945
YDR175C	Rsm24	-0.564928	-0.695131	0.00342661	-0.26505	-0.812558	-0.021722	-0.244531	-0.425452	-0.399686	-0.453811	-0.48964	-0.339843
YDR176W	Ngg1	0.497228	0.734406	0.415366	0.823802	0.45634	0.498057	0.465135	0.677206	0.61848	0.761292	0.590689	0.442638
YDR178W	Sdh4	-1.82326	-1.6142	-2.22426	-1.78784	-2.34043	-1.44962	-0.340862	-0.396456	-0.350862	-0.164445	-0.0108471	-0.19439
YDR180W	Scc2	0.261027	-0.0224413	-0.052593	-0.217901	-0.0184707	-0.0711214	0.390379	0.297937	0.344291	0.236682	-0.3977	0.224179
YDR183W	Plp1	-0.148647	-0.15444	-0.223888	-0.237807	0.0757982	-0.123565	0.0507532	-0.383809	-0.570476	0.21391	0.125592	-0.174638
YDR196C	Cab5	-0.102606	-0.376736	-0.227757	-0.445069	-0.709407	0.0692039	-0.252357	-0.304196	-0.487876	-0.295719	-0.174841	-0.101264
YDR197W	Cbs2	0.13775	-0.127584	-0.406616	-0.472032	0.0584431	0.00624923	-0.279961	-0.0651469	-0.0446475	-0.125774	0.0640126	0.059832
YDR228C	Pcf11	0.0241789	0.160453	0.157221	0.550075	0.18352	0.0936315	3.50147	3.50382	3.32019	3.7576	3.23124	3.53818
YDR229W	Ivy1	-0.487812	-0.433902	0.074795	-0.000125626	-0.0831217	-0.246622	0.0580347	-0.214369	-0.592959	-0.00205212	-0.348629	0.0259645
YDR235W	Prp42	0.221038	0.361503	0.361475	0.286901	0.194644	0.0413753	1.05845	1.00633	0.807454	1.30337	0.749576	0.9252
YDR257C	Rkm4	0.574679	0.768391	0.799562	0.750838	0.236489	0.311716	1.3982	1.38246	1.33133	1.55911	1.02403	0.929582
YDR261C	Exg2	-0.420626	-0.473962	-0.254113	-0.295704	-0.105492	-0.354129	-0.458867	-0.421191	-0.350172	-0.438675	-0.0492772	-0.285927
YDR266C	Hel2	0.903379	1.2495	1.14853	0.782576	0.49582	0.590636	1.45292	1.49482	1.66042	1.42418	0.919641	0.949937
YDR279W	Rnh202	-0.106536	0.311688	0.452096	0.0400245	0.212822	0.117366	0.278638	0.526134	0.705542	0.366134	0.674249	0.522361
YDR288W	Nse3	0.414039	0.129761	0.443683	0.31814	0.248003	0.408138	0.378055	0.496107	0.551225	0.689519	0.426834	0.359881
YDR289C	Rtt103	0.20952	0.282228	0.590426	0.244893	0.0620711	0.00546569	3.84493	3.73095	3.62869	3.95268	3.36449	3.61331
YDR295C	Hda2	-0.463673	-0.789601	-0.211787	-0.121038	-0.717767	-0.83718	0.130994	0.486911	0.515235	0.490714	0.0323517	0.325408
YDR296W	Mhr1	0.308378	-0.353346	-0.196947	0.288727	-0.166982	0.0510154	-0.326855	-0.758186	-0.654759	-0.426009	-0.4698	0.266457
YDR303C	Rsc3	1.60834	1.58561	1.48217	1.62237	1.00585	0.943443	1.9898	1.86091	1.65885	1.63328	1.03189	1.49594
YDR305C	Hnt2	-0.0785515	-0.379979	-0.0376717	-0.000612183	-0.152211	-0.0788593	-0.106483	-0.109702	-0.36051	-0.42908	-0.355566	-0.219545
YDR325W	Ycg1	0.239608	-0.0589263	0.0195377	-0.153287	0.18744	-0.0925327	-0.129887	-0.0250115	-0.143808	-0.0833203	-0.13289	0.155617
YDR335W	Msn5	0.539291	0.482467	0.361769	0.386613	0.471521	0.353412	1.08399	0.718836	0.363522	0.832533	-0.0253858	0.760376
YDR347W	Mrp1	-0.253591	-0.265892	-0.0772514	0.083553	-0.0725603	-0.73005	-0.289932	-0.523817	-0.314066	-0.116685	-0.370993	-0.402367
YDR348C	Pal1	-0.0235079	0.133662	0.199126	0.00517653	0.0211099	0.0424132	0.0963934	0.419968	0.48128	0.304354	-0.165071	0.186464
YDR354W	Trp4	0.0415288	-0.209906	-0.112102	-0.0872653	-0.176436	-0.0540737	-0.305841	-0.487078	-0.398076	-0.440807	-1.31284	-0.388199
YDR361C	Bcp1	1.03956	1.29784	1.44999	1.0211	0.810389	1.00959	1.64883	1.97032	1.64213	1.61884	1.33886	1.23551
YDR363W	Esc2	0.390475	0.224459	-0.072637	0.339697	0.314632	0.0024978	0.0608028	0.365818	0.352174	0.372379	0.501763	0.168878
YDR364C	Cdc40	-0.00166282	-0.0530778	-0.202361	-0.0712972	-0.0418524	0.0262171	NA	NA	NA	NA	NA	NA
YDR367W	Kei1	-0.42748	-0.372953	-0.689437	-0.0980389	-0.542838	-0.653474	-0.464615	-0.558437	-0.240801	-0.236162	0.291541	-0.095238
YDR371W	NA	0.190931	-0.265966	-0.129229	-0.0808723	0.0659659	-0.324467	-0.359857	-0.130782	-0.609227	-0.404314	-0.833884	-0.19004
YDR372C	Vps74	-0.170049	0.0171309	0.0135126	0.141913	-0.395403	-0.218736	-0.330737	-0.35733	-0.577187	-0.561417	-0.738217	-0.410967
YDR373W	Frq1	-0.212135	-0.296166	-0.03523	-0.163355	-0.105833	-0.206835	-0.0326004	-0.253014	-0.091441	-0.470672	0.0343294	-0.207291
YDR389W	Sac7	-0.00731167	-0.145345	-0.249647	-0.282341	-0.575587	-0.208834	NA	NA	NA	NA	NA	NA
YDR392W	Spt3	0.491027	0.483428	0.69603	0.84314	0.374889	0.211885	0.126113	0.246254	0.118495	0.203186	-0.165632	0.354286
YDR397C	Ncb2	2.05002	1.98383	2.14991	2.07709	1.51397	1.72985	2.25485	2.33623	2.16085	2.18481	1.86398	1.97943
YDR405W	Mrp20	-0.0237381	-0.363927	-0.333728	-0.18607	-0.309087	-0.369841	-0.0560795	-0.319712	-0.0717433	-0.230925	0.0681338	-0.321535
YDR408C	Ade8	0.279795	0.117871	0.248205	0.268718	-0.0179278	0.109505	0.248836	0.274103	0.259493	0.301924	0.549983	-0.00759978
YDR412W	Rrp17	0.0378961	0.324339	0.0463493	0.37688	-0.209071	0.022782	0.104859	0.333335	0.00362647	0.149943	-0.347441	-0.121121
YDR416W	Syf1	-0.142816	0.226169	0.0392177	0.0395929	0.138831	-0.144203	-0.0360286	0.131971	-0.0991879	0.102478	-0.524508	-0.143625
YDR419W	Rad30	-0.0270528	0.193514	0.0720695	-0.564502	0.0775078	-0.0627998	0.0723574	-0.155249	-0.463042	-0.31707	-0.00942737	-0.395725
YDR425W	Snx41	-0.361699	-0.312435	-0.185577	-0.417647	-0.00502923	-0.142161	-0.381862	-0.35628	-0.218535	-0.238699	-0.213195	-0.196067
YDR439W	Lrs4	-0.245325	-0.30369	-0.024189	0.163024	-0.117546	-0.358872	-0.230908	0.0102245	-0.120929	-0.36984	0.0510896	-0.312228
YDR440W	Dot1	-0.0650367	0.042564	0.108003	-0.1122	0.320703	0.5426	0.060859	0.0483029	0.103515	0.327053	0.00794992	0.0692579
YDR444W	NA	-0.0863931	-0.133217	0.258066	-0.208425	-0.0761577	-0.386425	-0.512133	-0.413593	-0.343146	-0.0527107	-0.635501	-0.251491
YDR448W	Ada2	0.527385	0.667671	0.660424	0.748288	0.316721	0.18675	0.61976	0.407167	0.625306	0.578307	0.695285	0.404831
YDR460W	Tfb3	2.79876	2.85414	2.93952	2.93543	2.32718	2.3717	1.06795	1.2422	0.987474	1.11362	0.540673	0.785124
YDR465C	Rmt2	-0.0422459	-0.598344	0.0138523	0.304677	-0.034805	-0.041755	0.0680255	-0.0518406	0.0416441	0.176193	0.900364	-0.064842
YDR474C	NA	0.0130464	-0.64708	-0.403773	-0.360223	-0.295611	0.153199	-0.192138	-0.312932	-0.247016	-0.174574	0.296528	-0.154047
YDR476C	NA	-0.0211501	-0.0264991	-0.573464	-0.0321041	-0.305322	-0.101109	-0.588581	-0.477658	-0.459085	-0.329616	-0.895736	-0.10477
YDR486C	Vps60	0.065565	0.0818667	-0.34527	-0.0391724	0.0251425	-0.225122	-0.220884	-0.459442	-0.0462501	-0.0717999	-0.343892	-0.0465187
YDR495C	Vps3	0.0629734	-0.0742171	-0.250421	-0.14284	0.0153812	-0.21357	-0.381915	-0.230624	0.0103882	-0.169126	0.799895	-0.336513
YDR517W	Grh1	-0.0786584	-0.102381	-0.313232	-0.347716	-0.299527	-0.573668	-0.239403	-0.110546	0.891632	-0.673535	-0.0524601	-0.373683
YDR519W	Fpr2	-0.441592	-0.201829	-0.0687327	0.0260963	-0.166879	-0.00613306	-0.510904	-0.0853299	-0.343456	-0.420014	-0.573637	-0.0497227
YDR529C	Qcr7	-0.197963	-0.35908	-0.59144	0.013397	-0.118431	-0.430462	-0.193204	-0.21727	-0.297803	-0.232555	-0.50019	-0.25721
YDR530C	Apa2	-0.486438	-1.27871	-0.567149	-1.1245	-1.70974	-0.772826	-0.192643	0.0458437	-0.198708	0.280757	0.257024	-0.326762
YDR538W	Pad1	-0.134904	-0.0202515	-0.118593	-0.113807	-0.253302	-0.0921206	-0.0770192	-0.158586	-0.713953	0.0582265	0.273621	-0.347447
YEL007W	Mit1	0.582324	1.07603	0.851907	0.379376	0.593681	0.418019	1.18939	1.43129	1.10878	1.41299	0.930481	1.31436
YEL012W	Ubc8	0.0779056	-0.234781	-0.115166	-0.255423	-0.143889	0.189756	0.0215907	0.147569	0.0830749	0.0998462	0.567277	0.0992036
YEL015W	Edc3	-0.599727	0.261328	0.0367301	-0.110958	0.102875	-0.181328	-0.148716	-0.244307	-0.533746	-0.12938	0.291816	-0.175152
YEL019C	Mms21	0.246531	0.26926	0.519731	0.544984	0.532308	0.33246	0.714901	0.745058	0.807263	0.695359	0.368469	0.785264
YEL027W	Vma3	-0.550839	-0.338014	-0.316011	-0.0475713	-0.501822	-0.159724	-0.173602	-0.26777	-0.0703138	-0.145365	0.835077	-0.280435
YEL038W	Utr4	0.0757469	-0.110856	0.00764745	0.00904482	0.0200215	-0.193655	0.100733	0.0322353	0.022867	0.111811	-0.0547956	0.00319542
YEL044W	Ies6	1.10002	1.04812	1.29323	1.16799	0.58841	0.303036	1.45234	1.61312	1.43552	1.43554	1.52786	1.00425
YEL050C	Rml2	-0.318609	-0.135228	-0.217537	-0.257836	0.217704	0.0453449	-0.670583	-0.38996	-0.167768	-0.264571	-0.389608	-0.317945
YEL052W	Afg1	-0.521464	-0.431475	-0.392699	-0.173539	-0.396595	-0.0212219	-0.120685	-0.399149	-0.0476758	-0.613516	-0.57402	-0.293652
YEL053C	Mak10	-0.05118	-0.0632777	-0.320932	0.0460464	-0.027948	-0.349079	-0.148628	-0.352764	-0.491792	-0.20155	-0.639974	-0.340443
YEL055C	Pol5	0.475963	0.414473	0.682777	0.894664	0.481054	0.297754	0.839939	0.963561	0.74104	0.893931	0.520318	0.688192
YEL060C	Prb1	-0.505979	-0.221332	-0.272781	-0.269856	0.129502	-0.104686	-0.280878	-0.163454	-0.529465	-0.531226	-0.907474	-0.286806
YER002W	Nop16	0.669383	0.606719	0.459574	0.20247	0.0495144	-0.0893104	0.641448	0.837583	0.500814	0.582377	-0.0118665	0.58941
YER007C-A	Tma20	-0.34516	-0.478933	-0.175135	-0.315703	-0.32919	-0.485313	-0.163193	-0.183869	-0.141392	-0.374324	0.00362002	-0.016012
YER007W	Pac2	-0.147408	-0.0956415	0.0622691	0.0198513	0.160725	-0.328264	-0.367982	-0.331985	-0.154708	-0.141034	0.19839	-0.0488467
YER018C	Spc25	-0.231452	-0.253559	0.0305053	-0.14324	-0.366073	-0.0223316	-0.279715	-0.216176	-0.277211	-0.205093	0.150377	-0.0811025
YER019W	Isc1	-0.126656	-0.359694	-0.152278	-0.499444	-0.679337	-0.411851	-0.224843	-0.266754	-0.12884	-0.44873	-0.0384085	-0.0892909
YER022W	Srb4	0.439472	0.623331	0.725815	0.459828	-0.186059	0.315958	0.566786	0.84268	0.327469	0.642682	0.571937	0.335935
YER025W	Gcd11	-0.1766	-0.223081	0.4259	0.443807	-0.0051436	-0.825287	0.0856219	-0.832102	-0.214603	-0.269904	0.103431	-0.251665
YER027C	Gal83	-1.88887	-1.34228	-1.70574	-1.51522	-1.6205	-1.66935	-0.0670864	-0.133907	-0.230609	0.371518	0.158641	-0.184996
YER042W	Mxr1	-0.102511	0.0733233	-0.280191	-0.14594	-0.49765	-0.106667	-0.0971294	0.0144605	-0.230697	-0.324815	0.394317	-0.133376
YER056C-A	Rpl34a	-0.0116844	-0.081948	0.261619	0.28139	-0.207601	-0.139787	-0.231801	0.00454588	0.0161781	-0.0957154	0.114965	0.0547175
YER061C	Cem1	0.220637	-0.448726	-0.0651348	0.0638155	-0.0159566	-0.0882417	-0.33955	-0.0741727	-0.0681041	-0.104415	0.145578	-0.214868
YER068W	Mot2	0.0197174	-0.499418	0.149964	-0.344809	-0.396997	-0.1611	-0.100982	-0.200946	-0.241582	-0.367619	-0.651818	-0.314818
YER072W	Vtc1	0.166811	-0.418518	-0.250125	-0.0468171	-0.417044	-0.41695	-0.212822	-0.0529939	0.127896	0.11725	0.0765375	-0.214447
YER079W	NA	-0.0456523	-0.620913	-0.188349	-0.0917416	0.266011	0.054936	-0.254195	-0.350563	-0.425115	-0.285666	0.0333414	-0.149831
YER088C	Dot6	-0.230617	-0.49103	-0.236195	-0.235071	-0.0517994	-0.514296	-0.263551	-0.0770852	-0.346914	-0.188155	-0.0182586	0.0931046
YER112W	Lsm4	-0.2795	0.0467482	-0.320663	0.389967	-0.128632	-0.495389	0.41433	0.0682437	-0.0184322	0.318964	0.269061	0.211437
YER122C	Glo3	0.0502798	-0.01438	0.0543028	-0.156927	0.0306999	0.160092	-0.193095	-0.0783763	-0.102576	-0.101608	-0.380438	-0.124628
YER124C	Dse1	-0.325051	-0.668909	-0.363214	-0.595751	-0.348369	-0.106012	-0.281784	-0.297343	-0.767542	-0.133984	-0.362648	-0.310386
YER151C	Ubp3	-0.0708793	0.113591	-0.171459	0.0253259	-0.262773	0.311355	-0.391899	-0.161142	-0.0709419	-0.26028	-0.676899	-0.241781
YER152C		-0.00830075	-0.0730075	-0.1219	0.136551	-0.159865	0.267716	0.282826	0.284504	0.412678	0.37781	-0.0467195	0.2227
YER164W	Chd1	0.738509	0.727391	0.505086	0.711895	0.346681	0.303852	1.27983	1.1733	1.19212	1.3918	1.02599	1.02789
YER169W	Rph1	-0.281059	0.271533	-0.276347	0.0604678	-0.0133254	-0.190881	-0.0813042	0.434792	-0.10329	0.32181	-0.264271	-0.182056
YER171W	Rad3	2.72046	2.93299	3.06428	3.1702	2.46717	2.61573	0.984319	1.07685	0.812424	1.11987	0.405198	0.430142
YER172C	Brr2	0.168462	0.313992	0.156876	-0.107367	-0.423374	-0.0865241	0.114167	0.473644	0.179612	0.147207	-0.0645186	-0.0116288
YER182W	NA	-0.53144	-0.529963	-0.466367	-0.308273	-0.500021	-0.33796	0.00839425	-0.535701	-0.147519	-0.554797	-0.105261	-0.157865
YFL006W	NA	-0.0210433	-0.224103	-0.206099	-0.29863	-0.745273	0.0231918	-0.0946094	-0.198927	-0.322727	-0.025727	0.44176	-0.102534
YFL013C	Ies1	0.869657	1.17402	0.502034	0.988812	0.750296	0.640499	0.773281	0.997459	0.671042	0.716552	-0.243516	0.609069
YFL028C	Caf16	-0.348635	-0.159405	-0.193792	-0.307121	-0.335975	-0.490687	-0.0297622	-0.274799	-0.230823	-0.134432	-0.138424	0.00275488
YFL034C-B	Mob2	-0.15955	-0.277183	-0.323202	-0.100042	-0.336827	0.25497	-0.511131	-0.463436	0.134431	-0.0264707	0.209278	-0.0496458
YFL044C	Otu1	0.252211	0.475249	0.270193	0.5554	0.0992711	0.00441213	0.337263	0.590816	0.404105	0.346045	0.164604	0.287324
YFL047W	Rgd2	0.0249408	-0.19266	-0.223395	0.298352	-0.375013	0.0352196	-0.0315671	-0.118589	-0.43513	-0.386346	-0.288153	-0.294579
YFL049W	Swp82	0.239304	0.319103	0.106009	0.489791	0.0665712	-0.305947	-0.00948354	-0.140494	0.0635089	0.0821738	-0.129315	-0.387246
YFR001W	Loc1	-0.107257	-0.0130286	-0.0603315	-0.0875509	-0.108355	-0.0116204	0.0180383	0.154588	0.246827	0.0569742	-0.230933	-0.15498
YFR009W	Gcn20	-0.587677	-0.659271	-0.188734	-0.393559	-0.575296	0.0248217	-0.067685	-0.0980881	-0.0788571	-0.336108	-0.276261	-0.460227
YFR011C	Mic19	0.0691877	-0.480694	0.0215184	0.0698544	0.199509	0.222547	-0.337489	0.0216203	0.22193	-0.209236	-0.125673	-0.358657
YFR013W	Ioc3	0.856391	0.86769	1.15519	1.16871	0.847646	0.124253	0.822062	0.901037	1.05637	1.07433	0.328938	0.695025
YFR018C	NA	-0.112268	-0.309927	-0.282614	-0.477977	-0.0828586	-0.0766976	-0.33943	-0.446782	-0.477758	-0.157901	0.286894	-0.0843545
YFR021W	Atg18	-0.157993	-0.19329	-0.0585862	-0.108696	-0.0750508	-0.214052	-0.18962	-0.305781	-0.0223231	0.113217	0.125417	0.0948013
YFR024C-A	Lsb3	0.164699	-0.312069	-0.0979746	-0.18695	-0.200021	-0.0299581	NA	NA	NA	NA	NA	NA
YFR025C	His2	-0.249944	-0.00101505	-0.261826	-0.122675	-0.0889129	0.015687	-0.171362	0.211593	-0.0212803	-0.0979721	0.0889906	-0.324606
YFR031C	Smc2	0.359243	0.281614	0.0532105	0.087863	0.124833	0.206801	0.20567	0.334912	0.269353	0.248409	0.214391	0.0368024
YFR039C	Osw7	-0.256767	-0.203793	-0.755495	-0.673938	-0.175001	-0.227964	-0.337354	-0.480477	-0.2336	-0.428846	-0.575147	-0.386909
YFR047C	Bna6	-0.403233	-0.271568	-0.173107	-0.00169906	-0.0940138	-0.0435119	0.191208	0.171296	-0.106748	-0.0730034	0.602382	-0.0375648
YFR055W	Irc7	0.258181	0.141419	0.344326	-0.0257598	0.330624	0.29201	0.304123	0.359864	0.176253	0.135312	0.490343	0.0431573
YGL001C	Erg26	-0.147495	0.156746	-0.0676871	-0.184189	0.0265121	0.144518	-8.58794e-05	-0.267158	-0.222497	0.0351446	-0.0672613	0.00242937
YGL004C	Rpn14	0.13915	0.126862	-0.340648	0.167575	0.095871	-0.641279	-0.0707869	-0.0536793	-0.00922428	-0.334918	0.214667	0.146893
YGL017W	Ate1	-0.390743	-0.0168228	-0.170139	-0.04022	0.0818703	-0.309635	-0.294709	-0.322328	-0.19319	-0.218976	-0.55587	-0.201355
YGL018C	Jac1	-0.295454	-0.442507	-0.274275	-0.410687	-0.482196	-0.407265	-0.106933	-0.0643244	0.361134	-2.16344	0.358873	0.0805028
YGL028C	Scw11	-0.0373091	-0.864433	-0.467408	0.0645628	0.0388404	0.0923123	-0.239336	-0.231312	-0.291956	0.0661538	0.120849	-0.0722069
YGL046W	NA	-0.421482	-0.42327	-0.308109	-0.226791	-0.517866	-0.583158	0.0846299	0.110073	-0.0341468	0.206843	0.0891227	0.0937217
YGL047W	Alg13	0.137423	-0.294371	-0.0890028	0.0977124	0.297524	0.176995	0.023897	-0.0171927	0.0456293	0.192986	-0.0926504	0.132699
YGL048C	Rpt6	0.0724361	-0.0490268	0.217058	0.0816678	-0.105653	0.0993502	-0.0879937	0.235015	-0.0503538	0.380621	0.456687	0.206049
YGL049C	Tif4632	-0.178518	-0.283223	0.156415	-0.283216	-0.456547	-0.358577	-0.378421	-0.748869	-0.5568	-0.423352	-0.320425	-0.386443
YGL050W	Tyw3	0.102461	0.165691	-0.00708406	0.311953	0.147939	-0.00215848	0.443225	0.183771	0.169653	0.336843	0.317604	0.122543
YGL054C	Erv14	-0.320625	0.130652	-0.076894	-0.0113468	0.201114	-0.257379	-0.313453	-0.264882	0.0213925	-0.254995	-0.723801	-0.351563
YGL058W	Rad6	0.633128	1.10441	0.656008	0.938935	0.289206	0.715561	0.178001	0.369736	0.267162	0.0135972	0.162806	-0.0990263
YGL060W	Ybp2	-0.59219	-0.443372	0.0493964	-0.459846	-0.123584	-0.196387	-0.0233457	-0.3727	-0.112852	0.0499553	-0.413201	-0.370596
YGL062W	Pyc1	0.32151	0.29446	0.0289825	0.143396	-0.000658794	0.132785	0.0707383	0.210359	0.142764	0.44027	-0.0284682	0.180174
YGL065C	Alg2	-0.858345	-0.23379	-0.457898	-0.340987	-0.344185	-0.131169	-0.19587	-0.234482	-0.0552872	-0.261597	-0.461213	-0.246228
YGL071W	Aft1	-0.0677495	0.188351	-0.0610394	0.220829	0.00548344	-0.264608	0.188604	0.103243	-0.429378	-0.0237521	-1.00172	-0.0692833
YGL079W	Kxd1	-0.484498	-0.343835	-0.24149	-0.0619283	-0.262517	-0.169562	-0.159439	-0.239714	-0.269528	-0.142321	-0.0452731	-0.277769
YGL083W	Scy1	-0.626301	-0.0963748	-0.170014	-0.739964	-0.423804	-0.486159	-0.0723103	-0.169206	-0.417559	-0.368332	-0.0458071	-0.447637
YGL087C	Mms2	0.352137	0.246059	0.0824624	0.323521	-0.0651197	-0.180314	-0.680378	-1.13485	0.121605	-0.172448	1.40047	0.250233
YGL094C	Pan2	-0.192867	-0.107433	0.0084284	0.106458	0.0027737	-0.0268732	-0.180777	-0.138554	-0.127599	-0.203263	-0.116014	-0.582298
YGL101W	NA	-0.0356341	-0.23269	0.139085	-0.0383879	-0.576549	0.0177718	-0.456559	-0.240952	0.0048692	-0.920114	0.0281396	5.08678e-05
YGL111W	Nsa1	0.0435234	-0.449404	0.00242148	-0.307043	-0.436231	-0.735675	-0.244576	-0.339517	-0.410923	-0.271977	-0.61558	-0.582184
YGL112C	Taf6	1.91483	2.22476	2.24334	2.18388	1.45106	1.48165	1.26146	1.54244	1.26517	1.0313	0.947922	0.687543
YGL133W	Itc1	0.37616	0.740181	0.698701	0.63576	0.363166	0.553185	0.9338	1.17768	0.915234	0.877263	0.116349	0.524377
YGL141W	Hul5	0.24831	0.60204	0.0419573	0.436223	0.276991	0.360027	-0.0315419	0.439622	-0.087021	0.00453392	0.24315	-0.136595
YGL148W	Aro2	0.661692	0.866251	0.863668	0.765646	-0.126192	0.299972	1.3974	1.55356	1.38931	1.48849	0.579759	1.01596
YGL151W	Nut1	0.390951	0.80948	0.564773	0.577041	0.307596	0.159836	0.380901	0.763614	0.701429	0.544955	0.845634	0.273635
YGL155W	Cdc43	NA	NA	NA	NA	NA	NA	-0.161993	-0.123857	-0.371326	-0.162796	-0.4632	-0.357291
YGL157W	Ari1	-0.291627	-0.392966	-0.133038	0.237429	0.0444672	-0.131332	0.114743	0.0473111	0.160697	-0.155254	-0.0864747	0.0726334
YGL164C	Yrb30	-0.0165343	-0.40407	-0.22544	-0.464428	-0.469856	-0.548097	-0.143997	-0.251295	-0.251276	-0.638244	-0.495781	-0.0708253
YGL166W	Cup2	0.161062	-0.0574271	-0.0221694	0.0471917	-0.286541	0.225323	0.248863	0.190849	0.209612	-0.00870868	0.123292	-0.239414
YGL185C	NA	-0.256	-0.558778	-0.586137	-0.161085	-0.379538	-0.16803	-0.158488	-0.306253	-0.121499	-0.35598	-0.680732	-0.231647
YGL202W	Aro8	1.22137	1.18999	1.17829	1.11183	0.710037	0.887276	1.65438	1.88528	1.65423	1.77857	1.28474	1.45131
YGL213C	Ski8	-0.0757194	-0.260966	-0.136228	-0.3157	-0.385781	-0.12726	-0.337078	-0.311567	-0.328087	-0.586949	-0.938856	-0.431888
YGL223C	Cog1	-0.398521	-0.53956	-0.361908	-0.949065	-0.179913	-0.22263	-0.10289	-0.496102	-0.11387	-0.285457	0.301953	-0.196268
YGL232W	Tan1	0.435316	0.493157	0.738111	0.348408	0.0960971	0.427682	0.879775	1.0862	0.90768	0.894644	0.379813	0.519079
YGL241W	Kap114	-0.351535	0.0365718	0.127333	0.19809	-0.000595087	-0.0984862	0.166034	0.0766646	0.122561	0.117425	-0.393802	0.369782
YGL248W	Pde1	-0.0719352	-0.177673	-0.0462191	-0.00966038	0.103402	0.0110887	-0.611136	-0.404653	0.369644	-0.850198	-0.262419	-0.960152
YGL250W	Rmr1	0.00835054	-0.380626	-0.285073	0.15694	0.273009	0.0504646	-0.129368	-0.241866	-0.339685	-0.241205	-0.876895	-0.138772
YGL252C	Rtg2	-0.0996752	-0.217883	-0.0117682	0.0209586	-0.808334	-0.468113	-0.18291	-0.0940697	0.00211197	-0.176334	-0.279938	-0.352644
YGL254W	Fzf1	0.180175	0.339305	0.106319	0.0860061	0.0200215	0.167503	0.312607	0.386536	0.209157	0.195161	-0.00929529	0.455985
YGR001C	Efm5	0.291003	-0.0664664	-0.228671	0.0265051	-0.1695	0.265302	0.126294	-0.00148103	0.235608	0.201693	0.301727	0.338643
YGR002C	Swc4	0.757666	0.760792	0.57121	0.568226	0.601472	0.384748	0.61492	0.79816	0.844238	0.822362	0.862145	0.270553
YGR007W	Ect1	0.181349	-0.317495	0.218176	-0.0367395	0.141907	-0.0177861	-0.717547	-0.845065	0.691993	-1.94082	1.34727	0.315614
YGR012W		-0.116683	-0.319214	-0.276056	-0.489152	-0.162558	-0.608443	-0.569352	-0.24504	-0.329296	-0.316623	0.394416	-0.376228
YGR017W	NA	-0.258437	-0.158437	-0.0710427	-0.083853	0.171789	-0.133551	-0.242395	0.307949	-0.224143	0.184489	0.569998	0.137545
YGR021W	NA	-0.401041	-0.0910615	-0.486476	-0.50642	-0.472589	0.0897255	-0.344714	-0.0941615	-0.405845	-0.208693	-0.379852	-0.311242
YGR033C	Tim21	-1.47434	-1.68241	-1.73169	-1.1822	-1.67586	-1.24892	-0.168217	-0.0974372	-0.257556	-0.250745	-0.510726	-0.263398
YGR038W	Orm1	-0.213115	-0.308418	-0.138328	-0.13136	-0.189528	-0.153274	-0.254612	-0.318152	-0.114837	-0.18633	-0.0737578	-0.0498614
YGR043C	Nqm1	-0.166634	-0.0713179	0.129083	-0.521814	-0.016117	-0.408786	0.260634	0.155409	0.225005	0.357368	-0.0714733	0.214905
YGR048W	Ufd1	0.474812	0.433357	0.738831	0.718559	0.603065	0.475561	0.856708	1.02414	1.23268	1.10744	1.52536	1.1795
YGR049W	Scm4	-0.0302413	-0.265639	-0.125714	-0.200872	0.0429178	-0.234436	-0.334841	-0.0697091	-0.278426	-0.0932294	-0.0667017	-0.0352132
YGR058W	Pef1	-0.20125	0.149796	-0.133347	-0.0698737	0.0570861	0.0193158	-0.203076	0.268169	-0.189546	-0.147547	0.0948236	-0.223522
YGR061C	Ade6	2.10951	2.39214	2.28983	1.98825	1.20867	1.53484	2.75019	2.9493	2.64825	2.64879	2.07958	2.06182
YGR068C	Art5	-0.441831	-0.221446	-0.349487	-0.230514	-0.381004	0.0699424	-0.259347	-0.273229	-0.230184	-0.372997	-0.153118	-0.399999
YGR075C	Prp38	0.368132	0.309746	0.325192	0.00448765	-0.0717548	-0.501656	0.619081	0.462838	0.654377	0.298968	0.610059	0.374868
YGR080W	Twf1	0.40733	0.529404	0.463073	0.334958	0.0948905	0.433689	0.760209	0.807022	0.692778	0.907356	0.58469	0.554589
YGR081C	Slx9	0.697196	0.245693	0.529543	0.440533	-0.117438	-0.235041	0.909908	0.856133	0.686894	0.971788	0.569669	0.349866
YGR082W	Tom20	-0.539685	-0.134311	-0.196073	-0.344011	-0.152834	-0.193473	-0.0587847	-0.365675	-0.324097	-0.31362	-0.283873	-0.477505
YGR087C	Pdc6	-0.495053	-0.855877	0.261959	-0.52676	0.0329513	-0.434725	-0.381071	-0.400426	-0.453014	-0.360806	-0.117858	-0.0934268
YGR090W	Utp22	0.62211	0.718301	0.47342	0.897253	0.250531	-0.156076	0.819595	1.04243	0.925287	0.759756	0.156182	0.691986
YGR091W	Prp31	-0.0299531	0.484849	-0.0364025	0.231703	0.111044	0.0164083	0.257988	0.207865	0.495319	0.281387	1.04324	0.635336
YGR092W	Dbf2	0.00714466	-0.131775	0.0494726	0.317059	0.175603	0.216163	-0.218175	-0.163926	-0.541145	-0.608492	-0.200552	-0.151958
YGR103W	Nop7	-0.903488	-0.860325	-0.913388	-0.526814	-2.01938	-1.34774	1.04836	1.29437	0.998159	1.10836	0.768207	0.628836
YGR129W	Syf2	0.381057	0.341665	0.182585	0.30004	0.15715	0.0464681	0.0884393	0.146137	0.171855	0.335987	0.977345	0.400311
YGR140W	Cbf2	-0.268629	-0.207246	0.105551	-0.305881	-0.00798487	-0.170382	0.348968	0.284644	0.215602	0.141231	0.0811914	0.132384
YGR161C	NA	-0.270132	-0.255198	0.251499	0.0594861	-0.18773	-0.0490723	-0.16595	0.240835	-0.103632	0.0359751	0.279667	-0.243423
YGR162W	Tif4631	-0.264563	-0.0230925	0.0271253	0.240448	0.0914336	0.211049	-0.47224	-0.483647	-0.253637	-0.172204	-0.350389	-0.484123
YGR163W	Gtr2	0.0282779	-0.0727774	-0.224956	0.0943548	0.197936	-0.0781609	-0.210934	-0.0493286	-0.199031	-0.0281185	-0.227473	0.00157349
YGR165W	Mrps35	0.0277417	-0.274441	-0.5997	-0.265188	-0.368794	-0.0488325	-0.58391	-0.319015	-0.397926	-0.437369	-0.673589	-0.373571
YGR166W	Trs65	-0.427951	-0.0746593	-0.0728023	-0.382686	0.0189484	-0.269206	NA	NA	NA	NA	NA	NA
YGR171C	Msm1	-0.247311	-0.078497	-0.303367	-0.156037	-0.191645	0.163696	-0.166635	-0.283971	-0.390758	-0.417334	-0.477107	-0.506744
YGR177C	Atf2	-0.479713	-0.355646	-0.0671439	-0.229173	-0.473641	-0.125646	-0.185439	-0.363945	-0.403368	-0.268323	-0.248636	-0.25801
YGR178C	Pbp1	0.0744639	0.326377	0.370294	0.195618	-0.12783	0.235908	0.147399	0.357373	0.539469	0.421296	1.19157	0.706375
YGR179C	Okp1	-0.340347	-0.261369	-0.27344	-0.159396	0.20826	-0.0237964	0.0581343	0.330273	-0.00923529	0.252189	0.439458	0.225467
YGR185C	Tys1	-0.145868	0.0185345	-0.0319559	-0.212132	-0.0877749	-0.0442037	-0.164716	-0.503029	-0.385356	-0.127788	-0.113098	-0.301371
YGR186W	Tfg1	2.6565	2.90597	2.86436	3.13814	2.6708	2.36603	1.56544	1.76581	1.3956	1.5603	0.60286	1.36271
YGR189C	Crh1	-0.157461	-0.0771688	-0.174473	-0.15796	-0.254439	0.044229	0.00164254	-0.0775545	-0.221269	-0.0240759	-0.534211	-0.16118
YGR194C	Xks1	NA	NA	NA	NA	NA	NA	0.478917	0.306922	-0.220514	0.443683	0.44804	0.0670645
YGR198W	Ypp1	-0.184896	-0.662349	-0.187129	-0.517419	-0.111489	-0.0515183	-0.266649	-0.169502	-0.100448	-0.0570394	-0.499839	-0.202007
YGR202C	Pct1	0.115976	-0.0203236	-0.0971003	0.257044	0.18352	-0.469739	0.185806	0.130377	-0.15878	0.161378	-0.108111	-0.129831
YGR204W	Ade3	1.68713	1.7325	1.82323	1.42388	1.07045	1.08537	1.99884	2.36545	2.08467	1.85969	1.1312	1.21226
YGR205W	Tda10	-0.137663	-0.331002	-0.375913	-0.452953	-0.0523588	-0.394559	0.363994	0.0959387	0.18053	-0.152663	0.175851	-0.13975
YGR207C	Cir1	-0.70397	-0.635393	-0.655677	-0.800758	-0.307483	-0.741894	-0.496838	-0.254252	-0.480633	-0.0815776	0.148797	-0.0909629
YGR209C	Trx2	0.947428	1.23121	1.21852	0.82038	0.743533	0.758907	1.38368	1.73134	1.52853	1.48148	1.80634	1.30238
YGR220C	Mrpl9	-0.11798	-0.703111	0.293071	-0.315942	-0.0862095	-0.237077	-0.347404	-0.951659	-0.345359	-0.249199	-0.324229	-0.505302
YGR231C	Phb2	0.172027	-0.046604	-0.0724915	0.0316641	0.294941	-0.00809193	-0.424444	-0.322682	-0.0420607	-0.390694	0.00239988	-0.13682
YGR233C	Pho81	-0.123276	0.551766	0.22562	0.422178	0.233947	-0.144825	0.452921	0.549559	0.420098	0.171369	0.287178	-0.222797
YGR247W	Cpd1	-0.213879	-0.314763	-0.289052	-0.452352	-0.0388722	-0.220799	-0.207758	-0.283433	0.152982	-0.351578	0.146785	-0.125682
YGR248W	Sol4	0.0628489	-0.00245642	-0.264105	0.0393292	0.0845728	-0.193445	-0.148501	0.0498493	0.25093	-0.301781	0.876463	0.167536
YGR250C		0.0312787	0.193005	-0.309185	-0.385625	-0.387881	-0.544762	-0.117494	-0.221311	-0.174238	-0.4989	-1.11128	-0.161306
YGR251W	Nop19	0.296621	0.492416	0.0368327	0.126182	0.395859	-0.44509	0.412782	0.54546	0.361401	0.291256	0.342627	0.447194
YGR255C	Coq6	-0.627585	-0.330951	-0.352657	-0.529714	-0.41083	-0.222344	-1.0142	-0.936132	-0.298681	-2.46739	-0.108288	-0.424878
YGR262C	Bud32	0.492248	0.320213	0.957011	0.181016	0.0858977	0.17266	0.550678	0.89562	0.807921	0.451747	0.669655	0.566129
YGR266W		-0.430327	-0.291261	-0.533234	-0.301395	-0.213678	-0.339184	-0.263545	-0.335195	0.0510866	-0.0287866	-0.257821	-0.0867402
YGR267C	Fol2	0.153974	0.0218818	0.263489	0.0476032	-0.0383736	0.0735451	-0.319284	-0.00437721	0.158318	0.0470409	0.404011	0.135024
YGR274C	Taf1	NA	NA	NA	NA	NA	NA	0.561437	0.488957	0.802684	0.456095	-0.0492758	0.341184
YGR275W	Rtt102	0.806104	0.920879	0.526649	0.758193	0.45039	0.365474	0.778391	0.336553	1.09403	0.884818	2.15021	0.877771
YGR277C	Cab4	0.021378	-0.435272	0.0254982	-0.261663	-0.286753	-0.230409	0.361423	0.347111	0.39622	0.426504	0.662837	0.153675
YGR278W	Cwc22	-0.100735	-0.235352	-0.0776672	-0.322606	-0.0816886	0.0519466	0.0484482	-0.395109	0.0274679	0.364561	0.852525	0.171013
YGR280C	Pxr1	0.221573	0.410079	0.181512	0.0462473	0.0263921	-0.256265	0.425286	0.722674	0.701048	0.620241	0.281438	0.373052
YGR283C		-0.151767	0.406027	0.248116	-0.217353	0.0427638	0.300063	0.155023	0.0240556	0.257718	0.00406839	-0.31051	0.199646
YHL009C	Yap3	-0.17689	0.135628	-0.14312	-0.114765	0.0260281	0.333483	-0.0896126	0.086085	-0.0571127	0.0672339	0.246956	0.28409
YHL014C	Ylf2	0.254384	-0.30139	-0.0260172	-0.319995	-0.0611459	0.108846	-0.279265	-0.352761	-0.359687	-0.972041	-0.497712	-0.411984
YHL025W	Snf6	0.231696	0.644461	0.457512	-0.0939891	0.322589	0.239597	0.227205	0.490873	0.471058	0.173374	-0.00863722	0.319546
YHL027W	Rim101	0.0691723	-0.25051	-0.247925	-0.155665	0.397439	-0.215567	-0.151923	-0.11105	-0.0790583	-0.149681	0.0918364	-0.124875
YHL030W	Ecm29	0.116724	0.59178	0.743119	0.589508	0.251365	0.174638	0.82102	1.17321	0.663156	0.920008	0.34632	0.585099
YHL034C	Sbp1	-0.126378	-0.125799	0.101006	0.064222	-0.0156047	0.174442	-0.969029	-0.89027	-0.602661	-1.59215	0.587637	-0.248976
YHL048W	Cos8	0.086001	-0.369987	0.31371	0.244235	-0.249592	0.0626303	-1.69304	-1.72025	-0.638091	-0.806602	-0.256386	-0.155997
YHR001W	Osh7	0.261782	-0.544985	-0.349912	-0.29152	-0.294443	-0.273889	0.0316506	0.000849376	0.0526805	0.00246014	-0.292628	-0.0380564
YHR013C	Ard1	NA	NA	NA	NA	NA	NA	-0.306261	-0.234252	0.0501628	-0.0259423	-0.648996	-0.127179
YHR023W	Myo1	-0.159882	-0.172436	-0.094244	-0.0677474	0.0132888	-0.00610509	-0.695525	-0.383973	-0.456425	-0.293076	-0.512862	-0.46249
YHR030C	Slt2	0.0901641	-0.0208737	0.0626523	-0.116508	0.202068	-0.168087	-0.219001	0.0862619	0.170319	-0.275724	0.127158	-0.242079
YHR038W	Rrf1	-0.0948616	0.21845	-0.680978	-0.499163	0.262412	-0.624326	NA	NA	NA	NA	NA	NA
YHR040W	Bcd1	0.286306	0.382787	0.389684	0.35095	0.0840424	0.328887	0.659276	0.651986	0.394602	0.800664	0.288407	0.38018
YHR041C	Srb2	-0.035232	-0.161696	-0.295711	-0.34082	0.145433	0.102197	NA	NA	NA	NA	NA	NA
YHR043C	Dog2	-0.185504	-0.446762	0.13004	-0.0876662	-0.209781	-0.171193	0.032168	-0.101535	0.391001	0.19549	0.894129	0.276839
YHR046C	Inm1	-1.3238	-1.4917	-1.41088	-1.12631	-1.81909	-1.23431	0.243326	-0.0180846	0.0338157	0.250198	0.162985	0.439917
YHR051W	Cox6	-0.178093	-0.334522	-0.188835	-0.171587	0.227713	-0.134015	-0.251862	-0.0759737	-0.429389	-0.185163	-0.162906	-0.364834
YHR063C	Pan5	0.214053	0.354839	0.335639	0.43344	-0.235633	0.266695	0.662612	0.691055	0.567002	0.681215	0.894033	0.632385
YHR070W	Trm5	0.402773	0.975553	0.934327	0.720078	0.465893	0.481445	0.863517	1.05831	0.723098	0.902513	0.516937	0.650701
YHR083W	Sam35	0.182657	-0.192875	-0.124568	-0.020165	0.131122	0.276638	0.290602	-0.263093	-0.0608493	0.010953	-0.207931	-0.0716662
YHR084W	Ste12	0.011671	0.234418	0.226627	0.105257	0.359745	0.143587	0.256783	0.322097	0.237886	0.286771	0.317156	0.312598
YHR085W	Ipi1	0.33949	0.797811	0.804062	0.482625	0.166955	0.0165789	0.534903	0.812599	0.400835	0.750667	0.263414	0.0791002
YHR086W	Nam8	0.193919	0.161102	0.281809	0.180247	0.20393	-0.0117737	0.846066	0.830092	0.798586	0.902494	0.505917	0.806937
YHR108W	Gga2	0.0295174	-0.660868	-0.264819	0.00325643	-0.213131	-0.166796	-0.3941	-0.295205	-0.443045	-0.358499	-0.317018	-0.387526
YHR109W	Ctm1	-0.611334	0.111359	0.193842	-0.467953	0.0364473	-0.0763566	-0.291381	-0.186122	-0.106159	-0.0688218	-0.606332	-0.178685
YHR111W	Uba4	-0.110663	-0.397994	-0.0230171	0.446046	0.0123367	0.0857877	-0.100797	-0.0901689	-0.16614	-0.581752	-0.591489	-0.549276
YHR115C	Dma1	-0.00779634	-0.321635	-0.157198	-0.121479	-0.0958419	-0.24925	-0.47393	-0.4923	-0.241888	-0.324325	-0.412693	-0.265739
YHR118C	Orc6	NA	NA	NA	NA	NA	NA	4.01337	4.2356	4.17607	4.05791	3.98413	3.84572
YHR120W	Msh1	-0.172967	-0.157123	-0.219624	-0.237131	-0.161742	-0.230133	-0.528203	-0.208101	-0.125448	-0.3747	-0.402777	-0.191137
YHR122W	Cia2	-0.318292	-0.316241	-0.0625974	0.421708	0.0225123	-0.0945677	-0.287719	-0.0841556	-0.319547	-0.0285649	-0.565165	-0.274076
YHR127W		-0.185289	-0.281274	0.0814291	-0.0123186	0.148319	0.188294	0.210022	0.342459	0.412023	-0.290085	0.666526	0.442936
YHR129C	Arp1	-1.15489	-1.13188	-1.15049	-1.02268	-1.29333	-0.918511	-0.404355	-0.243857	-0.241376	-0.452425	-0.327147	-0.255889
YHR141C	Rpl42b	-0.255212	-0.370398	-0.224822	0.031859	-0.71465	-0.0675226	-0.0983855	-0.289089	-0.333074	-0.0550232	-0.486844	-0.191781
YHR144C	Dcd1	-0.188019	-0.570231	0.0893334	-0.285121	0.0781223	0.166403	-0.120852	-0.153796	-0.286092	0.210625	0.45708	-0.21079
YHR146W	Crp1	-0.141434	-0.162618	-0.382289	-0.461934	0.0125375	-0.0427844	-0.412331	-0.287884	-0.434249	-0.261575	-0.64656	-0.450314
YHR149C	Skg6	-0.096814	-0.199392	-0.230212	-0.0563309	-0.340164	-0.315258	-0.41815	-0.47419	-0.254329	-0.318773	0.302501	0.0813107
YHR163W	Sol3	0.272534	-0.0155568	0.228194	0.19455	0.02758	0.238525	0.183192	-0.21899	0.465824	-0.0214657	-0.189357	-0.492545
YHR167W	Thp2	-0.102502	0.169037	0.25911	0.181114	-0.144455	0.129107	0.847847	0.921785	0.53012	0.787533	0.825244	0.483379
YHR169W	Dbp8	0.0366533	-0.0443476	-0.0653152	0.00189932	0.147287	0.059657	-0.674119	-0.188032	-0.0954134	-0.769891	0.643242	0.0138324
YHR172W	Spc97	-0.0250091	0.114867	0.125244	-0.0826278	-0.0446392	-0.249036	-0.161437	-0.254811	-0.225763	-0.258354	-0.647501	-0.304576
YHR174W	Eno2	0.00724149	-0.22589	0.349857	-0.105045	-0.140428	-0.175323	0.0525512	0.0131086	-0.0462501	-0.0651474	0.572702	0.178521
YHR182W		0.0815217	0.324038	-0.202816	0.0715194	-0.183574	-0.010264	-0.116884	-0.551289	-0.262044	-0.502636	-0.539694	-0.342674
YHR187W	Iki1	-0.511404	-0.308923	-0.182388	0.211018	-0.309454	0.151942	-0.342142	-0.363782	-0.161842	-0.0699961	-0.0919055	-0.206997
YHR188C	Gpi16	-0.428641	-0.258181	-0.156656	0.146339	-0.514398	-0.134094	-0.14366	-0.411072	-0.299323	-0.163259	-0.164198	-0.0949406
YHR192W	Lnp1	-0.27544	-0.111563	-0.179138	-0.0744628	-0.234654	-0.446394	-0.338687	-0.581562	-0.56052	-0.497095	0.154976	-0.108409
YHR199C	Aim46	-0.104505	-0.142432	-0.302404	-0.25714	0.0309585	-0.050552	-0.453263	-0.66978	-0.184696	-0.554664	-0.473904	-0.364583
YHR201C	Ppx1	0.222953	0.418932	0.257643	0.138518	0.279971	0.190467	0.0563399	0.117533	0.14813	0.310361	0.00302483	0.105771
YHR205W	Sch9	0.281899	0.0689338	0.0778734	-0.051876	0.107577	0.106936	-0.103086	0.391767	0.203657	0.296177	0.463666	0.572865
YHR206W	Skn7	0.658521	0.704318	0.717447	0.628597	0.593909	0.411018	NA	NA	NA	NA	NA	NA
YHR209W	Crg1	-0.0913013	-0.712888	-0.356471	-0.34297	-0.375682	-0.343751	-0.431863	-0.267854	-0.372979	-0.236344	0.183636	0.394541
YHR215W	Pho12	-0.530085	-0.302682	-0.642134	-0.203042	-0.144776	-0.446418	-0.112784	-0.0218707	-0.160158	-0.390612	-0.523826	-0.3092
YIL010W	Dot5	0.0864338	-0.023761	-0.0264178	0.0322696	0.0584732	0.271077	-0.229899	0.173256	0.113079	0.456424	0.860528	0.327283
YIL014W	Mnt3	-0.267051	-0.038195	-0.176676	-0.105613	-0.103983	-0.388059	-0.258658	-0.313587	-0.498097	-0.397971	-0.389492	-0.27949
YIL018W	Rpl2b	-0.0828227	0.0200674	-0.183998	-0.228637	-0.118623	-0.219022	-0.125252	-0.576831	-0.598281	-0.41706	-0.254247	-0.338912
YIL026C	Irr1	1.2365	1.41742	1.3302	0.953333	0.698059	0.807453	2.99375	3.08366	2.77839	3.01553	2.70132	2.46963
YIL033C	Bcy1	0.497518	0.913194	0.657567	0.676931	0.490121	0.375243	2.59512	2.73666	2.62643	2.9985	3.41005	2.77261
YIL038C	Not3	-0.487782	-0.469766	-0.187065	-0.0812072	-0.0370995	0.0383785	-0.0165171	-0.133971	-0.282448	-0.457049	-0.0465779	-0.0922002
YIL042C	Pkp1	-0.32047	-0.10792	-0.387013	0.033379	-0.0620076	-0.110814	-0.160013	-0.272851	-0.162151	-0.216778	-0.55497	-0.365538
YIL050W	Pcl7	-0.324189	-0.272677	-0.382626	-0.50741	-0.135713	-0.517755	0.0760786	-0.0528466	-0.100834	0.0651003	0.87989	0.310984
YIL063C	Yrb2	-0.268673	-0.330227	-0.0609714	0.117788	-0.743374	-0.46537	1.19734	1.38045	1.33462	1.30402	1.55646	1.14668
YIL064W	Efm4	-0.103467	-0.334617	-0.141069	-0.176422	0.212089	-0.00899254	-0.349803	-0.227463	-0.209942	-0.255466	0.0586577	-0.0647362
YIL074C	Ser33	-0.186187	-0.39114	-0.200051	-0.277172	-0.0198981	-0.341222	-0.419975	-0.619955	-0.481524	-0.56858	-1.16029	-0.361612
YIL079C	Air1	-0.264749	-0.265312	-0.0232227	-0.139227	0.276344	0.108513	0.372157	0.369613	0.312856	0.371828	0.354664	0.216429
YIL083C	Cab2	0.0431421	0.400987	0.0479488	0.364582	-0.201656	-0.226746	0.236694	0.239493	0.323045	0.238945	1.16657	0.299633
YIL093C	Rsm25	-0.082071	-0.15368	-0.655187	-0.517859	-0.396725	-0.212229	-0.254075	-0.593268	-0.14182	-0.0124365	-0.271213	-0.0328335
YIL096C	Bmt5	0.313177	0.257071	0.257727	0.374053	0.0489999	0.33253	0.200735	0.119841	0.245526	0.182013	0.127213	-0.103303
YIL103W	Dph1	-0.0777976	-0.106101	0.0717766	-0.0241488	0.282919	0.0599923	-0.062243	-0.437531	-0.326145	-0.254389	-0.522592	-0.356806
YIL107C	Pfk26	-0.165425	-0.0782555	-0.217952	-0.0320724	-0.157636	-0.490908	-0.0885032	0.165838	-0.15511	-0.403559	-0.574548	-0.225964
YIL123W	Sim1	-0.340145	-0.115572	-0.310094	-1.0409	-0.242302	-0.366608	-0.0797802	-0.261642	0.0370718	-0.547039	-0.214876	-0.323956
YIL124W	Ayr1	-0.334941	-0.338795	-0.14183	-0.0421149	0.0444562	-0.386568	-0.169242	-0.401055	-0.163976	-0.331202	-0.00206204	-0.32552
YIL125W	Kgd1	-0.227723	-0.0735286	-0.233234	-0.214611	-0.0863079	-0.214522	-0.101436	-0.523902	-0.505561	-0.563806	-0.433875	-0.12841
YIL126W	Sth1	1.15853	1.53101	1.36115	1.37476	0.89094	0.922857	1.81239	1.7813	1.87048	1.74513	1.24513	1.23937
YIL127C	NA	0.263142	-0.229659	0.251883	-0.0227957	0.027672	0.0566995	0.0484158	0.107835	-0.127913	-0.126476	0.00180406	0.110762
YIL128W	Met18	-0.00596258	0.0380124	-0.116846	0.0770936	0.128336	0.266385	-0.864355	-0.565417	-0.123946	-0.450205	1.51029	0.278767
YIL131C	Fkh1	0.309781	0.528113	0.548621	0.174156	0.293925	0.323903	0.946698	1.07367	1.43841	1.29097	1.31705	1.03861
YIL135C	Vhs2	0.315497	0.15856	0.539289	0.377767	0.270235	0.296879	-0.216134	-0.129483	-0.203976	-0.199948	0.157158	0.105733
YIL143C	Ssl2	2.66944	2.91903	2.58118	3.17762	2.96665	2.94511	4.65623	4.53221	5.20607	3.31378	5.92761	5.43246
YIL153W	Rrd1	0.111269	0.4614	0.480305	0.267895	0.293809	0.241487	0.539885	0.493736	0.692491	0.319686	-0.0324989	0.303708
YIL155C	Gut2	-0.448148	-0.0964714	-0.0378913	-0.0814666	-0.429978	-0.219839	-0.547704	-0.357174	-0.462082	-0.414999	-0.333565	-0.0203187
YIL157C	Coa1	-0.466424	-0.305604	-0.298592	-0.310949	0.206136	-0.0873838	0.0939697	-0.232604	-0.105268	-0.264619	-0.112933	-0.395595
YIL162W	Suc2	-0.365817	-0.0800079	-0.195338	-0.182213	-0.341961	-0.269868	-0.195222	-0.164585	-0.0689983	-0.0509652	-0.463705	-0.137051
YIR011C	Sts1	0.0172814	-0.154688	-0.129833	-0.18474	0.071365	0.0550824	0.184797	0.200879	0.00141716	0.11199	-0.128529	0.0710722
YIR035C	NA	-0.111605	0.0530715	-0.0863078	-0.43689	0.10952	-0.192626	0.143357	-0.160817	0.0753118	0.254531	0.70588	-0.247708
YIR036C	Irc24	0.151535	0.347678	0.0313885	-0.202866	0.0803407	-0.0413483	0.393395	0.484782	0.325761	0.377619	0.394086	0.532582
YJL006C	Ctk2	0.0327701	0.348802	0.832173	0.332517	0.648286	0.321114	1.28404	1.31463	1.26018	1.50025	1.54201	1.32687
YJL013C	Mad3	-0.370989	-0.271825	-0.80729	-0.556722	-0.675033	-0.52368	-0.108671	0.0311565	0.222815	0.302003	1.31523	0.0169619
YJL016W	NA	-0.466977	-0.119476	-0.193826	-0.252164	-0.380937	0.13443	-0.0302193	-0.0391667	0.0133449	0.339597	1.48588	0.183429
YJL021C	NA	-0.172411	-0.35319	-0.424693	-0.417541	-0.324883	-0.375895	-0.663289	-0.543156	-0.112861	-1.52002	0.670728	0.0301433
YJL044C	Gyp6	0.0566729	-0.055392	0.339652	0.0833472	-0.0998349	0.0374024	0.301106	0.285603	0.0829037	0.204829	0.0491492	0.0473573
YJL049W	NA	-0.124581	-0.290866	-0.0680842	-0.0597762	-0.0563105	0.359973	-0.169332	-0.390387	-0.24146	-0.143367	-0.131582	-0.347477
YJL050W	Mtr4	0.951359	1.50051	1.13174	1.01954	0.483662	0.831639	1.68866	1.85073	1.78677	1.8241	1.38015	1.39653
YJL058C	Bit61	0.0905899	-0.953021	-0.280558	-0.440291	-0.1401	-0.00560698	-0.100449	-0.0448736	0.0014763	-0.126548	0.361164	-0.138267
YJL060W	Bna3	0.175225	-0.418181	0.0952561	-0.37728	0.105542	-0.07622	-0.111746	0.00459935	-0.0135257	-0.0147139	-0.435409	-0.333517
YJL063C	Mrpl8	-0.416608	-0.239667	-0.292872	-0.442478	-0.0233049	-0.000992747	-0.429275	-0.462379	-0.396253	-0.319024	-0.737113	-0.42244
YJL065C	Dls1	0.427161	0.515817	0.662519	0.545296	-0.0517026	0.34002	0.246328	0.402987	0.674475	0.624463	0.986528	0.662021
YJL066C	Mpm1	-0.0709742	-0.834528	-0.0996983	-0.123018	-0.499218	-0.211801	-0.289895	-0.280995	-0.296783	-0.272101	-0.514449	-0.518194
YJL068C		-0.224137	-0.038174	0.0522087	-0.223081	-0.0976115	-0.452903	0.0686103	-0.221233	-0.36971	-0.308486	-0.00512931	-0.348183
YJL074C	Smc3	0.562822	0.394053	0.712859	0.71305	0.289823	0.253122	2.18295	2.23155	1.89225	2.20537	1.69506	1.98268
YJL076W	Net1	-0.410963	0.11002	-0.06584	-0.163125	-0.572595	-0.319633	0.0468593	-0.128713	-0.0289082	-0.211297	0.0723316	-0.377433
YJL081C	Arp4	0.386167	0.966949	1.17009	0.971427	0.613999	0.26902	0.93988	1.042	1.1211	1.0712	0.263737	0.543362
YJL087C	Trl1	-0.0856133	-0.0945296	-0.0435101	0.0468313	-0.113691	0.116146	-0.469855	-0.237468	-0.288065	-0.186133	-0.59086	-0.186805
YJL096W	Mrpl49	0.0713871	-0.148387	-0.089027	-0.155872	-0.516609	0.207983	-0.56415	-0.545099	-0.471986	-0.561332	-0.516322	-0.698724
YJL102W	Mef2	0.300439	-0.1694	-0.0664035	-0.0597682	-0.136702	0.300099	-0.476071	-0.571792	-0.127547	-0.272289	-0.859437	-0.244427
YJL107C	NA	-0.0627266	0.0315297	0.14916	-0.684755	0.307642	0.165275	-0.0554019	-0.246925	-0.312341	-0.201648	-0.405236	-0.112345
YJL121C	Rpe1	-0.0651513	0.0116609	-0.0639543	0.130048	-0.522065	-0.0337787	-0.0993763	-0.0703343	0.0956552	-0.227109	-0.433464	-0.0696929
YJL123C	Mtc1	-0.728177	-0.256767	-0.541714	-0.537869	-0.585626	-0.402876	-0.610159	-0.166086	-0.548885	-0.39688	-0.849128	-0.323206
YJL124C	Lsm1	0.410495	-0.711639	-0.148863	-0.2706	0.106998	0.115875	0.10947	-0.366149	-0.00140816	-0.622256	0.205389	-0.157601
YJL127C	Spt10	0.115419	-0.151639	-0.272827	0.0379711	0.191813	-0.170372	0.190196	0.153497	-0.135101	-0.0695578	-0.358854	-0.165744
YJL128C	Pbs2	-0.250709	-0.270507	-0.759833	-0.366915	-0.164631	0.0412472	-0.116378	-0.318883	-0.196187	-0.285678	-0.966334	-0.331278
YJL136C	Rps21b	-0.411202	-0.356954	-0.987197	-0.0670736	-0.497411	-0.752255	-0.195298	-0.235213	-0.108193	-0.286341	-0.483667	-0.391746
YJL146W	Ids2	0.0293498	-0.201176	0.00402445	-0.405454	0.046599	-0.0475655	0.115426	0.199875	0.198266	0.162834	-0.105708	-0.170702
YJL148W	Rpa34	0.402597	0.198879	0.256729	0.452093	-0.050525	0.528112	0.61697	0.663844	0.686814	0.60186	0.155473	0.3873
YJL154C	Vps35	-0.719505	-0.45206	-0.618122	-0.425293	-0.892453	-0.514294	NA	NA	NA	NA	NA	NA
YJL155C	Fbp26	-0.14579	-0.143529	0.136431	0.243046	-0.0593562	-0.175509	-0.0761649	-0.0355279	-0.148725	0.0399831	-0.109749	-0.109588
YJL164C	Tpk1	0.0345333	0.260153	0.354965	0.275524	0.111523	-0.148747	1.31412	1.4405	1.29082	1.28442	0.8798	1.0694
YJL176C	Swi3	0.421981	0.878229	0.657095	0.541089	-0.0205146	0.477354	0.374185	0.399094	0.103953	0.455146	-0.713371	0.14825
YJL191W	Rps14b	0.0906004	-0.0413077	-0.0100627	-0.156794	-0.197369	0.0325081	0.277394	0.336351	0.325569	0.253199	0.204696	0.207831
YJL200C	Aco2	-0.141065	-0.622078	-0.491492	-0.662516	-0.28736	-0.140279	-0.623426	-0.740244	-0.309586	-0.764291	-0.983971	-0.526325
YJL201W	Ecm25	-0.163293	-0.0273521	-0.143261	-0.00652848	-0.0796451	-0.0140773	NA	NA	NA	NA	NA	NA
YJL203W	Prp21	0.0306328	0.366011	0.152613	-0.00559926	0.127871	-0.312991	0.333779	0.500854	0.308531	0.119634	0.284675	-0.0553325
YJL204C	Rcy1	-0.154998	-0.354858	-0.111407	0.00196358	-0.210842	-0.136982	-0.109744	-0.207789	-0.285075	0.00168696	0.229869	0.162107
YJL208C	Nuc1	-0.148079	-0.238507	-0.715847	-0.142139	0.265699	0.110278	-0.445157	-0.339669	0.0962185	0.15108	0.0309003	-0.0967733
YJL209W	Cbp1	-0.245859	-0.367681	-0.580467	-0.277292	-0.674869	-0.701785	-0.532545	-0.337494	-0.350632	-0.00214729	-0.211658	-0.359569
YJR003C	NA	-0.213251	-0.120018	0.428217	-0.546919	-0.232759	-0.396444	-0.0564265	-0.387665	-0.297837	-0.49947	-0.909187	-0.39742
YJR006W	Pol31	-0.010885	0.00725841	0.0994615	0.316421	-0.0441515	-0.135526	0.127819	-0.0640102	-0.566346	-0.245193	0.428155	0.15813
YJR010C-A	Spc1	-0.268135	-0.159738	-0.101587	-0.145235	0.00386837	0.0937742	-0.302406	-0.420796	-0.421355	-0.205591	-0.273557	0.0702307
YJR010W	Met3	-0.458451	-0.617621	-0.548473	-0.290425	-0.491299	-0.134017	-0.0795832	-0.0526682	-0.220266	-0.0744087	-0.404997	-0.202637
YJR011C	NA	0.202047	-0.115741	0.0864641	0.073544	-0.313979	-0.315095	-0.00443405	-0.639728	-0.320075	-0.0335368	0.0709235	-0.474519
YJR017C	Ess1	0.871659	1.23463	1.06792	1.04145	0.707586	0.427162	1.73435	2.22263	1.91849	1.9848	1.49904	1.51411
YJR025C	Bna1	0.258881	0.0174402	0.323814	-0.183586	-0.223398	0.0818667	0.223516	0.126724	-0.0851251	0.0850652	0.0775957	0.288729
YJR031C	Gea1	-0.355779	-0.284807	0.0201293	0.0444704	-0.326576	0.00986461	-0.4037	-0.227623	-0.344081	-0.261612	-0.275382	0.0199731
YJR032W	Cpr7	0.497145	0.71604	0.61084	0.456336	0.527764	0.424401	1.38999	1.37211	1.20832	1.57774	1.30572	1.15022
YJR041C	Urb2	0.079305	0.0499278	0.109424	0.168445	0.307575	0.0431463	-0.0351736	0.0466582	0.0594465	0.0414375	-0.074498	0.0249273
YJR043C	Pol32	0.0714872	0.228651	0.112723	0.378094	0.299933	0.328631	0.701194	0.71648	0.620674	0.746387	0.70882	0.358952
YJR046W	Tah11	0.0325128	-0.00372616	-0.17922	0.0875408	0.138598	-0.426296	0.240663	0.236637	0.423546	0.337996	0.294491	0.289347
YJR050W	Isy1	-0.097326	0.096257	-0.469131	0.156717	0.0171501	-0.0581537	NA	NA	NA	NA	NA	NA
YJR053W	Bfa1	-0.359188	-0.185657	0.165934	0.0225008	0.300926	0.259771	-0.111433	-0.272851	-0.477626	-0.23926	-0.536851	-0.190786
YJR055W	Hit1	-0.183304	-0.295858	-0.0999841	0.264782	-0.372555	-0.184921	NA	NA	NA	NA	NA	NA
YJR056C		-0.594747	-0.109382	-0.0102187	-0.199356	-0.0832899	-0.515004	-0.49593	-0.337387	-0.108007	-0.446992	-0.786202	-0.46675
YJR057W	Cdc8	-1.70658	-2.03103	-2.04664	-1.68376	-2.21549	-2.5934	0.136385	-0.273478	0.0577178	0.0992375	0.231465	-0.0178697
YJR059W	Ptk2	0.316854	-0.157264	-0.202112	-0.504623	-0.327861	0.25647	-0.518166	-0.0543575	-0.380493	-0.201325	-0.689113	-0.0800015
YJR062C	Nta1	-0.291287	0.0621069	-0.28439	-0.203355	0.0593918	-0.17962	-0.30817	-0.269363	-0.411467	-0.493283	-0.271062	-0.166255
YJR069C	Ham1	0.151728	0.564647	0.295551	0.0281123	-0.103118	0.449093	0.307026	0.538375	0.335205	0.65071	0.785539	0.256031
YJR074W	Mog1	-0.0455929	-0.220063	-0.0544684	-0.481691	-0.325554	-0.1415	0.0869818	-0.0616723	-0.24945	-0.244378	0.155719	-0.217773
YJR080C	Aim24	-0.147125	-0.351996	0.168835	-0.121239	-0.179082	-0.166497	-0.21361	-0.348096	-0.356623	-0.327349	-0.733219	-0.383646
YJR084W		0.50352	0.053752	-0.13436	0.334489	0.418752	-0.059284	0.424883	0.26575	0.354384	0.717533	0.774562	0.378578
YJR086W	Ste18	0.172092	-0.160531	0.00474032	-0.228651	-0.058197	0.0477399	-0.220782	-0.286176	-0.325803	-0.0573183	-0.0434953	-0.00660793
YJR092W	Bud4	-0.412114	-0.653218	-0.317074	-0.343784	-0.257002	-0.131979	-0.346592	-0.211612	-0.0601468	-0.0605245	-0.170764	-0.203586
YJR093C	Fip1	0.339335	0.247107	0.142677	0.185107	0.182521	0.214583	2.30147	2.3585	2.41758	2.43136	2.84011	2.42832
YJR097W	Jjj3	0.069439	-0.253692	0.0500094	-0.239488	-0.26052	0.0920025	0.0875956	0.111006	-0.23501	-0.216123	0.146449	0.25875
YJR101W	Rsm26	-0.332987	-0.250675	-0.0987473	-0.12092	-0.183108	-0.0630903	NA	NA	NA	NA	NA	NA
YJR109C	Cpa2	0.982843	1.25298	1.14118	1.06303	0.538423	0.526522	1.43974	1.47568	1.66566	1.42677	1.03406	1.01955
YJR111C	NA	-0.586704	-0.141903	-0.482655	-0.364038	-0.0065257	-0.0601677	-0.388766	-0.752221	-0.115868	-0.273734	0.282438	0.0147703
YJR112W	Nnf1	-0.682598	-0.481371	-0.229572	-0.250145	0.0552282	-0.0896085	-0.298859	-0.30362	-0.393564	-0.127832	-0.363476	-0.231533
YJR122W	Iba57	-0.156501	-0.209451	-0.57905	0.117916	-0.238478	-0.35905	-0.428308	0.0900419	-0.262553	-0.366388	0.125921	-0.394203
YJR129C	Efm3	-0.202024	0.0651139	-0.190707	-0.413325	-0.0701687	0.0139853	0.14012	-0.147007	-0.356613	0.0566466	0.610231	0.0543208
YJR130C	Str2	-0.497973	-0.0940113	-0.0523325	-0.2731	-0.257689	-0.425273	-0.0821467	0.0290623	-0.170526	-0.0937866	0.150724	-0.0966422
YJR136C	Tti2	-0.385451	-0.216002	-0.0862034	-0.0906436	-0.180355	-0.583385	-0.346471	-0.295518	-0.419423	-0.24867	-0.526638	-0.328135
YJR137C	Met5	-0.0277533	-0.316903	0.0119507	-0.317105	-0.0583486	-0.18187	-0.209664	0.0998723	-0.247178	-0.54563	-0.58541	-0.521136
YJR147W	Hms2	0.284613	-0.0393379	0.25001	0.243663	0.276093	-0.149538	0.230758	0.381903	0.061706	0.0195123	-0.0126283	0.146603
YJR154W	NA	-0.0350819	-0.032435	0.104992	0.107124	0.186371	-0.127877	-0.127283	-0.345959	-0.0204814	-0.179267	-0.391483	-0.573882
YKL001C	Met14	-0.058852	-0.0972356	-0.640309	-0.0164227	-0.304999	0.118762	-0.161106	-0.32975	-0.0907083	-0.249429	-0.505262	-0.256673
YKL007W	Cap1	-0.0284635	-0.162228	-0.0668444	0.0297535	-0.00613544	-0.157957	0.0912282	-0.410278	-0.268916	-0.116168	-0.442799	-0.410452
YKL016C	Atp7	-0.358401	0.00568745	0.218224	-0.112047	-0.285456	-0.418247	NA	NA	NA	NA	NA	NA
YKL022C	Cdc16	NA	NA	NA	NA	NA	NA	0.0919129	0.16497	0.0957689	0.142237	-0.161149	-0.219364
YKL023W	NA	-0.528513	-0.360379	0.126835	-0.181699	-0.072339	-0.285851	-0.387775	-0.436302	-0.1583	-0.0451409	-0.0559248	-0.216938
YKL024C	Ura6	-0.00044007	0.258026	0.00622037	0.0602157	-0.00362755	-0.0438651	0.316781	0.42281	0.192682	0.257036	-0.237191	0.0783758
YKL025C	Pan3	-0.361754	0.0343573	-0.0779205	-0.254671	0.0494524	0.397227	-0.480796	-0.0740235	0.0330851	-0.245701	-0.759204	-0.289296
YKL043W	Phd1	0.139499	0.401691	0.167071	0.235053	0.0452588	0.22268	0.112695	-0.0321239	0.00823457	0.23877	-0.00540596	-0.236608
YKL046C	Dcw1	NA	NA	NA	NA	NA	NA	-0.565127	-0.507833	-0.829546	-0.244454	-0.403446	-0.287647
YKL047W	Anr2	0.0589886	-0.227836	0.142447	-0.331843	-0.181783	0.393661	-0.486724	-0.807921	-0.148566	-0.395122	0.664244	-0.333179
YKL052C	Ask1	-0.0792772	-0.254187	-0.362658	-0.515515	-0.813502	-0.930927	-0.0880897	0.307787	0.237227	0.178382	0.695391	0.229974
YKL054C	Def1	0.347762	0.543313	0.214381	0.512586	-0.309953	0.0574181	0.124873	0.279357	0.362644	0.48412	0.273613	0.0667608
YKL055C	Oar1	0.0237801	-0.191529	-0.601045	-0.0229157	-0.181403	-0.169219	-0.1688	-0.557769	-0.268067	-0.498696	-0.0887508	-0.242042
YKL063C	NA	-0.117058	-0.594201	-0.341164	-0.19894	-0.0813487	-0.357239	-0.200597	-0.410742	-0.211741	-0.260768	-0.137487	-0.239359
YKL069W		-0.228075	-0.482495	-0.127067	-0.411651	-0.026549	-0.0657534	-0.177109	-0.157722	-0.228936	-0.0974612	0.0749135	0.00124733
YKL074C	Mud2	0.442349	0.0445495	0.511538	0.409978	0.303786	0.278854	1.4466	1.44392	1.28555	1.42241	1.44231	1.30279
YKL079W	Smy1	-0.317324	-1.04976	-0.640858	-0.476283	-0.543856	-0.217093	-0.290525	-0.551829	-0.26624	-0.652102	-0.464032	-0.427572
YKL088W	Cab3	-0.425286	0.0949186	-0.238776	-0.253574	0.11898	0.0516792	-0.494749	0.0497145	-0.327275	-0.30346	-0.178987	-0.3471
YKL091C		-0.0258237	0.114798	-0.0870563	0.114731	0.235443	-0.198361	-0.0793325	0.403939	0.290237	0.0247666	0.204864	0.16722
YKL094W	Yju3	-0.573631	-0.14038	-0.491149	-0.530891	-0.424937	-0.616258	-0.196981	0.17444	0.0278234	-0.100958	0.277407	-0.000453483
YKL095W	Yju2	0.0462809	0.265867	0.188007	0.28217	-0.335678	-0.150422	0.186552	0.418351	0.271271	0.491218	-0.0509396	0.223352
YKL096W	Cwp1	-0.00914551	-0.283333	-0.642348	-0.351862	-0.301254	-0.570504	-0.0920933	-0.575504	-0.511688	-0.631821	-0.949219	-0.548266
YKL106W	Aat1	0.00507866	0.0934748	-0.146349	-0.160803	-0.067182	0.230927	0.503512	0.307703	0.29574	0.350004	0.24556	0.421176
YKL112W	Abf1	1.53016	1.86344	1.77799	1.73803	1.25489	1.09191	2.12664	2.39314	2.17729	2.22157	1.96931	1.63808
YKL116C	Prr1	-0.157563	-0.245312	0.244597	0.105481	0.384972	-0.0368912	-0.106697	-0.261149	-0.250299	-0.22951	-0.44661	-0.365536
YKL122C	Srp21	0.272417	0.352083	0.464584	0.315322	0.221361	-0.0410175	0.869466	0.818544	0.949637	0.965868	1.01268	0.819102
YKL126W	Ypk1	-0.452622	-0.305419	0.203493	-0.235748	-0.216087	-0.185621	0.258807	-0.0515331	0.0779355	0.0612872	-0.464558	-0.0839465
YKL128C	Pmu1	0.375573	1.23614	0.800916	0.470681	0.367743	0.560713	1.23446	1.35816	1.13444	1.51875	2.11346	1.24643
YKL130C	She2	0.298012	0.0339232	0.00417988	0.111272	0.156885	-0.442288	-0.286323	0.038542	0.0632083	0.0547607	0.416505	0.0994652
YKL134C	2018-10-01	-0.214985	0.0544452	-0.447265	-0.797623	-0.0109963	-0.751534	-0.368757	-0.337395	-0.445754	-0.237077	-0.500789	-0.339656
YKL135C	Apl2	-0.132923	0.0537361	-0.527045	-0.0805188	0.00938177	-0.0795835	-0.329677	-0.330998	-0.274973	-0.41346	-0.694221	-0.263493
YKL140W	Tgl1	-0.210807	-0.287708	0.0359914	-0.287607	-0.198546	-0.363981	-0.0903802	-0.567226	-0.228001	-0.538804	-0.450923	-0.413378
YKL142W	Mrp8	-0.131857	-0.0619987	-0.118583	-0.111101	0.0447162	-0.478302	-0.0481161	0.0849477	-0.153269	-0.0960102	0.625804	0.0790769
YKL150W	Mcr1	-0.105748	-0.474601	-0.21124	-0.136102	-0.28421	-0.353262	-0.21579	-0.336184	-0.272644	-0.0016868	0.021841	-0.443315
YKL151C		-0.461573	-0.504099	-0.248042	-0.311297	-0.491199	-0.406449	0.00961855	-0.218973	-0.246811	-0.0124214	-0.381065	-0.160818
YKL155C	Rsm22	-0.651418	-0.290258	0.0555034	-0.561084	-0.59648	-0.384606	-0.525176	-0.228295	-0.736108	-0.509695	-0.601486	-0.539855
YKL179C	Coy1	-0.200943	-0.395272	-0.550263	0.0226544	-0.0666746	-0.20275	-0.284626	-0.126077	-0.228364	-0.352046	-1.1839	-0.552169
YKL185W	Ash1	0.323251	-0.201672	-0.256197	-0.147369	0.0493158	0.0330061	-0.455334	-0.46465	-0.33448	-0.378216	-0.0215755	-0.347409
YKL191W	Dph2	-0.264741	-0.236902	-0.0677633	-0.163306	-0.31816	-0.20645	-1.21196	-1.26675	-0.452216	-0.772593	0.144962	-0.624894
YKL197C	Pex1	-0.0895326	-0.492337	-0.330763	0.050576	-0.493958	-0.124839	-0.167733	-0.19066	-0.302535	-0.532451	-0.38241	-0.530596
YKL204W	Eap1	0.165782	-0.178284	-0.0985571	0.242298	0.246095	-0.0799983	0.818248	0.926745	0.820894	1.12684	0.660563	0.66113
YKL205W	Los1	0.417032	0.562767	0.413853	-0.0491029	0.054375	0.00297151	-0.205163	-0.0698768	0.160793	0.065695	0.802318	0.240747
YKL206C	Add66	-0.559156	-0.486879	0.0892466	0.140835	-0.422402	-0.237893	-0.451774	-0.397836	-0.072732	-0.143285	-0.278165	-0.0857524
YKL210W	Uba1	2.8281	2.81674	3.29973	3.2001	2.04946	2.35113	3.98967	4.24021	4.02542	3.82944	3.23589	3.51477
YKL215C	Oxp1	0.381965	0.559116	0.523312	0.365954	0.0571346	0.0547401	1.31339	1.34151	0.9471	1.21556	0.878652	0.81291
YKR003W	Osh6	-0.408956	0.202693	0.192677	-0.0447982	-0.338743	0.0569053	-0.242075	-0.245801	-0.295262	-0.27627	-0.738401	-0.178021
YKR007W	Meh1	-0.338205	-0.31792	-0.158649	0.290027	-0.450327	-0.442539	-0.24976	0.063606	-0.23409	-0.145962	-0.00931959	-0.479399
YKR011C		0.154553	0.0933813	-0.0667118	0.230731	-0.100632	0.070812	0.294043	0.563426	0.331204	0.484867	-0.0131145	0.271729
YKR017C	Hel1	0.0412346	-0.0491358	0.0537969	-0.311924	0.255725	-0.340472	-0.399791	-0.311651	-0.193436	-0.195662	0.072684	-0.140699
YKR018C		0.0507808	-0.122847	0.0252457	-0.190814	0.0463075	-0.133543	0.281051	0.306494	0.045232	0.0587882	-0.347949	0.06001
YKR023W	NA	-0.448682	-0.115514	-0.227283	-0.0636238	-0.138445	-0.0395974	0.00349411	-0.234185	-0.359696	-0.252976	-0.0264003	-0.0540266
YKR024C	Dbp7	0.304439	0.181357	0.208433	0.0119968	0.149201	-0.0435782	0.250235	0.165994	0.146162	0.0663987	-0.540459	-0.1809
YKR025W	Rpc37	0.356704	0.63176	0.808246	0.510089	0.23164	0.386422	0.920485	1.05357	1.01086	1.06907	0.739151	0.47926
YKR027W	Bch2	-0.364156	0.0477844	-0.378171	-0.443043	-0.33879	-0.325197	-0.529548	-0.406294	-0.254252	-0.287982	-0.369176	-0.700017
YKR035W-A	Did2	-0.155005	-0.0148716	-0.145491	-0.461693	-0.23891	-0.161848	0.0097921	0.00500525	-0.195391	0.044178	0.0958991	-0.210078
YKR046C	Pet10	-0.135946	-0.191012	-0.432775	-0.438192	-0.284914	-0.265738	-0.359219	-0.135864	-0.364423	0.211977	0.353297	-0.337166
YKR060W	Utp30	-0.0444388	0.189286	-0.316753	0.268185	0.107998	-0.401595	-0.144498	-0.139647	-0.460717	-0.175022	-0.107859	-0.0608951
YKR062W	Tfa2	2.88552	2.92086	3.24117	3.26509	2.83942	2.86817	4.25036	4.142	4.20594	4.49223	5.13411	4.58343
YKR065C	Pam17	-0.492714	-0.301082	-0.801338	-0.744256	-0.67091	-0.313797	NA	NA	NA	NA	NA	NA
YKR068C	Bet3	-0.0955714	-0.493892	0.0189275	-0.714874	0.454067	-0.369685	-0.174072	-0.213596	-0.020549	-0.315912	-0.317379	-0.232248
YKR070W	NA	-0.226792	-0.324499	-0.15373	-0.255388	-0.00818813	-0.131798	-0.478446	-0.403375	-0.257124	-0.507884	-0.246936	-0.309594
YKR072C	Sis2	0.0574881	-0.262062	-0.284773	-0.427617	0.153214	0.131167	-0.519404	-0.242936	-0.476955	-0.470439	-0.326291	-0.721007
YKR075C	NA	-0.310603	-0.563505	-0.825398	-0.393968	-0.503794	-0.395743	-0.329269	-0.179992	-0.208557	-0.25129	-0.646223	-0.122008
YKR076W	Ecm4	-1.70195	-1.37311	-1.27508	-1.50778	-1.78642	-1.15589	-0.338393	-0.259279	0.901367	-1.29764	-0.595872	-0.283024
YKR079C	Trz1	0.76797	0.961641	0.896291	0.182058	-0.0985057	0.186428	0.756942	0.472714	0.42877	0.676466	0.184136	0.508581
YKR084C	Hbs1	-0.234416	0.0638001	-0.405035	-0.0279558	-0.0286133	-0.123632	-0.121252	-0.517215	-0.351476	-0.137378	-0.29776	-0.169474
YKR092C	Srp40	0.601789	0.605538	1.09605	0.44376	0.709394	0.631349	0.993603	1.12758	1.23924	1.25726	1.63658	1.41423
YLL011W	Sof1	-0.120697	-0.0863338	0.201195	0.19044	-0.155958	-0.0477154	0.270368	0.179059	0.300552	0.449977	0.137002	0.0763159
YLL022C	Hif1	-0.226663	-0.141271	0.288235	-0.260777	0.067509	0.0386988	-0.00663766	-0.353593	-0.0539004	-0.00828019	0.00262616	-0.208358
YLL029W	Fra1	0.107221	-0.306306	-0.400235	-0.34755	-0.202088	-0.0207131	0.110818	-0.106059	0.222709	-0.151645	0.236131	0.267114
YLL034C	Rix7	0.221046	-0.0277374	0.115238	0.18851	0.260492	0.236264	0.0650083	0.289625	-0.0300424	0.0738999	-0.574201	0.0457101
YLL036C	Prp19	-0.297837	0.00999131	-0.123223	-0.116723	0.0195036	-0.453109	-0.105176	-0.333403	-0.120265	0.245884	1.16405	0.190496
YLL038C	Ent4	-0.446006	-0.497132	-0.132951	0.00487283	-0.438203	-0.22318	NA	NA	NA	NA	NA	NA
YLL058W	NA	-0.464127	-0.319621	0.156561	-0.407258	-0.43202	-0.392415	-0.878712	-1.0197	-0.722185	-0.421995	-0.397765	-0.291132
YLR005W	Ssl1	3.24283	3.44384	3.45026	3.69683	2.86243	3.10618	1.15105	1.34679	1.3298	1.29695	1.6716	1.03973
YLR016C	Pml1	0.321361	-0.0866265	0.0442986	0.268032	0.0220339	0.0540869	0.0288749	0.29985	0.129902	-0.213822	0.0575628	0.0107799
YLR020C	Yeh2	-0.290317	0.0855108	-0.324223	-0.0626669	-0.12769	0.00225212	-0.189931	-0.295523	-0.543531	-0.52559	-0.812826	-0.630326
YLR021W	Irc25	-0.533511	-0.647968	-0.180693	-0.444935	-0.467752	-0.414814	0.0586485	-0.0745848	-0.216473	-0.205501	-0.270126	-0.397796
YLR032W	Rad5	0.261156	-0.242266	0.408764	0.366989	-0.158898	-0.232491	0.145696	0.22944	0.403933	0.259753	0.396636	-0.00714715
YLR033W	Rsc58	0.734456	1.21274	1.04208	1.04041	0.81167	0.732623	1.22245	1.44802	1.08121	1.17574	0.729153	0.914176
YLR043C	Trx1	0.682754	0.864169	0.863104	0.5732	0.31456	0.293297	1.27086	1.45801	1.33173	1.38439	1.2823	1.03116
YLR045C	Stu2	-0.0822801	-0.129637	0.125362	0.439218	-0.0405482	0.101762	0.339623	0.233622	0.124683	0.29056	0.434754	0.346921
YLR052W	Ies3	0.797121	1.06731	0.997215	1.17705	0.216996	0.760958	1.40154	1.48271	1.46935	1.46407	2.02989	1.2727
YLR059C	Rex2	0.627699	0.732548	0.755815	0.543373	-0.0122791	0.264166	1.14078	1.05583	1.01222	1.02757	0.803105	0.884696
YLR064W	Per33	0.0207641	0.0306927	-0.322857	-0.259701	0.24026	-0.103914	-0.335371	-0.206702	-0.225267	-0.485897	-0.493789	-0.329389
YLR066W	Spc3	-0.154504	-0.28658	-0.212236	-0.014969	-0.131277	-0.203719	NA	NA	NA	NA	NA	NA
YLR084C	Rax2	-0.085378	-0.279077	-0.13216	-0.185658	0.088658	0.0572836	-0.360413	-0.0916549	-0.282829	-0.468486	-1.0334	-0.627338
YLR093C	Nyv1	-0.269762	-0.202859	-0.234125	-0.192888	0.147537	-0.322343	-0.345076	-0.387035	-0.82636	-0.178882	-0.634969	-0.433679
YLR103C	Cdc45	-0.826583	-1.13424	-1.00399	-0.513583	-1.46619	-0.748612	0.920694	1.05338	1.21157	1.19128	0.905714	1.07885
YLR115W	Cft2	0.756951	0.42916	0.588169	0.518275	0.0899753	0.448473	2.87075	2.85433	2.73482	3.18668	2.67885	2.81989
YLR116W	Msl5	-0.0047668	0.583451	0.0915939	0.341242	0.269408	0.583678	1.64813	1.52396	1.57154	1.89346	1.85655	1.85177
YLR117C	Clf1	0.0295732	0.0443728	-0.199366	-0.0176182	-0.0454142	-0.120533	-0.218784	-0.345678	-0.0579713	-0.106802	-1.06511	-0.325756
YLR118C		-0.578986	-0.343391	0.0163124	-0.0979626	-0.342771	0.0896938	-0.146844	-0.192319	-0.156287	-0.253369	0.345908	-0.32825
YLR126C		-0.370698	-0.359564	-0.316596	-0.329727	-0.494714	-0.249664	-0.82979	-0.607058	-0.395568	-1.34359	-0.211841	-0.478298
YLR133W	Cki1	-0.0251123	-0.242336	0.0337288	-0.478926	0.0447212	-0.227742	-0.723883	-0.217867	-0.442556	-0.131258	-0.8159	-0.228495
YLR143W	Dph6	0.0890245	0.153564	-0.200101	-0.498558	-0.0292154	0.238457	0.275434	0.0797673	-0.0727332	0.055128	-0.3412	0.000620405
YLR146C	Spe4	-0.00972736	0.383979	-0.204158	-0.470874	-0.218167	-0.180896	-0.102187	-0.126239	-0.295305	-0.069407	0.159091	-0.0242792
YLR168C	Ups2	-0.177709	-0.678953	-0.292062	0.169376	0.079558	-0.247614	-0.50707	-0.284304	-0.407707	-0.408931	-0.461825	-0.205065
YLR170C	Aps1	-1.73218	-1.17721	-1.56179	-1.2957	-1.87956	-1.53624	-0.248396	-0.475631	-0.394687	-0.464864	-0.500421	-0.38802
YLR174W	Idp2	0.175227	-0.0942563	0.138813	0.14614	0.0453018	-0.28131	0.643369	0.771321	0.561827	0.472773	1.25092	0.673215
YLR177W	NA	0.166584	-0.0441308	-0.342255	0.109691	-0.0944401	-0.109671	-0.52803	-0.407939	-0.636915	-0.856543	-0.293421	-0.462865
YLR181C	Vta1	-0.412521	-0.438392	0.062266	-0.194246	-0.236516	-0.588744	-0.275907	-0.402364	-0.127284	-0.122082	-0.0389323	-0.343541
YLR182W	Swi6	-0.148092	-0.0128094	0.226906	0.550412	-0.123248	-0.040059	0.257612	0.185961	0.17177	0.40864	-0.269198	0.048389
YLR206W	Ent2	-1.29056	-1.02682	-1.08469	-0.763773	-1.20766	-0.78258	-0.80774	-0.663987	-0.270557	-1.62498	0.41102	-0.0316596
YLR209C	Pnp1	-0.110905	-0.510679	0.0110313	-0.13936	-0.432039	-0.255525	NA	NA	NA	NA	NA	NA
YLR212C	Tub4	0.292176	0.477809	0.327294	-0.208087	0.0462313	-0.101969	-0.44713	0.198602	-0.360042	-0.246371	-0.307648	-0.236345
YLR221C	Rsa3	0.168485	0.42105	0.432103	0.459574	0.128576	0.329128	-0.155692	-0.281574	0.899372	0.435578	1.56485	0.786209
YLR223C	Ifh1	0.782835	1.01013	0.988826	0.958425	0.609482	0.492448	0.412971	0.392987	0.516931	0.615	0.487335	0.552215
YLR225C	NA	-0.208693	-0.240485	0.0186909	-0.0376321	-0.248207	-0.238263	0.137049	-0.126747	-0.0220694	-0.153417	0.463216	-0.436905
YLR226W	Bur2	1.37507	1.47248	1.5763	1.65593	1.62855	1.41268	2.13995	2.29232	2.14773	2.25475	1.83093	1.91602
YLR231C	Bna5	-0.0499593	0.243801	0.0932734	0.102704	0.0226614	-0.246243	0.00261601	-0.0604275	0.0538158	0.000141928	0.0434869	-0.174881
YLR248W	Rck2	-0.372347	-0.655756	-0.282921	-0.204199	-0.467975	-0.185169	-0.425765	-0.88176	-0.191926	-0.539886	-0.365262	-0.435477
YLR251W	Sym1	-0.398711	-0.473752	-0.420863	-0.147177	-0.341592	-0.435577	-0.444772	-0.322365	-0.512794	-0.387756	-0.151289	-0.152521
YLR253W	Mcp2	0.150413	-0.257224	-0.0481575	0.230283	0.230138	0.191897	-0.562983	-0.278587	-0.47178	-0.433149	-0.568923	-0.370196
YLR254C	Ndl1	-0.624121	-0.273883	-0.0273456	0.0273969	-0.40305	-0.343689	-0.0294385	0.0803131	-0.196656	-0.0919001	-0.282051	-0.220504
YLR260W	Lcb5	-0.0397567	-0.739724	-0.559162	-0.145614	-0.632534	-0.410278	-0.000656191	-0.0362062	-0.299364	-0.221636	-0.692918	-0.49434
YLR271W	NA	0.163655	-0.712656	0.0515825	-0.152798	-0.0988201	0.131449	-0.238743	-0.484943	-0.323571	-0.785277	-0.267716	-0.189273
YLR272C	Ycs4	0.175526	0.185556	0.0390232	0.279359	0.429659	0.415944	0.126935	0.251646	0.0830029	0.26826	0.0538618	0.214187
YLR274W	Mcm5	0.503876	0.537527	0.9029	0.882891	0.414315	0.544227	2.84931	3.04076	2.94413	3.14286	2.355	2.83412
YLR277C	Ysh1	0.452716	0.682449	0.521564	0.295142	-0.035029	0.233686	2.89078	2.85896	2.57446	2.77212	2.15502	2.65147
YLR289W	Guf1	-0.447724	-0.238732	-0.548305	0.245025	-0.224869	-0.228895	-0.315369	-0.522712	-0.0724115	-0.472079	0.0458978	-0.275967
YLR290C	Coq11	-1.19359	-1.62854	-1.3271	-0.561801	-0.874765	-0.980449	-0.149993	-0.303295	-0.334962	-0.118004	-0.724213	-0.512832
YLR298C	Yhc1	-0.0959166	0.168933	0.389688	0.546381	0.0496466	0.445532	0.793535	0.848154	1.1335	0.836758	1.22106	0.879226
YLR300W	Exg1	-1.85373	-1.72523	-1.68259	-1.72172	-1.64338	-1.97082	-0.3757	-0.276794	-0.158875	-0.128159	-0.517764	-0.467677
YLR319C	Bud6	-0.510579	-0.203379	0.165415	0.0193133	0.137155	0.148219	-0.229726	-0.154586	-0.400965	-0.703192	-1.17192	-0.441986
YLR321C	Sfh1	1.39796	1.43511	1.42829	1.26697	0.896253	0.790285	1.4682	1.70223	1.73382	1.57872	1.11757	1.31663
YLR324W	Pex30	-0.26728	-0.124939	0.0606457	-0.595656	-0.00417358	0.116948	-0.258989	-0.249049	-0.363487	-0.537145	-0.883709	-0.38553
YLR326W	NA	0.110891	-0.197521	-0.293482	0.00881818	-0.00548419	-0.143713	-0.35228	-0.322308	-0.363838	-0.266236	-0.648052	-0.0300201
YLR335W	Nup2	-0.366683	-0.0350903	-0.189679	0.0763706	0.0729559	-0.079708	0.0686561	-0.040846	0.167595	-0.226153	-0.136713	-0.134721
YLR336C	Sgd1	0.213784	-0.0808228	-0.109116	0.0569484	-0.170063	0.413268	0.160512	0.0247985	0.557917	0.0809516	0.584633	0.402226
YLR345W	NA	-0.00833882	-0.598362	-0.0514509	-0.0629542	0.25343	-0.546517	-0.0768034	-0.278441	-0.192191	-0.192115	-0.116512	-0.0673284
YLR351C	Nit3	-0.203271	-0.22477	-0.226803	-0.346814	-0.183232	-0.535236	-0.198979	0.0622438	-0.0616985	-0.249565	-0.212573	-0.0989293
YLR357W	Rsc2	0.903042	1.34316	1.28383	1.25839	0.742752	0.913259	1.37169	1.3973	1.4125	1.27487	0.682278	1.08659
YLR358C	NA	0.0525998	0.495066	0.222429	0.654438	0.03086	-0.134496	1.46606	1.45351	1.78747	1.67309	2.26138	1.50816
YLR361C	Dcr2	-0.361152	-0.00526979	-0.263672	-0.488128	-0.0501503	-0.0532297	-0.639189	-0.371412	-0.38437	-0.534428	-0.562468	-0.358391
YLR370C	Arc18	-0.338173	-0.298345	-0.410541	-0.0123992	-0.271625	0.102323	-0.401146	-0.731078	-0.587069	-0.67059	-0.165652	-0.112345
YLR382C	Nam2	-0.239075	-0.717295	-0.451506	-0.406154	-0.608913	-0.440776	-0.245413	-0.227613	-0.476526	-0.441847	-0.691509	-0.149898
YLR387C	Reh1	0.116396	0.381496	0.0873056	-0.0276595	0.0350837	0.182436	0.560469	0.312921	0.0715155	0.650557	0.581944	0.486534
YLR401C	Dus3	-0.135127	-0.573875	-0.00857477	-0.00690101	-0.503605	-0.471637	-0.0792074	-0.0761928	-0.183615	0.269296	-0.126671	-0.283055
YLR405W	Dus4	-0.213913	-0.173761	-0.168055	-0.0547826	-0.180568	-0.0422567	-0.112726	0.18913	-0.15111	0.0480046	-0.198256	-0.0924774
YLR407W	NA	-0.0715273	-0.219302	-0.294948	0.105397	-0.180388	-0.266923	-0.464909	-0.496333	-0.303024	-1.37025	0.180587	-0.0835953
YLR409C	Utp21	0.0770807	-0.0503546	0.232799	-0.0350224	0.124053	0.166023	0.198403	-0.012027	0.0920491	0.0846703	0.881039	0.249306
YLR414C	Pun1	-0.236879	-0.781407	-0.438997	-0.213394	0.0758815	0.00859472	-0.288646	-0.262513	-0.165135	-0.331725	0.0590084	-0.217305
YLR417W	Vps36	-0.116267	0.00968162	0.0287567	-0.490918	-0.154628	-0.0257408	-0.361578	-0.250451	-0.19456	-0.374262	0.832718	-0.185352
YLR426W	NA	NA	NA	NA	NA	NA	NA	-0.0922492	-0.698262	-0.587825	0.474501	0.0499596	0.276322
YLR429W	Crn1	NA	NA	NA	NA	NA	NA	-0.568585	-0.422418	-0.223578	-0.65063	-0.886629	-0.427064
YLR440C	Sec39	-0.526612	-0.0710395	-0.442655	-0.537647	-0.21333	-0.208844	-0.471319	-0.553712	-0.537858	-0.15547	0.428241	-0.166493
YLR442C	Sir3	-0.105669	-0.271243	0.403399	0.369807	0.0808732	0.153213	-0.681919	-1.18334	-0.0710758	-2.04651	0.191515	-0.170307
YLR455W	Pdp3	0.522493	0.826302	0.195893	0.658599	0.270061	0.309394	1.09411	1.21295	0.873465	1.33245	0.570588	1.04809
YML004C	Glo1	0.132252	-0.0313379	0.298267	-0.33673	0.0215264	-0.52845	0.200209	-0.425916	0.155516	0.0216663	0.508925	-0.0647734
YML007W	Yap1	-0.42362	-0.545368	-0.62209	-0.150396	-0.734979	-0.828244	-0.157454	-0.133487	-0.130569	0.12614	-0.670072	-0.251021
YML010W	Spt5	4.38673	4.22305	4.58706	4.81879	4.40904	4.57552	6.8527	6.93917	6.65855	7.06811	6.95395	6.97401
YML014W	Trm9	-0.357285	0.0852666	-0.0759174	-0.190418	0.136099	-0.749021	-0.290385	-0.313039	-0.0558769	-0.215193	-0.451599	-0.0574482
YML017W	Psp2	-0.095289	-0.814854	-0.371659	-0.200407	-0.27465	-0.0968835	-0.536761	-0.680848	-0.454916	-0.390977	-0.917742	-0.746858
YML029W	Usa1	-0.217581	-0.552562	-0.142705	-0.121081	-0.372549	-0.375469	-0.327786	-0.650195	-0.639814	-0.26849	-0.377512	-0.207297
YML034W	Src1	-0.124037	-0.329933	0.129689	0.10949	0.064857	-0.589219	0.00493026	-0.245641	-0.147269	-0.218204	-0.205058	0.0462961
YML035C	Amd1	-0.286064	-0.147489	-0.199012	-0.0735563	-0.187502	-0.210087	-0.362663	-0.462403	-0.441131	-0.475945	0.279667	0.0765312
YML054C	Cyb2	-0.108779	0.0388866	-0.0948297	-0.385905	-0.324657	0.116742	-0.162046	-0.224503	-0.208908	-0.332994	-0.63052	-0.323433
YML056C	Imd4	0.741878	0.72245	0.81516	0.792483	0.114146	-0.0528191	1.11549	1.16928	1.04876	0.92307	0.504278	0.359697
YML060W	Ogg1	0.570746	0.440602	0.502793	0.386942	0.43825	0.0633499	0.883923	0.403264	0.725	0.983223	0.156507	0.85153
YML065W	Orc1	0.512315	0.3582	0.386109	0.771739	0.560235	0.655779	4.83601	4.80016	4.68099	4.66407	4.41489	4.71375
YML072C	Tcb3	-0.440004	-0.658942	-0.582436	-0.728251	-0.710339	-0.363375	-0.268252	-0.0552684	-0.0586783	0.277053	0.700883	0.235679
YML078W	Cpr3	NA	NA	NA	NA	NA	NA	-0.353609	-0.250271	0.0593093	0.019807	0.447055	0.026158
YML080W	Dus1	0.53456	0.88338	0.753189	0.628274	0.6527	0.48149	1.29389	1.58859	1.30257	1.30355	1.02398	1.13813
YML081C-A	Atp18	-0.19201	-0.273851	0.291477	-0.142203	-0.240553	-0.217844	-0.461862	-0.119925	-0.279132	-0.210673	0.0577426	-0.35926
YML082W	NA	0.0238584	0.283559	0.061914	0.432472	0.206455	-0.0315228	NA	NA	NA	NA	NA	NA
YML093W	Utp14	0.54813	0.275815	0.357674	0.109787	-0.125684	0.159086	0.0431171	0.392423	0.353229	0.000414428	-0.457917	0.152853
YML094W	Gim5	-0.377511	-0.57462	-0.183269	-0.251497	-0.671103	-0.354912	-0.0844247	-0.30417	0.0414539	0.0894935	0.323205	-0.180042
YML096W	NA	0.0665056	0.0765533	0.0512524	0.0213734	0.0767259	-0.306419	0.338857	0.205919	0.105993	0.302094	-0.300777	0.153575
YML097C	Vps9	0.297449	-0.051741	0.126507	-0.0880436	-0.184097	0.346088	-0.185036	0.0782605	-0.111954	-0.0226991	-0.163215	-0.130255
YML098W	Taf13	0.937202	0.923102	0.934787	0.972714	0.841929	0.73389	0.203697	0.152144	0.252076	0.400576	0.0431672	0.117168
YML100W	Tsl1	-0.194169	0.0352307	0.1514	-0.0315713	-0.21023	-0.0909303	-0.0657497	0.072048	-0.450878	-0.30553	0.00301044	-0.27978
YML102W	Cac2	0.0250228	0.256491	0.225545	0.115567	-0.0517643	0.0452452	0.592188	0.91193	0.474099	0.635102	0.916538	0.555968
YML107C	Pml39	-0.203594	0.0297554	-0.171772	-0.292815	-0.264899	-0.211153	-0.329635	-0.296853	-0.646856	-0.214616	-0.787194	-0.0801785
YML112W	Ctk3	0.221257	0.312967	0.00239829	0.0242613	0.460097	-0.0715311	0.996132	1.03044	0.963102	1.2418	0.690217	0.786194
YML113W	Dat1	0.88842	0.745054	0.920986	0.473874	0.491926	0.700254	1.26232	1.41332	1.41886	1.11902	0.930818	1.08203
YML117W	Nab6	-0.153769	0.120417	-0.215553	-0.393344	-0.0590424	-0.00609907	-0.559845	-0.58598	-0.178873	-0.221737	0.0928869	-0.337618
YML127W	Rsc9	1.82563	2.13832	2.00545	1.61538	1.53121	1.38355	1.98054	2.16498	2.10362	2.15173	1.52906	1.41217
YML129C	Cox14	-0.138819	-0.192391	-0.0343331	-0.071167	-0.263871	-0.289164	-0.315166	-0.342647	-0.159534	-0.434796	-0.722575	-0.600142
YMR003W	Aim34	-0.491475	-0.429047	-0.58063	-0.371648	-0.52505	-0.125116	-1.02113	-0.263034	-0.6204	-0.218015	-0.444356	-0.0515612
YMR005W	Taf4	0.652609	0.917209	1.119	0.821857	0.479455	0.579095	0.515794	0.798134	0.684677	0.692622	0.418076	0.139065
YMR014W	Bud22	-0.434468	-0.0857004	0.280678	-0.0123128	0.164234	0.114363	-0.042763	-0.0849079	-0.209201	-0.10043	-0.356774	-0.215534
YMR022W	Ubc7	-0.437911	-0.31749	-0.3986	-0.185196	-0.503194	-0.134284	-0.286286	-0.234773	-0.26621	-0.260722	-0.314541	-0.211441
YMR029C	Far8	-0.273137	-0.28592	-0.147165	-0.0813698	0.177355	-0.128112	-0.421001	-0.2156	-0.39544	-0.328423	-0.82048	-0.164862
YMR033W	Arp9	-0.200493	-0.200747	-0.0278922	-0.654371	-0.0113127	-0.157391	NA	NA	NA	NA	NA	NA
YMR049C	Erb1	0.0244097	0.214773	-0.0907821	0.0801681	-0.202635	-0.323488	-0.453926	-0.0110791	0.0180986	-0.448797	-0.250243	-0.181876
YMR052W	Far3	0.149112	-0.180569	-0.333324	-0.318587	-0.103552	-0.0667085	-0.0477598	-0.609571	-0.183995	-0.472778	-0.315623	-0.39711
YMR061W	Rna14	0.0948473	0.15542	0.584547	0.419123	0.217188	0.0463542	NA	NA	NA	NA	NA	NA
YMR067C	Ubx4	0.152123	0.00380015	0.356281	0.0836485	0.248949	0.0401753	0.0886406	0.075544	0.461012	0.549321	1.28038	0.246821
YMR070W	Mot3	0.364746	0.549291	0.555561	0.40702	-0.00999175	0.105684	0.822704	1.09087	0.940013	1.13148	1.06362	0.820113
YMR072W	Abf2	NA	NA	NA	NA	NA	NA	-0.246552	-0.307954	-0.547891	-0.229664	0.367383	-0.0770187
YMR091C	Npl6	1.55375	1.82375	1.97237	1.92038	1.2694	1.23653	1.81116	2.04469	2.0295	2.08777	2.6798	1.64016
YMR097C	Mtg1	-0.452305	-0.166679	-0.190367	-0.207486	0.137794	-0.229321	NA	NA	NA	NA	NA	NA
YMR098C	Atp25	0.0215321	-0.114517	-0.306528	-0.342861	-0.319442	-0.204584	-0.456327	-0.424416	-0.376272	-0.156438	0.268978	-0.211712
YMR105C	Pgm2	0.343116	0.203095	0.561902	0.0205223	0.0964274	0.171241	0.502894	0.374339	0.342577	0.258519	-0.293029	-0.118081
YMR109W	Myo5	-0.0362624	-0.398241	-0.447399	-0.127801	-0.328428	-0.299457	-0.207549	-0.208732	-0.253382	-0.0240514	0.0151823	0.124521
YMR110C	Hfd1	-0.935534	0.0545914	-0.00414792	0.0487539	-0.153748	-0.0954828	-0.367542	-0.383844	-0.572392	-0.0913718	-0.261337	-0.0511758
YMR113W	Fol3	0.155725	-0.29487	-0.0796017	-0.113912	0.180228	-0.0564465	-1.21678	-1.62336	-0.560303	-0.138777	0.761342	-0.175381
YMR117C	Spc24	-0.269824	-0.221281	-0.0727637	-0.121757	-0.120937	-0.133194	-0.149819	-0.261759	-0.231212	-0.0569009	-0.29654	-0.240726
YMR128W	Ecm16	0.669761	0.95292	0.749495	0.501091	0.624198	0.466263	1.13134	1.16068	1.10414	1.27824	0.990874	0.588343
YMR132C	NA	-0.0129759	-0.181383	-0.32425	-0.0553394	0.0581566	-0.01515	0.163611	0.179492	-0.0592317	0.0471016	-0.259681	0.0328846
YMR134W	Erg29	-0.231968	-0.117894	0.106731	-0.0335698	-0.098104	0.0295315	-0.0203156	-0.0927668	-0.205351	-0.389864	-0.170265	-0.353097
YMR144W	NA	-0.153764	-0.212156	-0.326285	-0.0674494	-0.104225	-0.571111	0.0890341	-0.106622	0.145479	0.273313	0.018175	0.191897
YMR157C	Aim36	-0.142447	-0.364669	-0.15321	0.156197	0.0141042	0.196615	-0.166683	-0.279609	-0.584522	-0.578608	-0.897818	-0.600374
YMR161W	Hlj1	-0.0394587	0.16818	0.0465244	-0.0590889	0.0496706	0.0170349	0.0690825	0.0728526	0.130734	0.0444114	-0.595205	-0.219719
YMR165C	Pah1	-0.0942211	-0.497679	-0.0136169	-0.166169	-0.142266	0.132677	-0.542939	-0.403962	-0.134288	-0.162645	-0.112099	-0.345306
YMR168C	Cep3	-0.0256819	-0.0531281	0.0621672	0.0721475	-0.0505973	0.128677	0.242506	-0.10334	-0.117623	-0.262592	-0.187469	-0.107222
YMR170C	Ald2	-0.262213	-0.268098	-0.157772	-0.179018	-0.270584	-0.529192	-0.884774	0.0576668	-0.120814	-0.187551	0.387811	0.0135453
YMR178W		-0.426145	-0.180415	-0.410196	-0.246843	-0.527259	-0.433312	-0.207697	-0.0222253	0.636374	0.166022	0.878347	0.367807
YMR188C	Mrps17	-0.107691	-0.0177417	-0.122493	-0.121369	-0.372985	0.261647	-0.033761	-0.185276	-0.281435	-0.319771	-0.807712	-0.316523
YMR192W	Gyl1	-0.174365	-0.166603	-0.566633	-0.52501	-0.0460498	-0.415338	-0.69553	-0.14781	-0.334278	-0.0920976	-0.232621	-0.147653
YMR193W	Mrpl24	-0.309354	-0.0121616	-0.21816	-0.0868919	-0.0943517	0.0274759	-0.539246	-0.252478	-0.0781558	-0.248125	-0.518604	-0.277344
YMR196W	NA	-0.0649914	-0.125438	-0.134793	0.144409	-0.380743	-0.0810223	-0.0310252	-0.168756	-0.469716	-0.156346	0.173795	-0.105959
YMR216C	Sky1	-0.0704706	0.0897135	0.291145	-0.221714	-0.267619	-0.179466	0.0343393	0.0891215	-0.106961	-0.179953	-0.638597	-0.314167
YMR220W	Erg8	0.505294	0.29036	0.0816347	0.190011	0.0892699	0.397428	0.197742	0.366129	0.0127704	-0.0420599	-0.1341	-0.205947
YMR233W	Tri1	0.0054018	-0.107791	-0.0749222	0.35292	-0.293144	-0.182348	0.0725773	-0.0382529	0.150695	0.0159534	-0.133236	0.00262532
YMR237W	Bch1	0.0424932	-0.0562182	-0.0883661	0.268197	-0.0670849	-0.0669543	-0.0399274	-0.0758227	-0.121417	-0.206831	-0.136043	-0.355652
YMR239C	Rnt1	-0.267619	-0.0193522	0.150468	-0.0429924	-0.0487411	-0.136681	0.419598	0.634712	0.329165	0.543867	0.25235	0.185503
YMR255W	Gfd1	-0.138271	0.00461382	-0.608773	-0.0796233	-0.222735	0.0155458	0.149351	-0.297002	0.00709112	-0.118718	0.000321907	-0.219961
YMR272C	Scs7	-1.03943	-1.72148	-0.724629	-0.810136	-2.34699	-2.02348	-0.107493	-0.177368	0.0790636	-0.173191	0.976686	-0.187556
YMR276W	Dsk2	0.396524	0.53514	0.797478	0.568342	0.197692	0.211981	0.581985	1.05451	0.68903	0.3124	0.17746	0.162901
YMR277W	Fcp1	0.618005	0.826898	0.898758	0.130114	0.690897	0.783848	1.06202	1.18399	1.12773	1.0569	0.644616	0.751652
YMR282C	Aep2	0.0167347	-0.0803261	-0.0801471	-0.114825	-0.139253	0.0275811	-0.430851	-0.316857	-0.528637	-0.519399	-0.395712	-0.0723338
YMR285C	Ngl2	-0.385022	-0.0582961	-0.139546	0.0406602	-0.647085	-0.0147806	-0.371689	-0.0752039	-0.273691	-0.0781093	-0.172945	-0.361967
YMR303C	Adh2	0.165982	0.245163	-0.343547	-0.10204	-0.420153	-0.071118	-0.0132657	0.394007	0.0802454	-0.11086	0.272228	0.179854
YMR304W	Ubp15	0.61064	0.677552	0.552699	0.84314	0.587355	0.367098	0.748413	1.02244	0.672103	1.01696	0.145077	0.722187
YMR310C	NA	-0.53236	-0.455583	-0.31527	-0.047028	-0.522757	0.0828569	-0.332552	-0.478159	-0.485102	-0.442486	-0.585335	-0.210981
YMR311C	Glc8	0.224434	0.695117	0.642236	0.38374	-0.0639541	0.211129	0.958597	1.05565	1.11465	0.965826	0.974172	0.754486
YMR313C	Tgl3	0.0181372	-0.288596	-0.0704366	-0.0954599	-0.126358	-0.104418	-0.509762	-0.443879	-0.0432651	-0.344814	0.0962091	-0.102337
YNL001W	Dom34	0.262133	-0.207102	-0.0302776	-0.129589	-0.00630437	0.252561	NA	NA	NA	NA	NA	NA
YNL004W	Hrb1	0.905615	1.08282	1.37714	0.819337	0.852743	0.96148	2.83	2.86341	2.69254	3.14579	2.64967	2.68187
YNL005C	Mrp7	-0.148762	-0.546859	-0.325381	-0.268677	-0.0704249	0.0772657	-0.319322	-0.340037	-0.046687	-0.305716	-0.115759	-0.147011
YNL020C	Ark1	0.110311	-0.208763	-0.121801	-0.0835259	-0.154161	0.116483	0.00146083	-0.0255437	-0.392421	-0.107237	-0.647403	0.0565198
YNL021W	Hda1	0.422132	0.737897	0.663974	0.510336	0.268695	0.508035	0.519199	0.588669	0.329066	0.709834	0.130654	0.0725848
YNL024C	NA	-0.451256	-0.359951	-0.182671	-0.546947	-0.252108	0.0633689	-0.307537	-0.0983121	-0.108685	-0.292872	0.444483	-0.0986092
YNL032W	Siw14	-0.0783807	-0.184894	-0.179814	-0.427947	-0.0619558	-0.206792	-0.137799	0.303753	0.18541	-0.313951	0.391133	-0.0282094
YNL035C		0.107446	0.0947892	0.506323	0.327277	-0.14782	-0.255463	0.782138	0.790054	0.495379	0.484772	-0.131677	0.341661
YNL036W	Nce103	-0.107342	-0.185587	-0.0142177	0.0167951	-0.0268801	0.202191	NA	NA	NA	NA	NA	NA
YNL037C	Idh1	-0.0981188	0.0462868	-0.00864794	-0.333657	-0.148951	-0.00856742	-0.451674	-0.473416	-0.509466	-0.52798	-0.532088	-0.428322
YNL040W		-0.153704	-0.183386	0.0739482	-0.319972	0.154935	-0.114534	-0.218824	0.0868698	0.239739	0.27841	0.184298	0.0814944
YNL041C	Cog6	0.41238	0.338607	0.0163018	0.250502	0.377171	0.141307	0.363551	0.475146	0.172137	0.222437	0.365781	0.0834061
YNL047C	Slm2	0.174911	-0.112793	0.225186	-0.182551	0.0793445	0.169945	-0.262052	-0.308819	-0.292849	-0.237915	-0.743021	-0.562998
YNL056W	Oca2	0.245689	-0.201567	0.176022	-0.169915	-0.125584	-0.169313	0.095489	0.242555	0.379356	-0.444429	0.107344	0.169868
YNL059C	Arp5	0.588305	0.798033	0.561766	0.425789	0.439028	0.356961	0.851573	1.10354	0.858936	0.760979	0.0861386	0.746192
YNL066W	Sun4	-0.0171183	-0.180732	0.0412628	-0.236397	0.193218	-0.523056	-0.535897	-0.856486	-0.419572	-1.6346	0.33242	-0.0998225
YNL073W	Msk1	-0.240102	0.0700011	-0.187505	-0.472224	-0.190581	-0.125819	-0.220816	-0.576607	-0.114133	-0.321451	-0.50399	-0.348754
YNL079C	Tpm1	-0.0400446	0.150831	-0.242403	-0.113928	0.211922	0.208593	-0.210864	-0.488733	-0.0556407	-0.279368	0.123755	-0.0847888
YNL084C	End3	-0.0849314	-0.0762672	-0.492363	-0.0382994	-0.0622119	0.0285593	-0.171048	-0.316091	-0.539113	-0.241197	-0.029133	-0.131173
YNL085W	Mkt1	0.0423911	0.079531	0.0114348	-0.117656	-0.506353	-0.0953486	-0.241782	-0.452932	-0.591219	-0.319873	-0.530267	-0.0256427
YNL094W	App1	-0.443946	-0.535324	-0.429669	-0.148768	-0.048395	-0.316715	-0.39902	-0.553281	-0.305297	-0.273953	-0.27008	-0.312493
YNL097C	Pho23	-0.092562	0.294286	-0.316819	-0.186691	-0.317915	-0.156817	-0.0255565	0.195744	-0.0350381	-0.0115786	-0.175017	0.0522536
YNL099C	Oca1	-0.299435	-0.162953	0.019626	-0.553627	-0.479507	-0.30044	0.0355549	-0.00460853	-0.423792	-0.00097674	-0.468422	-0.315981
YNL108C		0.0802387	0.0762176	-0.0127953	0.173042	0.0932043	-0.288919	0.55566	0.718826	0.478525	0.815279	1.07903	0.691089
YNL110C	Nop15	0.33325	0.503264	0.354355	0.38378	-0.368349	-0.135423	0.386834	0.577775	0.682245	0.316722	-0.175683	0.16725
YNL116W	Dma2	NA	NA	NA	NA	NA	NA	-0.366075	-0.203156	-0.345724	-0.179195	-0.610535	-0.380186
YNL119W	Ncs2	-1.06059	-1.25858	-1.02177	-1.07378	-1.06066	-1.07163	-0.0497139	-0.0624449	-0.396811	-0.224973	-0.185905	-0.448086
YNL123W	Nma111	1.23314	1.1223	1.42371	1.21767	0.499554	0.799387	1.75248	1.75464	1.6178	1.85406	1.02429	1.16705
YNL124W	Naf1	0.378222	0.356431	0.310629	0.320186	0.118009	0.285535	1.13408	1.0686	1.00824	1.31278	1.08693	1.12771
YNL129W	Nrk1	-0.0908468	0.111389	-0.536918	-0.211248	-0.210498	-0.15551	-0.595514	-0.716519	-0.257763	-0.19713	0.0337809	-0.406616
YNL131W	Tom22	-0.52655	-0.494063	-0.121354	0.0225321	-0.0685192	-0.179984	-0.737467	-0.638388	-0.290192	-1.26525	0.191073	-0.303679
YNL134C		-0.310337	-0.105027	0.0627308	-0.123233	-0.295315	0.158381	-0.0692851	0.0852734	-0.0513235	-0.00980856	-0.193957	-0.100757
YNL137C	Nam9	-0.074612	-0.161731	-0.12614	-0.215182	0.0931049	-0.34399	NA	NA	NA	NA	NA	NA
YNL140C	NA	0.5393	0.130634	0.0174281	0.496725	-0.0474603	0.363527	1.27443	1.35296	1.35171	1.55785	1.13794	1.29052
YNL155W	Cuz1	-0.02816	0.0665444	-0.191702	-0.245036	-0.347492	-0.301899	-0.15379	-0.296416	-0.111958	0.0313047	-0.395473	0.104404
YNL156C	Nsg2	-0.370786	-0.551428	-0.588386	-0.697507	-0.575862	-0.190154	-0.525691	-0.239543	-0.363374	-0.360348	-0.0177944	-0.145667
YNL168C	NA	-0.0489906	-0.490364	0.0450997	-0.285651	0.198765	-0.0953922	-0.387826	-0.521751	-0.395863	-0.182167	-0.317464	-0.0746324
YNL175C	Nop13	0.334275	0.681164	0.542013	0.318842	0.484312	0.508415	0.410587	0.859905	0.64414	0.496558	0.0790568	0.128325
YNL177C	Mrpl22	0.608712	0.174051	0.531012	0.521588	0.0719467	0.305683	1.04985	1.09085	0.996254	1.04208	1.43568	0.86608
YNL189W	Srp1	-0.228752	-0.39715	-0.0437614	-0.35666	-0.077712	0.0365907	NA	NA	NA	NA	NA	NA
YNL190W		-0.063789	-0.0477195	-0.617443	0.117444	-0.247058	-0.00276099	-0.0123044	-0.241715	-0.407949	-0.465687	-0.874193	-0.0980797
YNL200C		-0.122703	0.126452	-0.262829	-0.130462	0.121589	-0.44289	0.0911348	-0.0604608	-0.28135	0.101479	0.609802	0.0198844
YNL215W	Ies2	0.889422	0.90671	0.90951	1.03367	0.68356	0.536489	1.01571	1.29323	1.03787	0.981743	0.80197	0.653593
YNL223W	Atg4	-0.0806185	-0.0440982	-0.45004	-0.202606	0.0602863	-0.271721	-0.0501757	0.116902	0.135898	0.160219	0.0719494	-0.267059
YNL224C	Sqs1	0.0662445	-0.049862	0.368172	0.162429	-0.0171674	-0.121529	0.0621236	-0.0255015	0.09723	0.278682	0.101136	0.218257
YNL227C	Jjj1	-0.56281	-0.226607	-0.380943	-0.443492	-0.636955	-0.227402	0.178331	-0.508301	-0.478066	-0.252103	-0.53396	-0.391113
YNL236W	Sin4	0.131997	0.831382	0.222469	0.529506	0.0882017	0.449198	0.399728	0.144444	0.313013	0.169821	-0.0217569	0.0528138
YNL246W	Vps75	0.814598	0.800086	0.851932	0.934882	0.478909	0.481379	1.23109	1.02029	1.18068	0.847715	0.750944	0.458817
YNL256W	Fol1	-0.0429599	-0.285466	-0.0323767	-0.28298	-0.124602	0.135638	-0.327031	-0.132698	-0.103383	0.010981	0.418053	-0.347915
YNL262W	Pol2	0.75655	0.690604	0.716664	0.695937	0.422648	0.481448	1.05873	1.15669	1.10058	1.31652	1.37345	1.19355
YNL267W	Pik1	-0.329114	-0.347436	-0.181218	-0.326118	-0.337862	-0.41484	0.0915635	-0.450293	-0.152179	-0.114185	-0.319886	-0.354572
YNL274C	Gor1	0.121236	-0.329496	-0.0308398	0.0642725	-0.000442643	0.00983669	-0.0467527	-0.000213878	0.142728	-0.103533	-0.139229	-0.0760596
YNL277W	Met2	0.168218	0.164567	0.262693	-0.0643271	-0.007394	-0.430219	0.377982	0.690864	0.322011	0.138588	-0.0972587	-0.209307
YNL278W	Caf120	-0.453311	-0.0846704	-0.324276	-0.293848	-0.270403	-0.458149	-0.672023	-0.328309	-0.419239	-0.140063	-0.627576	-0.182328
YNL290W	Rfc3	0.0299798	-0.0484596	0.152735	0.341962	-0.942104	-0.296135	1.82817	1.99011	1.88222	2.1164	1.90423	1.76069
YNL292W	Pus4	0.40668	0.865161	0.573266	0.305295	0.524585	0.382212	1.02486	0.887187	0.875883	1.04024	0.941201	0.672294
YNL297C	Mon2	-0.0514501	0.0396499	0.0840653	0.132646	0.0658215	-0.034856	0.0465689	-0.517102	-0.252892	-0.193726	-0.319411	-0.065525
YNL299W	Trf5	-0.409371	-0.417745	-0.111539	-0.332791	-0.400934	-0.308468	0.373294	0.066571	0.388965	0.432309	0.180711	0.134747
YNL302C	Rps19b	0.254323	0.1428	0.083003	-0.0305268	0.221018	-0.243719	-0.0455894	-0.446129	-0.178413	-0.211827	-0.374289	-0.246453
YNL304W	Ypt11	-0.0114059	-0.204934	-0.104023	-0.272347	-0.195172	-0.0232847	-0.602356	-0.798596	-0.143338	-0.238579	-0.652377	-0.307685
YNL308C	Kri1	-1.02759	-1.16522	-1.34813	-1.34405	-1.75844	-0.505093	-0.167687	0.0130533	-0.308668	0.252403	-0.118046	0.0203533
YNL310C	Zim17	0.0750621	-0.247142	-0.187997	-0.157812	0.290652	-0.256472	-0.460841	-0.220685	-0.133688	0.0675051	-0.36284	-0.422773
YNL315C	Atp11	0.142084	-0.291661	-0.141096	0.0954969	-0.116897	-0.157925	-0.224828	-0.154045	-0.500511	-0.341863	-0.0596944	-0.0694359
YNL316C	Pha2	-0.337782	0.0395614	-0.0116067	-0.197567	-0.144697	-0.250374	0.0751903	0.160193	-0.0810156	-0.0740859	-0.508295	0.0200437
YNL330C	Rpd3	0.249833	0.20677	0.211377	0.373512	0.18903	0.052983	-0.0666373	0.246675	0.0951039	0.0894296	0.0715817	-0.017771
YNR007C	Atg3	-0.342799	-0.531954	-0.404118	-0.289142	-0.118902	-0.224648	-0.216177	-0.240451	-0.490989	0.00191741	0.17472	-0.172694
YNR009W	Nrm1	NA	NA	NA	NA	NA	NA	0.0209443	-0.0431028	-0.129299	0.110903	0.440174	0.178199
YNR014W	NA	-0.174809	-0.438009	-0.00613853	0.113111	-0.423495	-0.0472814	-0.278832	0.111539	-0.0990037	-0.124592	0.0683123	-0.0224
YNR015W	Smm1	0.427273	0.5209	0.808073	0.578137	0.304026	0.424232	1.31449	1.05155	1.17167	1.01271	0.636361	0.663394
YNR029C	NA	0.121474	0.313401	0.313603	-0.0528746	0.0655066	-0.0830654	0.14297	0.248312	0.119389	-0.0623519	0.157912	0.0142367
YNR032W	Ppg1	-0.260919	-0.54058	0.0519937	-0.699857	-0.206714	-0.346156	-0.0663046	0.205237	-0.323082	-0.183793	-0.882826	-0.185213
YNR033W	Abz1	0.0263376	0.313954	0.190211	0.297229	-0.0217684	0.440337	-0.0608006	-0.281331	-0.0700736	-0.229718	-0.765255	-0.0516772
YNR034W	Sol1	0.466267	0.399894	0.247992	0.466185	0.0969391	-0.121977	0.703514	1.10733	0.781794	0.865402	1.17863	0.718534
YNR038W	Dbp6	0.0519678	-0.0177306	0.103195	0.0840796	-0.171942	0.0264364	0.274816	0.376836	0.592376	0.477749	0.614627	0.366335
YNR048W		0.0372681	-0.151307	0.121985	-0.0907023	-0.0981124	0.453147	-0.382688	-0.191521	-0.505284	-0.417222	-0.821326	-0.440401
YNR052C	Pop2	-0.231329	-0.220474	-0.259452	-0.279977	-0.465287	-0.220328	-0.251061	-0.403559	-0.141338	-0.164565	0.0282652	0.202445
YNR074C	Aif1	-0.316593	-0.0671735	-0.432357	-0.280665	0.296233	-0.369015	0.241115	-0.372101	-0.280479	0.0403239	0.0444903	0.288267
YNR075W	Cos10	-0.502771	-0.293335	-0.008502	-0.357902	-0.0242694	-0.240111	-0.432012	-0.221613	-0.399577	0.0149722	0.539377	-0.159917
YOL004W	Sin3	0.819917	1.16108	1.02379	0.949946	0.42931	0.567387	1.35221	1.71833	1.41199	1.35708	0.538111	0.682261
YOL006C	Top1	1.21975	1.48368	1.40083	1.10934	1.11121	0.894775	2.06902	2.2556	2.19809	1.98412	1.18906	1.77007
YOL023W	Ifm1	-0.31458	-0.442878	-0.244051	-0.142756	-0.15816	0.0960415	-0.138844	-0.648181	-0.33302	-0.218693	-0.907716	-0.504114
YOL028C	Yap7	0.363703	0.0191393	-0.0270088	0.0265501	-0.00619754	-0.0426791	0.272069	0.113577	0.299412	0.411734	0.271289	-0.120369
YOL030W	Gas5	-1.54136	-1.58065	-1.76244	-0.889227	-1.59952	-1.29368	-0.179842	-0.125547	-0.296727	-0.333229	-0.0799919	-0.0637352
YOL031C	Sil1	-0.101453	-0.189755	-0.0899806	-0.398785	-0.103018	-1.05367	-0.0704192	-0.062302	-0.298047	-0.0321737	-0.100311	-0.0863052
YOL032W	Opi10	0.0669971	-0.246653	0.0586635	-0.19167	0.0724121	-0.0945819	-0.110394	-0.00527401	-0.190125	-0.202831	-0.430082	-0.265594
YOL033W	Mse1	-0.00524278	-0.161969	-0.111888	-0.418974	-0.235378	-0.0346037	-0.345529	-0.240282	-0.206313	-0.24759	0.110997	-0.565175
YOL042W	Ngl1	-0.237168	0.0790531	-0.132971	-0.164922	-0.312996	-0.263239	-0.221305	0.0571701	-0.29669	-0.350257	-0.221354	-0.225203
YOL045W	Psk2	-0.0936206	-0.0555754	-0.0484279	-0.157665	-0.209337	-0.260022	-0.165224	-0.474666	-0.247825	-0.713039	-0.427115	-0.290389
YOL046C	NA	-0.158369	-0.544965	-0.705587	-0.269558	-0.257774	-0.471275	-0.18325	-0.127886	-0.17669	-0.259538	-0.607567	-0.222363
YOL049W	Gsh2	-0.00893624	-0.263205	0.181879	-0.119707	-0.172965	-0.37737	-0.0379973	0.405324	0.162631	0.118129	0.238478	0.0679072
YOL056W	Gpm3	-0.0637194	0.131097	0.0820691	0.370023	-0.0630968	-0.0724617	0.22597	0.332065	-0.118141	0.0931022	-0.321846	-0.0861986
YOL057W		0.382755	0.317555	0.306271	0.210965	-0.227979	-0.463905	0.268635	0.363993	0.258576	-0.000554806	0.617883	0.0684455
YOL058W	Arg1	1.0424	1.26206	1.55203	1.35344	0.871121	0.981957	1.54635	1.76635	1.46862	1.53791	0.981821	1.20431
YOL061W	Prs5	-0.145119	-0.0912938	-0.553472	-0.0505015	-0.381516	-0.163337	-0.405007	-0.132174	-0.217968	-0.286799	-0.721423	0.241396
YOL067C	Rtg1	0.117251	0.575356	0.55634	0.508552	0.46863	0.0290564	0.160273	0.353341	0.58845	0.666877	1.11702	0.742223
YOL068C	Hst1	0.332715	0.229223	0.371076	0.247848	0.299538	0.346666	0.620231	0.685686	0.385519	0.56632	0.400322	0.391078
YOL069W	Nuf2	-0.338713	-0.058182	-0.399931	-0.165056	0.0616853	-0.210084	0.041621	-0.27027	-0.152539	0.0553958	-0.154611	-0.416548
YOL070C	Nba1	-0.211506	-0.700455	0.170578	-0.177703	-0.11223	-0.0179832	NA	NA	NA	NA	NA	NA
YOL080C	Rex4	0.202545	-0.551028	-0.267025	-0.301983	0.0120021	-0.259503	0.0106795	-0.272042	-0.476355	-0.158048	0.305561	-0.239962
YOL088C	Mpd2	-0.421761	-0.252772	-0.452539	-0.39313	-0.596968	-0.37083	-0.660479	-0.669519	-0.61933	-0.825606	-0.726637	-0.631871
YOL093W	Trm10	0.69268	0.786458	0.632403	0.639667	0.569858	0.457907	1.35236	1.19859	1.17924	1.36059	0.897432	1.04618
YOL094C	Rfc4	-0.389031	0.278972	-0.200879	-0.318372	-0.256543	-0.332279	-0.271763	-0.0720273	0.00396243	-0.0848563	0.085109	-0.0669486
YOL112W	Msb4	-0.0590974	-0.136283	-0.65092	-0.850187	-0.118646	-0.10137	-0.268015	-0.379648	-0.312522	-0.406783	-0.203581	-0.185093
YOL124C	Trm11	0.193651	0.552886	0.86982	-0.215399	0.509912	0.267295	0.674446	0.993585	0.915418	0.910239	0.546872	0.362054
YOL129W	Vps68	-0.11082	-0.380539	-0.434033	-0.0477219	-0.433494	-0.597173	-0.300606	-0.443664	-0.267805	-0.192074	-0.2817	-0.106138
YOL140W	Arg8	-0.229057	0.0931201	0.101105	0.139303	-0.0535995	0.296709	-0.147259	-0.216865	0.0810131	-0.409228	-0.656565	-0.205994
YOL143C	Rib4	NA	NA	NA	NA	NA	NA	-0.149367	-0.599885	-0.455116	-0.233048	0.792057	-0.0701943
YOL144W	Nop8	-0.518956	0.0799193	-0.208132	0.0850067	-0.274038	-0.264535	0.0384713	0.142437	-0.0293894	-0.183783	-0.179764	-0.131866
YOL146W	Psf3	0.351991	0.435675	0.521041	0.472903	0.115765	0.248445	0.839632	0.685522	0.721512	1.06869	0.522023	0.960058
YOL148C	Spt20	-0.0151693	-0.0473643	0.178918	0.101897	0.0365677	-0.248175	0.114363	0.103061	0.0992763	0.289562	0.281892	0.223256
YOL149W	Dcp1	-0.429696	-0.228344	-0.404812	-0.395123	-0.179418	0.138355	-0.0243712	-0.334053	-0.137351	-0.296695	-0.204225	0.0393696
YOR001W	Rrp6	-0.0320647	0.0560176	-0.32706	-0.0125138	0.386826	-0.486373	0.225653	0.396211	0.257982	0.183115	1.35071	0.545506
YOR006C	Tsr3	0.151677	0.299458	-0.298821	0.0499447	0.320992	-0.143577	0.143116	0.280713	0.104935	-0.00172242	0.301048	0.204621
YOR021C	Sfm1	0.18817	0.00820849	0.0462449	0.504614	0.0528195	0.251569	0.137433	0.447624	0.217428	0.348918	0.163204	0.290694
YOR026W	Bub3	-0.264898	0.163304	-0.256841	-0.28586	0.134107	-0.115678	-0.0107135	-0.00369961	-0.0199944	-0.41014	-0.523533	-0.120045
YOR035C	She4	-0.543363	-0.03523	0.0195589	-0.215874	0.02208	-0.290098	-0.457301	0.0329858	-0.183437	-0.362331	-0.953433	-0.769285
YOR043W	Whi2	0.0185711	-0.338154	-0.0300606	-0.486242	-0.0342815	0.0836295	-0.346652	-0.09439	-0.0991823	-0.0556045	0.258417	0.01312
YOR056C	Nob1	-1.21116	-1.41989	-1.18347	-1.20342	-0.797218	-1.06484	-0.265009	-0.274849	-0.246733	-0.467146	-0.339772	-0.00677975
YOR060C	Sld7	0.200984	-0.18646	0.0487506	-0.153733	-0.289457	0.12489	-0.159798	-0.241929	-0.432163	-0.151054	0.413686	0.0150228
YOR061W	Cka2	0.218724	-0.00852074	0.525013	0.457192	0.0781147	0.0536704	0.793172	0.703967	0.619711	0.702447	0.398241	0.24574
YOR062C	NA	-0.156177	-0.375749	-0.00562346	0.164884	-0.0181758	-0.187826	0.092117	-0.0255397	-0.124947	-0.38893	-0.326699	0.0126027
YOR077W	Rts2	-0.0015008	-0.174305	0.0646243	-0.145362	0.106631	0.0439822	0.254736	0.395487	0.030539	0.133662	0.108991	0.404733
YOR078W	Bud21	-0.391836	-0.102248	0.230113	-0.461931	-0.297506	0.067986	0.13148	0.283984	-0.0791353	0.0120216	0.243377	-0.00499414
YOR083W	Whi5	-0.228237	-0.35142	0.0374441	-0.169862	-0.509738	-0.331742	-0.335363	-0.208583	-0.241703	0.116196	0.839826	0.263477
YOR084W	Lpx1	-0.309744	-0.00219379	-0.0206752	0.0163211	-0.281351	-0.0708157	NA	NA	NA	NA	NA	NA
YOR091W	Tma46	-0.170801	-0.130772	0.31546	-0.165614	-0.027532	0.25042	-0.354698	-0.445207	-0.0839566	-0.218904	0.0130904	-0.181527
YOR109W	Inp53	NA	NA	NA	NA	NA	NA	0.00224139	-0.195671	-0.199653	0.0312606	0.474477	0.0103854
YOR110W	Tfc7	0.22521	0.442087	0.246728	0.197128	0.272457	-0.00401138	0.547265	0.4999	0.422289	0.612306	0.220391	0.304798
YOR111W	NA	-0.0466192	-0.46976	-0.28162	-0.187116	-0.0523753	-0.511534	-0.30701	-0.249136	-0.532184	-0.584097	-0.423203	-0.371829
YOR118W	Rtc5	-0.720447	-0.936846	-0.942443	-1.14994	-0.932889	-0.667628	-0.29363	-0.164118	-0.259275	-0.209046	-0.0969353	-0.148623
YOR124C	Ubp2	-0.175788	0.227362	-0.390965	0.07561	-0.057357	-0.642128	0.00373989	-0.120439	-0.312884	-0.125583	-0.126045	-0.379427
YOR143C	Thi80	0.114986	-0.0430564	-0.0174279	0.0861373	0.268054	0.149036	-0.0957786	0.0118421	0.0101042	0.219544	-0.444776	-0.224523
YOR151C	Rpb2	5.3104	5.35107	5.40891	5.552	5.38405	5.39444	7.69289	7.55388	7.54046	8.16476	8.42921	8.05819
YOR152C	Atg40	-0.720129	-0.77006	-0.572717	-0.143645	-0.440445	-0.499343	-0.486907	-0.300367	-0.368617	-0.046952	0.23264	-0.294075
YOR154W	Slp1	0.072075	-0.482456	0.160851	-0.344926	-0.487215	-0.157757	-0.597605	-0.445351	-0.422809	-0.336205	-0.0615667	-0.0405982
YOR155C	Isn1	0.0712881	-0.19682	-0.0708504	-0.0962345	0.237719	-0.265309	-0.253294	-0.206526	-0.0488794	0.056325	0.0501958	-0.491131
YOR156C	Nfi1	0.279855	-0.117978	0.0391236	0.0407349	0.063962	0.221714	0.200427	0.310808	0.023273	0.579004	1.00807	0.791526
YOR158W	Pet123	-0.180681	-0.253722	-0.328006	0.120088	-0.0897132	-0.414995	-0.487614	-0.12847	-0.0313866	-0.0451159	0.246249	-0.280626
YOR160W	Mtr10	-0.22659	-0.17087	-0.0830826	0.0285021	-0.0210309	-0.307125	-0.321324	-0.433072	-0.0714909	-0.00341939	0.232112	-0.104717
YOR163W	Ddp1	0.0604874	0.384476	0.150674	-0.289841	-0.170704	-0.00699134	0.44779	0.724489	0.442074	0.304042	0.671731	0.358974
YOR165W	Sey1	0.196284	-0.0358576	-0.171992	-0.181772	-0.281329	-0.190655	-0.462449	-0.406216	-0.388527	-0.789801	-0.634596	-0.233472
YOR171C	Lcb4	-0.394722	-0.458036	0.121804	-0.560289	0.0570267	-0.201313	-0.464563	-0.243889	-0.332607	-0.000672909	0.0251911	-0.278208
YOR173W	Dcs2	0.128472	0.233413	-0.00715219	-0.192256	0.260502	-0.105451	-0.0563336	-0.13386	0.145614	-0.0252516	-0.0985268	-0.117769
YOR174W	Med4	0.529627	0.810016	0.766241	0.702822	0.152619	0.549684	0.488824	0.666223	-0.0188962	0.242537	0.0788378	0.0418627
YOR179C	Syc1	0.487021	0.610627	0.740702	0.4809	0.0060921	0.277423	1.62536	1.50778	1.51629	1.61349	1.50525	1.31655
YOR196C	Lip5	-0.511164	-0.344477	-0.367678	-0.00838515	-0.356796	-0.326475	-0.143407	-0.348915	-0.0857242	-0.522346	0.960561	-0.0711425
YOR197W	Mca1	-0.323103	-0.240536	0.166162	-0.263533	-0.256118	-0.228367	0.204731	0.163181	0.249811	0.0724772	-0.0519307	-0.0263834
YOR201C	Mrm1	-0.201371	-0.17949	-0.410227	-0.105728	-0.194164	-0.0856675	-0.398058	-0.269189	-0.1984	-0.257732	-0.324554	-0.0168048
YOR202W	His3	-0.176648	-0.775691	-0.59832	-0.487868	-0.774631	-0.471032	-0.26901	-0.296638	0.399376	0.151156	-0.441523	0.153907
YOR207C	Ret1	0.41998	0.455554	0.7866	0.726811	0.0798174	0.0370383	0.753926	1.02707	0.794078	0.94036	0.620486	0.568692
YOR213C	Sas5	-0.268488	-0.193104	-0.315991	0.044626	0.10334	-0.202253	-0.547535	-0.538433	0.45945	-1.42685	1.507	0.675186
YOR215C	Aim41	-0.197643	-0.163211	-0.493874	-0.0973022	-0.102356	0.0527279	-0.275377	0.00735013	-0.190658	0.0717114	-0.525138	-0.491076
YOR217W	Rfc1	0.566011	0.629928	0.511554	0.745085	0.277322	0.19528	1.13639	1.07598	0.553334	1.1774	0.864959	1.0629
YOR229W	Wtm2	0.259269	0.59336	0.478891	0.363548	0.327567	0.121624	0.557596	0.707114	0.359441	0.7068	0.639824	0.430099
YOR237W	Hes1	-0.471056	-0.681571	-0.254606	-1.02343	-0.213575	-0.215059	-0.269817	-0.243489	-0.565534	-0.244228	0.00374285	-0.408699
YOR239W	Abp140	-0.328188	-0.661959	-0.242973	-0.123298	-0.849762	-0.565981	NA	NA	NA	NA	NA	NA
YOR242C	Ssp2	-0.204561	-0.0394195	-0.335779	-0.143082	0.0438479	0.0923697	-0.402345	-0.143666	-0.228109	-0.149753	0.259104	-0.294416
YOR243C	Pus7	1.69803	1.87374	1.93052	1.71607	1.36027	1.18005	2.08878	2.24456	2.24676	2.10611	1.3427	1.5958
YOR253W	Nat5	0.0757208	-0.687436	0.00976067	0.11041	-0.244859	-0.242912	-0.487173	-0.443988	-0.320779	-0.274227	0.81571	0.390878
YOR260W	Gcd1	0.0251297	-0.0781541	-0.0959294	-0.240565	-0.0622272	0.201622	-0.104179	-0.321382	-0.384936	-0.132836	0.130576	-0.336362
YOR274W	Mod5	0.149759	0.140608	0.158172	-0.111211	0.339652	0.0679152	0.00758562	0.575399	0.197506	0.536517	0.312713	0.426542
YOR275C	Rim20	-0.383022	0.0532673	-0.196189	-0.136986	0.000817917	-0.160569	0.0246398	0.0834381	-0.0906162	0.0918937	-0.669081	-0.0732244
YOR289W	NA	-0.481596	-0.495549	-0.403598	-0.431628	-0.0776668	0.0890084	-0.423966	-0.140495	-0.213288	-0.255666	-0.265044	-0.305662
YOR299W	Bud7	-0.696103	-0.355817	-0.784499	-0.670849	-0.294218	-0.319495	-0.327901	-0.290962	-0.381824	-0.457595	-0.496464	-0.300214
YOR303W	Cpa1	1.64014	1.97619	1.8479	1.72589	1.37008	1.26271	2.42227	2.79362	2.48611	2.54419	2.66517	2.2303
YOR304W	Isw2	0.535603	0.657429	0.616189	0.410901	0.662572	0.136164	0.59535	0.785737	0.728807	0.677906	0.0105299	0.446046
YOR305W	Rrg7	-0.156153	-0.0774838	-0.195379	-0.260138	-0.364103	-0.287679	-0.144234	-0.209702	-0.0642748	0.000380969	0.157888	-0.130246
YOR326W	Myo2	-0.192151	-0.274418	-0.138651	-0.354349	-0.266662	-0.1374	-0.402283	-0.411857	-0.662708	-0.26919	-0.357532	-0.347094
YOR341W	Rpa190	1.07645	1.38417	1.0932	1.08796	0.61071	0.278644	1.69449	1.82361	1.65052	1.57454	1.03007	1.34486
YOR347C	Pyk2	-0.0272279	0.204493	0.454697	-0.198222	-0.00173023	0.202367	0.0319406	0.130441	0.0903751	-0.151751	-0.111764	-0.111554
YOR352W	Tfb6	0.168226	0.035846	0.309862	0.279541	0.179977	0.114303	0.200885	0.40835	0.321286	0.383169	0.211679	-0.0873158
YOR355W	Gds1	0.555587	0.683302	0.769517	0.675492	0.479771	0.482019	NA	NA	NA	NA	NA	NA
YOR356W	Cir2	NA	NA	NA	NA	NA	NA	-0.457093	-0.39726	-0.289102	0.116856	0.863489	0.213803
YOR359W	Vts1	0.311178	0.384903	0.545315	0.415619	0.113873	0.181186	0.601414	0.801418	0.399039	0.838337	0.322394	0.422696
YOR367W	Scp1	-0.168579	0.107289	-0.106989	0.108272	0.0970016	0.426155	0.0998874	0.0973055	-0.11323	0.0350135	-0.218956	0.246157
YOR371C	Gpb1	-0.29773	-0.180034	-0.559774	-0.217128	-0.165358	-0.627727	-0.692818	-0.59041	-0.451082	0.134648	0.754383	-0.454009
YOR377W	Atf1	-0.373476	-0.00401103	0.00141548	-0.101561	-0.489118	-0.104035	-0.292464	-0.235721	-0.654575	-0.329811	-0.699593	-0.255049
YPL005W	Aep3	-0.110897	-0.0203919	-0.171992	0.0949897	0.169541	0.00503134	-0.326919	-0.252693	-0.239256	-0.205811	-0.456291	0.00541139
YPL007C	Tfc8	0.124567	0.517663	0.331754	0.231534	0.289593	0.113929	0.307246	0.40127	-0.0464754	0.119833	-0.464827	-0.0820813
YPL011C	Taf3	1.36381	1.11171	1.2451	1.62812	0.865618	0.862593	0.176875	0.427589	0.918573	0.552127	2.34838	0.657532
YPL022W	Rad1	0.0348248	0.144536	0.27824	0.114897	0.195621	0.0544014	0.384695	0.535972	0.623393	0.108039	0.227023	0.206533
YPL024W	Rmi1	-0.558051	-0.132108	-0.287718	-0.361495	-0.0380531	-0.563073	0.0183032	-0.285184	-0.25824	-0.208705	0.137085	-0.0644736
YPL026C	Sks1	-0.117585	0.107947	-0.0314179	-0.0777998	-0.0822203	0.0397213	0.152376	0.306231	0.562315	0.649312	0.660508	0.266965
YPL029W	Suv3	-0.224406	0.177992	-0.0205133	-0.433454	-0.203503	-0.187206	-0.653252	-0.543931	-0.527028	-0.874808	-0.167029	-0.531727
YPL032C	Svl3	-0.673167	-0.444976	-0.399567	-0.829124	-0.899388	-0.483543	-0.547168	-0.766539	0.182019	-0.555728	1.13798	0.158238
YPL043W	Nop4	-0.271525	0.00428605	-0.0957538	-0.0362978	-0.293037	-0.160214	0.133814	0.438737	0.243285	0.338915	0.142694	-0.182039
YPL049C	Dig1	0.4648	0.598722	0.349461	0.44989	0.420037	0.329774	0.390331	0.777961	0.445245	0.550279	0.0803614	0.377983
YPL051W	Arl3	NA	NA	NA	NA	NA	NA	-0.272531	-0.0204854	-0.455671	-0.127331	0.418392	-0.0965975
YPL055C	Lge1	0.705978	0.709306	0.929288	0.477884	0.662539	0.332336	0.773476	0.770875	0.910614	-0.32317	1.1748	0.915226
YPL063W	Tim50	-0.333744	-0.543699	-0.169613	-0.0507531	0.139584	-0.524333	-0.11049	-0.736746	-0.291104	-0.303686	-0.428771	-0.112797
YPL064C	Cwc27	0.0189165	0.280544	0.185837	0.237314	-0.0552642	-0.0713781	0.24955	0.230824	0.391349	0.20796	1.07757	0.436093
YPL065W	Vps28	-0.154204	-0.257203	0.205483	0.34264	0.0370462	-0.214157	-0.097651	-0.411722	-0.312429	-0.153266	-0.153776	-0.0769765
YPL067C	NA	-0.00491502	-0.349651	0.0658437	0.195694	0.04174	-0.00645132	-0.21925	-0.237346	-0.022627	0.0100199	0.138745	0.122729
YPL069C	Bts1	-0.266899	-0.0322419	0.147772	0.174941	-0.0807089	0.14567	-0.231844	-0.460851	-0.142642	0.00560681	-0.156781	-0.0298955
YPL104W	Msd1	-0.363599	-0.603393	-0.387946	-0.275614	-0.317564	-0.294176	-0.202797	-0.703294	-0.255506	-0.128495	-0.598277	-0.180573
YPL107W	NA	-0.465848	-0.111713	-0.382445	-0.255492	-0.224047	0.0283036	-0.635722	-0.552807	-0.170628	-0.185931	-0.633528	-0.0787844
YPL109C	NA	-0.26035	-0.00930065	-0.213753	-0.336695	-0.306985	0.0198096	-0.29975	-0.3372	-0.0430829	0.022999	-0.415796	-0.335261
YPL110C	Gde1	-0.199796	-0.322611	-0.194948	-0.309727	-0.169216	0.00255641	-0.0211019	-0.326767	-0.270798	-0.17435	-0.487067	-0.0389089
YPL112C	Pex25	-0.48991	-0.677986	-0.391407	-0.420633	-0.533104	-0.379327	-0.509243	-0.361156	-0.318381	-0.128398	0.26453	-0.15643
YPL116W	Hos3	-0.334702	-0.0984787	-0.0704003	-0.0102735	0.134466	-0.256814	-0.0253337	-0.192562	-0.241682	-0.389017	-0.552999	-0.358292
YPL119C	Dbp1	-0.0793064	-0.0128638	-0.161632	-0.0385969	-0.0628558	-0.176096	-0.221802	-0.344589	-0.507945	-0.219556	-0.0434312	-0.189844
YPL122C	Tfb2	2.60835	2.70558	2.91268	2.95279	2.60816	2.69147	1.02493	0.945371	0.951175	1.17363	0.582639	0.766457
YPL129W	Taf14	1.37144	1.55406	1.49443	1.43456	1.49809	0.987263	1.1588	0.971091	0.824467	0.937109	0.43575	0.583035
YPL138C	Spp1	0.25434	0.552574	0.293725	0.475056	0.238378	-0.169694	0.422496	0.615371	0.685155	0.695087	0.402985	0.351595
YPL139C	Ume1	NA	NA	NA	NA	NA	NA	0.578435	0.744205	0.413984	0.503418	0.256599	0.28134
YPL140C	Mkk2	-0.566168	-0.0377606	-0.461937	-0.0714544	-0.144619	-0.229509	-0.397104	-0.322908	-0.0559733	-0.232895	-0.261681	-0.0769698
YPL146C	Nop53	0.271471	0.302643	0.62076	0.475986	-0.196828	0.51659	0.605881	0.606387	0.509812	0.38593	0.502552	0.105602
YPL151C	Prp46	-0.184072	-0.12711	-0.257713	0.0897476	0.0918189	-0.297966	0.119624	-0.0887384	-0.0900951	-0.140799	-0.496906	-0.154791
YPL152W	Rrd2	0.0107054	0.117112	-0.0769601	-0.379034	-0.192628	0.216569	-0.0166939	0.0730373	0.0766539	-0.0942707	-0.232555	-0.0983717
YPL153C	Rad53	0.0881517	0.212309	0.277566	0.0374862	0.0305516	0.0994598	NA	NA	NA	NA	NA	NA
YPL169C	Mex67	0.0140705	-0.0429909	-0.201998	-0.0584973	-0.253273	0.00867921	-0.0859085	-0.0422573	-0.0651914	0.0976048	-0.185262	-0.0854676
YPL170W	Dap1	0.1534	-0.0598356	-0.304294	0.215953	-0.124635	0.34127	-0.221368	-0.135918	-0.236049	-0.404105	-0.481413	-0.268838
YPL181W	Cti6	NA	NA	NA	NA	NA	NA	0.444199	0.38083	0.390209	0.31135	-0.0966678	0.287532
YPL183C	Rtt10	-0.138232	0.112367	-0.113849	0.214311	-0.265844	-0.172653	8.07911e-05	0.0374186	0.0952607	-0.201542	0.167334	-0.268388
YPL188W	Pos5	-0.124979	-0.304993	-0.697921	-0.341981	-0.420851	-0.0297677	-0.209184	-0.275426	0.0725412	-0.399103	0.949763	-0.0265094
YPL191C		-0.0646331	-0.21628	-0.267887	0.355285	-0.253839	-0.0260876	0.121914	0.327845	0.0352542	0.237254	-0.155018	-0.310407
YPL196W	Oxr1	-0.293079	-0.173098	0.035396	-0.196109	0.0752539	-0.00426905	-0.473093	-0.381365	-0.508732	-0.0175651	-0.143673	0.0457118
YPL199C	NA	-0.0899809	0.158285	0.19516	-0.0256837	-0.301616	-0.08248	-0.535084	-0.20555	-0.197277	-0.112226	0.576712	-0.463157
YPL206C	Pgc1	0.113749	-0.0604172	-0.407506	0.122393	0.0183579	0.202537	-0.168533	-0.0989364	-0.141011	-0.293947	-0.276732	-0.198106
YPL213W	Lea1	-0.115846	0.00612331	0.300235	0.022322	0.104403	0.404766	0.311617	0.270065	0.256296	0.364961	0.013863	0.22855
YPL216W	NA	-0.353323	-0.140036	0.0968354	0.050067	-0.178575	-0.281059	-0.265314	-0.300622	-0.259543	-0.157292	-0.361505	-0.0841247
YPL222W	NA	-0.172299	-0.324995	-0.348779	-0.85892	-0.582807	-0.821016	-1.53587	-1.78351	-0.967918	-2.95964	-0.551141	-0.540573
YPL228W	Cet1	2.46485	2.68983	2.67603	2.56525	2.1948	2.38782	2.03669	1.86974	1.73211	1.83005	2.12999	1.86898
YPL231W	Fas2	-0.0248703	-0.238861	0.0315234	-0.204301	-0.159706	0.19987	-0.0736406	-0.0922855	-0.433487	-0.154494	0.223977	-0.337094
YPL233W	Nsl1	-0.202859	-0.154346	-0.0705791	-0.106443	-0.193055	0.1327	0.0898431	-0.00967921	-0.116795	-0.0453007	-0.0913764	-0.104726
YPL235W	Rvb2	-1.87008	-1.51292	-1.51095	-0.97842	-1.97288	-1.85911	0.808424	1.14085	0.885002	0.839829	0.60553	0.640296
YPL241C	Cin2	0.0127603	-0.164239	-0.619595	-0.33988	0.267762	-0.242032	-0.276501	-0.181146	-0.261522	-0.617325	-0.247835	-0.208381
YPL249C	Gyp5	-0.549737	-0.163318	0.079031	-0.0896698	0.0447729	0.132323	-0.0562954	-0.28717	-0.299018	-0.311089	-0.46849	-0.221549
YPL263C	Kel3	0.243881	0.0925746	0.0606089	0.29321	0.241838	-0.182068	0.25043	0.336118	0.418147	0.406577	0.829531	0.374192
YPR002W	Pdh1	-0.150733	-0.00964635	-0.158816	0.0829743	0.214009	-0.192042	-0.376094	-0.413713	-0.509347	-0.173838	0.669461	-0.0397015
YPR004C	Aim45	0.0505878	-0.0945728	-0.259277	-0.31072	-0.2722	0.100876	-0.18736	-0.383915	-0.0493779	-0.185444	-0.0174325	0.192551
YPR018W	Rlf2	0.491593	0.451269	0.632883	0.356583	0.278385	0.322486	0.729967	0.84278	0.724401	0.750992	0.432967	0.507287
YPR019W	Mcm4	0.566884	0.868408	0.802638	0.773312	0.688258	0.442378	2.66187	2.74498	2.65773	2.89945	2.80002	2.68882
YPR023C	Eaf3	0.574951	0.583962	0.458527	0.302152	0.154548	0.400878	0.80669	0.406978	0.399168	0.710109	0.971531	0.247676
YPR025C	Ccl1	2.56867	2.74768	2.73755	2.7898	2.31351	2.57281	1.04858	1.14471	1.10741	1.04863	0.580992	0.953737
YPR045C	Thp3	0.406107	0.212661	0.56978	0.346146	0.34761	0.175073	-0.27769	-0.368669	-0.540211	-0.578134	-0.316549	-0.287017
YPR047W	Msf1	0.0512799	0.197858	-0.224201	-0.555893	-0.0338051	-0.170427	-0.564631	-0.139548	-0.399272	-0.0960734	0.506504	-0.0230057
YPR051W	Mak3	-0.185537	-0.0577093	0.247776	0.313365	-0.499694	-0.316618	-0.0752593	-0.242228	-0.204162	-0.0378917	-0.0465324	0.377742
YPR056W	Tfb4	3.02873	3.20057	3.1542	3.27256	2.81823	2.81693	1.3503	1.38018	1.29078	1.45581	1.0012	1.30063
YPR057W	Brr1	0.395568	0.411912	0.332795	0.3394	0.445134	0.00263303	0.207137	0.211625	0.550497	-0.0144223	2.23916	0.754273
YPR063C	NA	-0.786158	-0.0219913	-0.129366	-0.101301	-0.331237	-0.067489	-0.282047	-0.0894857	-0.232089	-0.276591	0.481219	-0.148755
YPR067W	Isa2	-0.222763	-0.485168	0.0695657	-0.148238	-0.2288	-0.192013	0.0194435	-0.345342	-0.0133063	-0.187513	0.12326	-0.475411
YPR070W	Med1	0.477913	0.637155	1.0106	0.304495	0.351471	0.713672	0.556774	0.468009	0.699537	0.279181	0.215185	0.156905
YPR081C	Grs2	-0.390381	-0.364628	-0.241257	-0.377381	-0.471861	-0.154589	-0.178144	-0.201639	-0.275518	0.20513	0.535696	-0.0949636
YPR090W	NA	-0.195868	-0.148132	0.0213551	-0.674772	-0.697235	-0.147527	-0.445794	-0.308386	-0.301863	-0.148526	0.247718	-0.112671
YPR105C	Cog4	-0.383337	-0.462589	-0.447646	-0.591944	-0.341756	-0.230122	-0.441063	-0.279629	-0.318033	-0.371914	-0.527053	-0.0830807
YPR107C	Yth1	0.0898543	-0.0917247	0.00780436	0.425341	-0.290978	0.11019	2.18907	2.05364	2.05006	2.27153	1.90622	1.97251
YPR111W	Dbf20	NA	NA	NA	NA	NA	NA	-0.395953	-0.351212	-0.286232	-0.358222	-0.0992745	0.0555567
YPR112C	Mrd1	0.0029674	-0.292678	0.159762	0.405186	0.044421	-0.324047	0.201518	0.0526365	-0.149906	-0.126854	-0.362587	-0.146328
YPR116W	Rrg8	-0.445996	-0.286478	-0.619594	-0.290661	0.133225	-0.268048	-0.528107	-0.53942	-0.685567	-0.597519	-0.7842	-0.662255
YPR127W		-0.162644	-0.116926	-0.226317	-0.0676985	-0.158927	-0.196262	-0.12845	-0.362183	-0.401803	-0.273019	-0.487554	-0.248695
YPR132W	Rps23b	0.666006	1.08535	1.14473	0.96224	0.591167	0.667964	1.85501	2.17026	1.72092	1.70824	1.54349	1.7116
YPR135W	Ctf4	0.397165	0.476776	0.259339	0.476341	0.190839	0.217576	0.707347	0.634421	0.313012	0.841047	0.271551	0.665275
YPR141C	Kar3	0.141838	0.161893	-0.525691	0.0514832	0.163402	-0.229797	0.278987	0.168151	0.188576	0.215912	0.441307	0.125431
YPR144C	Noc4	0.169664	0.106622	0.484136	0.0494764	0.126177	0.198491	0.235521	0.427993	0.0906167	0.111183	0.299442	0.448994
YPR147C		-0.284499	-0.0866152	-0.30028	-0.601534	0.030597	0.116674	-0.488081	-0.326148	-0.525977	-0.285618	-0.743168	-0.430586
YPR154W	Pin3	0.0811126	-0.0903265	-0.0444138	0.0394159	0.00592048	0.178966	0.287215	0.235054	0.29962	0.355666	0.590505	0.408703
YPR155C	Nca2	-0.438094	-0.18979	0.0376745	0.10945	-0.423698	-0.127194	-1.37111	-1.73376	-0.286442	-0.573491	0.309338	-0.358961
YPR161C	Sgv1	1.05839	0.78726	0.948638	1.31537	0.684169	0.810109	1.29543	1.37969	1.26064	1.53616	1.0471	1.40162
YPR162C	Orc4	0.248981	-0.53451	-0.309448	-0.358374	0.29947	0.206532	-0.116571	-0.357433	-0.300346	-0.104773	-0.286357	-0.10366
YPR174C		-1.1847	-2.11963	-1.33403	-0.80995	-1.63706	-1.21384	-0.181019	0.235165	0.0508891	-0.0513697	0.121595	-0.00570298
YPR175W	Dpb2	0.297381	0.389478	0.516426	0.6252	0.348517	0.325317	1.05683	0.984559	0.922271	1.0462	0.739412	0.988355
YPR176C	Bet2	-0.405933	-0.2146	-0.503223	-0.218625	-0.422682	-0.181321	-0.55482	-0.638589	-0.443478	-0.342201	-0.420725	0.188755
YPR186C	Pzf1	0.0150589	0.145444	0.157545	0.191346	-0.452999	-0.0692523	0.660634	0.640233	0.5036	0.681251	0.493526	0.582416
