# Supplementary material for: Decoding the chromatin proteome of a single genomic locus by DNA sequencing
Source: PLoS Biol. 2018 Jul 13;16(7):e2005542. doi: 10.1371/journal.pbio.2005542 (PMC6059479; doi:10.1371/journal.pbio.2005542)
Supplement: S4 Table — This table includes both BC_UP and BC_DN and experiments of 3 biological triplicates, R1, R2, and R3. (XLSX) [file pbio.2005542.s009.xlsx]

## Sheet: sonication
ORF	Name	UP_5_R1	UP_5_R2	UP_5_R3	UP_10_R1	UP_10_R2	UP_10_R3	UP_20_R1	UP_20_R2	UP_20_R3	DN_5_R1	DN_5_R2	DN_5_R3	DN_10_R1	DN_10_R2	DN_10_R3	DN_20_R1	DN_20_R2	DN_20_R3
YAL008W	Fun14	-0.390938	-0.276997	-0.0626027	-0.0477903	-0.46524	0.0225506	-0.0670384	0.405698	0.268586	-0.726371	-0.518182	-0.838163	-0.792263	-0.649885	-0.674878	-0.442997	-0.404997	-0.419473
YAL011W	Swc3	0.0819518	0.0563459	0.168018	0.267122	0.653834	0.0487089	0.14333	0.30581	0.134006	0.216386	0.396886	-0.000900263	-0.0172488	0.288288	0.175626	-0.0450051	0.0964771	-0.047274
YAL021C	Ccr4	0.167787	0.0883318	-0.363595	0.0880467	-0.0156228	0.0517885	-0.102314	0.308843	-0.118282	-0.28262	-0.630594	-0.33879	-0.444749	-0.124773	-0.236556	-0.336272	-0.0978806	-0.332408
YAL029C	Myo4	-0.48661	-0.245497	-0.0589393	0.104632	-0.33573	-0.15343	-0.313074	-0.120473	-0.420877	-0.256437	-0.398791	-0.366707	-0.0265695	-0.175779	-0.0610923	0.208517	-0.0620024	-0.32009
YAL032C	Prp45	-0.143738	-0.0394627	0.36419	-0.0782968	0.00246089	0.130225	0.262679	-0.0945309	0.327969	0.340609	0.26446	0.0143943	-0.0323434	0.484604	0.204373	0.0056829	0.0959999	-0.00154022
YAL033W	Pop5	0.278598	0.721723	0.481345	-0.0184712	0.333783	0.364338	-0.138669	0.434171	0.134735	0.488035	0.588476	0.588805	0.181432	0.530821	0.476284	0.485924	0.439672	0.287885
YAL034W-A	Mtw1	-0.242703	-0.14521	-0.127579	-0.26042	0.0276482	-0.162131	0.221115	0.507303	-0.353864	-0.258876	-0.404826	-0.471461	-0.237777	-0.389101	-0.0593156	-0.137339	-0.156329	-0.00333246
YAL043C	Pta1	-0.428084	-0.306115	-0.0335936	-0.259705	-0.327136	-0.333394	-0.279741	-0.142594	-0.431383	-0.43946	-0.421492	-0.305926	-0.464711	-0.269003	-0.376719	-0.187963	0.00317273	-0.482765
YAL044C	Gcv3	-0.135482	-0.390661	-0.188133	-0.12515	-0.0104565	-0.346344	-0.142001	-0.0397337	0.0439327	-0.428439	-0.671526	-0.305964	-0.361072	-0.336333	-0.10047	-0.363107	-0.218151	-0.199231
YAL049C	Aim2	0.0137283	-0.00846128	-0.249897	-0.280036	-0.202717	-0.113229	-0.0473727	-0.466209	-0.345294	-0.236494	-0.630669	-0.182149	-0.171844	-0.333285	-0.229981	-0.116886	-0.243715	-0.403959
YAL054C	Acs1	0.245316	0.530964	0.36715	0.250201	0.354744	0.294043	0.0127379	0.173522	0.481494	0.619734	0.292503	0.286365	0.417894	0.528184	0.117567	0.0802694	0.501653	0.162601
YAL061W	NA	0.0769133	0.749356	0.644709	0.435829	0.246942	0.355035	-0.214073	0.229837	0.307017	0.603295	0.384713	0.425182	0.518667	0.324606	0.281879	0.260805	0.364242	0.194642
YAR009C	NA	0.227233	0.23522	0.496474	-0.0323003	0.350118	0.365468	-0.103272	0.288769	-0.0779449	0.471465	0.458589	0.249787	0.251428	0.397255	0.420418	0.16251	-0.108092	0.313241
YAR015W	Ade1	0.81112	0.76677	0.359585	0.664858	0.658748	0.453537	0.410523	0.503616	0.44441	1.00051	1.11408	0.887752	0.8739	1.08322	0.903174	0.577077	0.845197	0.87733
YAR071W	Pho11	-0.386974	0.0582307	0.0594545	-0.140342	-0.130175	-0.424877	0.142881	0.397123	0.081322	-0.673413	-0.305829	-0.693191	-0.473178	-0.683448	-0.362619	-0.242634	-0.468036	-0.487565
YBL023C	Mcm2	0.640331	0.595808	0.33817	0.471084	0.190393	0.875469	-0.0228822	0.0839263	0.410087	2.36713	2.72833	2.32016	2.29847	2.70084	2.3572	2.13846	2.10595	2.26028
YBL035C	Pol12	0.84045	0.937018	0.604383	0.619913	1.00215	1.01924	0.475817	-0.835679	0.493768	1.36742	1.48832	1.23039	1.248	1.20182	1.15699	0.929262	1.00885	1.08198
YBL037W	Apl3	-0.341481	-0.2535	-0.180361	0.066054	-0.0993008	-0.0188827	-0.198569	-0.142525	0.103686	-0.218349	-0.371693	-0.373606	-0.324711	-0.459527	-0.370349	-0.162468	-0.0916943	-0.158164
YBL038W	Mrpl16	-0.120462	-0.351944	-0.44784	-0.18877	-0.134646	-0.372327	-0.127973	-0.210074	-0.0516706	-0.377289	-0.216178	-0.579755	-0.390351	-0.459412	-0.56388	-0.188082	-0.394733	-0.553072
YBL047C	Ede1	-0.653282	-0.22997	-0.0862904	-0.0771805	-0.032829	-0.0990351	-0.00947161	0.14367	-0.599425	NA	NA	NA	NA	NA	NA	NA	NA	NA
YBL051C	Pin4	-0.0505132	0.116268	0.0738037	0.0507964	-0.0846634	0.252279	0.029723	-0.112535	-0.638696	0.334972	0.382534	0.0903478	0.300294	0.342257	0.297491	0.24287	-0.132155	-0.112207
YBL055C		-0.355776	-0.620515	0.266092	-0.183187	-0.156762	-0.114713	-0.0138498	-0.209094	0.286531	0.176556	-0.418678	-0.276655	-0.241909	-0.645774	-0.196972	-0.289568	-0.309388	0.0168638
YBL057C	Pth2	0.0381816	-0.368114	-0.176484	-0.129632	-0.481505	-0.257884	0.0310254	-0.29044	-0.445184	-0.248543	-0.0684921	-0.221829	-0.242406	-0.295131	-0.38497	-0.0707819	0.05516	-0.182811
YBL058W	Shp1	0.827784	0.9707	0.379417	0.658461	0.533897	0.734097	0.353412	-0.800841	0.176212	1.3758	1.60124	1.21516	1.05346	1.36641	1.35481	0.899472	0.874979	1.01
YBL064C	Prx1	0.265157	-0.0983031	-0.0972718	0.0219629	-0.0739013	0.169675	-0.0436298	-0.332025	0.115827	-0.612407	-0.500367	-0.150783	-0.5683	-0.248193	-0.0634522	-0.17992	-0.33433	-0.191916
YBL080C	Pet112	0.167945	-0.341661	-0.315261	-0.204042	-0.271396	-0.0482086	0.187877	-0.716576	-0.38926	-0.0458003	-0.332972	-0.261095	-0.329552	-0.411144	-0.296321	-0.163174	-0.03766	-0.275869
YBR001C	Nth2	0.0173389	0.294687	0.0634144	-0.0886189	-0.189637	-0.379308	0.0730858	0.259602	0.238857	-0.667476	-0.473659	-0.59931	-0.367222	-0.281473	-0.379387	-0.0642752	-0.553946	-0.47909
YBR017C	Kap104	-0.0496011	0.192933	0.0748548	0.0358769	-0.30748	0.111537	0.128855	0.276953	-0.0321904	-0.402111	-0.13834	-0.401094	-0.55454	-0.235012	-0.222602	-0.115968	-0.434766	-0.200426
YBR026C	Etr1	-0.224224	-0.110879	-0.188851	-0.111381	-0.0996921	-0.398606	0.0643497	0.465364	0.107605	-0.297041	-0.387638	-0.125336	-1.35665	-1.25846	-0.343857	0.233524	-0.288846	-0.202553
YBR028C	Ypk3	-0.712511	-0.214836	-0.595819	-0.243764	-0.398616	-0.247329	0.234413	-1.0394	-0.242355	-0.326117	-0.293092	0.175443	-0.057208	-0.0586845	-0.138467	0.0130899	0.0161144	-0.0568215
YBR047W	NA	-0.232395	-0.645533	-0.188612	-0.072982	-0.174439	0.0178434	-0.235828	-0.635983	-0.0202456	-0.00305393	-0.340855	-0.332882	-0.0975976	-0.260589	0.0178772	0.264423	0.00927847	-0.129442
YBR049C	Reb1	5.12426	5.08088	4.31451	4.79561	4.94006	4.79522	4.19811	4.28948	4.37948	2.09115	2.2324	1.81836	1.59683	1.98937	1.94054	1.2627	1.16292	1.50284
YBR053C	NA	-0.0893153	0.0860281	-0.621213	0.105283	-0.0934327	-0.230558	-0.1091	-0.0399987	-0.0840377	-0.0495485	-0.0875862	0.163119	0.178349	-0.12206	-0.0176954	0.0566782	-0.0476571	-0.0642593
YBR056W		-0.132996	-0.460128	-0.198488	-0.267303	-0.563042	-0.0341866	0.0833893	-0.00318658	-0.382114	-0.371446	-0.69379	-0.280574	-0.366572	-0.28029	-0.180751	0.0346706	-0.120142	0.115187
YBR057C	Mum2	-0.399674	-0.110967	-0.110965	-0.199096	-0.0740804	-0.0993103	-0.0272113	0.321527	-0.35697	-0.197876	-0.258414	-0.131186	-0.0975762	-0.287853	-0.146254	-0.198465	-0.0422853	-0.214677
YBR058C	Ubp14	0.69686	0.89125	0.0192879	0.605255	0.811311	0.483539	0.312648	0.113538	0.102241	0.430511	0.465212	0.243406	0.526454	0.547231	0.425579	-0.117211	0.138083	0.270306
YBR059C	Akl1	-0.23931	-0.204092	-0.077353	-0.430991	-0.252526	-0.371564	-0.0904893	-0.269651	-0.0164598	-0.358513	-0.142949	-0.255246	-0.529412	-0.348266	-0.434827	-0.243071	-0.245753	-0.485462
YBR061C	Trm7	0.0643358	0.109509	-0.00664049	-0.167084	-0.0542081	-0.345624	0.0863214	0.227041	0.161794	0.0210987	-0.288792	-0.137219	-0.46267	0.0619634	-0.124308	-0.0394385	-0.145908	-0.112005
YBR065C	Ecm2	0.0408273	0.0251636	0.0814139	0.441606	-0.347683	0.140063	0.0370311	0.180133	0.0140795	0.22183	-0.0163806	0.217341	-0.26751	0.171453	0.228307	0.143138	0.171012	0.0459721
YBR077C	Slm4	-0.420358	-0.488653	-0.316217	-0.513268	-0.420535	-0.467344	-0.20689	0.101157	-0.15822	-0.103369	-0.223259	-0.180387	-0.416458	-0.302215	-0.096992	-0.122329	-0.243371	-0.302947
YBR081C	Spt7	0.913209	1.09561	0.468791	0.753575	0.698768	0.937009	0.10447	-0.0478281	0.396944	0.543043	0.471464	0.52394	0.460857	0.571986	0.307336	0.0857632	0.188636	-0.00161951
YBR094W	Pby1	-0.57162	-0.17445	-0.231142	-0.328133	-0.836151	-0.43652	0.204378	-0.865532	-0.234633	-0.203249	-0.200412	-0.035979	-0.222506	-0.328108	-0.0320731	-0.422764	-0.323229	-0.147542
YBR095C	Rxt2	0.39125	0.547865	0.303272	0.202396	0.145658	0.188854	-0.193082	-0.301858	-0.07874	0.133894	0.326406	0.236821	0.389245	0.309235	0.276328	-0.0606454	-0.0427688	0.0343899
YBR096W	NA	0.0320943	-0.308435	-0.259438	-0.291274	-0.0180965	-0.459436	-0.0359655	-0.109654	-0.0798283	-0.307728	-0.158583	-0.285335	-0.286712	-0.179811	-0.787149	-0.106381	0.16289	-0.615758
YBR103W	Sif2	0.419915	0.511636	0.376066	0.301005	0.517266	0.459402	0.197572	0.223712	0.506918	0.908395	0.759075	0.629856	0.533731	0.709426	0.81494	0.321251	0.354296	0.401999
YBR112C	Cyc8	1.86882	2.01475	1.48387	1.23249	1.7367	1.5056	0.574739	0.496276	1.23518	1.922	2.10776	1.53775	1.62919	1.86318	1.42581	0.948587	1.1203	1.27235
YBR119W	Mud1	0.603027	0.942381	0.715772	0.448801	0.756494	0.690821	0.393953	0.259371	0.530982	1.81042	1.87958	1.72238	1.42664	1.64915	1.71214	0.87375	1.27525	1.31666
YBR123C	Tfc1	0.3791	0.102895	0.00678476	0.206328	0.0529811	0.335937	0.361686	-0.0860786	-0.0273114	0.592366	0.878016	0.706189	0.535534	0.182511	0.484015	0.146907	0.214023	0.83541
YBR129C	Opy1	-0.356276	-0.173648	-0.210783	-0.712479	-0.640514	-0.177414	-0.214173	-0.0797775	-0.16105	-0.449452	-0.00694535	0.0767394	-0.291591	-0.471199	-0.299845	-0.47676	-0.0300733	0.0372764
YBR131W	Ccz1	-0.646919	-0.511932	-0.430905	-0.6069	-0.6113	-0.108728	0.0782215	-0.299104	-0.186727	-0.720208	-0.529274	-0.350465	-0.430002	-0.437713	-0.134387	-0.0387695	-0.184853	-0.211964
YBR139W		-0.0731712	0.089706	-0.0100991	-0.0638134	-0.243082	-0.410953	0.0650385	0.50295	-0.505322	-0.533048	-0.596071	-0.242525	-0.211116	-0.42098	-0.249813	-0.258037	-0.261595	-0.272504
YBR151W	Apd1	0.101824	-0.0957105	-0.422519	-0.154142	-0.393111	-0.270599	0.109399	-0.0170189	0.0385161	-0.523895	-0.421461	-0.215395	-0.382495	-0.574625	-0.351891	-0.34311	-0.137355	-0.244674
YBR152W	Spp381	0.716856	1.02687	0.287209	0.734045	0.672824	0.771976	0.626661	-0.162285	0.184903	1.15743	1.03703	1.02493	0.943037	0.996142	0.895846	0.800178	0.788133	0.808448
YBR158W	Amn1	-0.0527822	-0.166731	-0.285131	-0.123098	-0.0765675	-0.235715	-0.098264	0.392528	0.350498	-0.120504	-0.0680202	-0.51493	-1.66529	-0.325356	-0.920719	1.33296	-0.11702	-0.857664
YBR163W	Exo5	-0.45683	-0.162772	-0.484358	-0.676436	-0.801099	-0.623567	-0.545298	-0.855798	-1.03516	-0.233086	-0.202197	-0.166379	-0.457172	-0.0835173	-0.128276	-0.216132	-0.214655	-0.379013
YBR164C	Arl1	0.056093	-0.234962	-0.228245	-0.127992	-0.00862585	-0.216972	0.114018	-0.144968	0.0818979	-0.210825	-0.307104	-0.12467	-0.0809254	-0.421402	-0.272477	-0.0167238	-0.185909	-0.0895838
YBR166C	Tyr1	0.512949	0.628479	0.362799	0.238995	-0.192565	0.0941166	-0.117648	0.234018	0.347354	0.188784	0.0991484	0.0666155	0.282285	0.410846	0.227823	0.158662	0.201429	0.202351
YBR176W	Ecm31	-0.280364	-0.188369	-0.241573	-0.325623	-0.322379	0.338812	-0.0602771	-0.272941	-0.153509	-0.2595	-0.459788	-0.177595	-0.10489	-0.464517	-0.0632907	-0.225459	-0.197119	-0.309774
YBR177C	Eht1	-0.216452	-0.0255149	-0.0426066	-0.2303	-0.0974876	-0.0249737	-0.0282639	0.0874144	-0.434128	-0.7793	-1.07549	-1.04791	-0.650449	-1.09299	-0.577593	0.174951	-0.882512	-0.911976
YBR198C	Taf5	0.379057	0.72771	0.348576	0.166752	0.145169	-0.0600629	0.102284	-0.0820166	-0.122955	0.918239	1.09815	0.691541	0.652435	0.874946	0.601543	0.33765	0.149167	0.247395
YBR211C	Ame1	0.254681	0.0311759	0.135476	0.38687	-0.40523	0.290856	0.357159	0.125807	0.232418	0.046065	-0.16918	-0.000678451	-0.0992778	0.0188231	-0.162591	-0.248196	-0.0605664	0.079016
YBR212W	Ngr1	0.198803	0.445476	0.268081	0.373037	0.0812853	0.22896	0.213632	0.0993062	-0.0556571	0.466737	0.68327	0.405308	-0.0358014	0.406436	0.428816	0.395662	0.375325	0.635253
YBR214W	Sds24	-0.0652429	0.53502	-0.0988056	-0.0890287	0.0462091	-0.145504	0.142726	0.306952	-0.0165885	0.203475	0.051572	0.176226	0.0492233	0.0505352	0.0617053	0.225521	0.147325	0.360243
YBR216C	Ybp1	-0.54898	-0.126253	-0.0444289	-0.0622779	-0.109881	-0.142248	0.00933554	0.0289717	-0.171128	-0.410933	-0.401343	-0.255875	-0.591927	-0.708977	0.00702392	-0.266518	-0.467319	-0.729921
YBR223C	Tdp1	-0.1546	-0.290105	-0.0984749	-0.196899	0.0411066	0.0999067	-0.0844319	-0.212381	0.0759822	-0.401968	-0.350402	-0.0868128	-0.136943	-0.374298	-0.18318	-0.136828	-0.24818	-0.46719
YBR231C	Swc5	0.763278	0.842147	0.517991	0.614325	0.752811	0.771167	0.518057	0.420361	0.538003	0.468319	0.535266	0.507751	0.29596	0.407261	0.313664	0.139606	0.172368	0.15835
YBR233W	Pbp2	-0.159897	0.171732	-0.236435	-0.0596334	-0.462044	-0.417844	0.0644754	0.0943389	-0.0155335	0.378382	0.204131	0.223274	0.165546	0.301671	0.226565	0.413457	0.467152	-0.056065
YBR238C		-0.0805396	0.0456349	-0.141757	-0.187988	-0.0362674	-0.0730559	0.282743	-0.145862	0.0339154	-0.0651899	-0.269612	-0.224976	-0.243016	-0.156681	-0.105144	-0.168638	-0.289339	-0.501181
YBR242W	NA	-0.0988106	-0.497032	0.0434949	-0.115337	0.0382399	-0.465386	-0.0461641	0.372642	-0.277114	-0.538076	0.019655	-0.297407	-0.367868	-0.0948991	-0.588466	-0.574414	-0.452669	-0.629162
YBR246W	Rrt2	-0.309432	0.14756	0.039957	0.0568777	0.0510084	0.0231241	-0.0112049	-0.334347	-0.00761163	-0.205102	-0.348058	-0.0991556	-0.310596	-0.107555	-0.185701	0.119442	-0.0523122	0.0537126
YBR260C	Rgd1	-0.470609	-0.438708	-0.306774	-0.0642971	-0.236504	-0.150108	0.136478	0.0265236	-0.282915	-0.3978	-0.73396	-0.204933	-0.623266	-0.416979	-0.392385	-0.181562	-1.02242	-0.0563931
YBR261C	Tae1	-0.459908	0.409622	-0.0467866	-0.106642	-0.0566761	-0.127553	-0.181537	0.214382	-0.0229888	-0.156122	-0.0649165	-0.116359	-0.546978	-0.162417	-0.0713809	0.125039	-0.0144898	-0.154658
YBR273C	Ubx7	-0.11661	0.453928	0.0278182	0.00149237	-0.188006	-0.00830305	0.00239414	-0.336023	-0.0793901	-0.0210395	0.184921	0.218579	0.243056	0.278239	-0.0666058	-0.0633811	-0.106975	-0.185934
YBR274W	Chk1	-0.285168	0.0627813	-0.286952	-0.240524	0.16643	-0.0870637	-0.270964	-0.386728	-0.116335	-0.45962	-0.337588	-0.1591	-0.170043	-0.323271	-0.19753	-0.353639	-0.208748	-0.467537
YBR281C	Dug2	-0.576884	0.0912826	-0.296099	-0.45367	-0.171554	-0.313528	-0.048402	0.0474395	-0.180603	0.0684197	-0.0149908	-0.288734	-0.229676	-0.34353	-0.061176	0.166285	-0.056161	-0.0322598
YBR288C	Apm3	-0.493464	-0.136154	-0.197885	-0.61229	-0.328357	-0.0241008	0.129574	-0.885581	-0.504476	-0.495159	-0.291365	-0.427664	-0.414951	-0.36217	-0.586896	-0.258408	-0.457677	-0.666949
YBR299W	Mal32	0.21441	0.0290879	-0.379373	-0.233523	0.262252	-0.270928	-0.128751	-0.198626	-0.568278	-0.339894	-0.263032	-0.238397	-0.178946	-0.215344	-0.0243726	-0.192558	-0.341359	-0.347401
YCL010C	Sgf29	0.37719	1.07565	0.343626	0.693325	0.530787	0.499688	0.309703	0.190428	0.107129	1.20906	1.10786	0.823154	0.553994	1.18064	0.770677	0.40218	0.458532	0.56624
YCL011C	Gbp2	0.76313	0.91764	0.832362	0.344758	0.737819	0.593908	0.199327	0.710582	0.712996	2.30619	1.81229	1.46997	1.42003	1.26762	2.38512	3.04739	1.69214	2.03614
YCL016C	Dcc1	0.129147	0.535576	0.10756	0.179149	0.186294	0.302104	-0.339222	0.141556	-0.273265	0.0633344	0.0977796	0.265345	-0.176123	-0.162417	0.287412	0.578541	0.158764	0.0402548
YCL031C	Rrp7	-0.0661959	0.19397	-0.237253	0.0827828	-0.150089	0.176317	-0.0820277	0.476994	0.422005	0.35701	0.117146	0.137808	0.34493	0.523201	0.119495	0.232082	0.229823	0.257672
YCL032W	Ste50	-0.238867	-0.253491	0.209937	-0.0986669	-0.0295849	-0.463357	-0.068972	0.0647256	0.215777	-0.522456	-0.657442	-0.211066	-0.0512688	-0.245493	-0.181458	-0.100011	-0.15737	-0.372379
YCL044C	Mgr1	-0.447961	-0.0224759	-0.471286	-0.196798	-0.20502	0.119318	-0.185105	-0.0752179	-0.0915823	-0.26506	-0.223037	-0.278421	-0.307922	-0.364381	-0.412269	-0.420581	-0.300483	-0.187822
YCL055W	Kar4	0.176811	0.22981	-0.209024	0.245561	0.378231	0.472988	0.177834	0.0503269	0.100978	0.40785	0.793375	0.424737	0.328934	0.47774	0.325145	0.348573	0.32642	0.477889
YCL059C	Krr1	-0.703825	-0.629838	-0.360047	-0.255148	-0.204943	-0.11951	-0.342307	-0.390737	0.217702	-0.555847	-0.526087	-0.41663	-0.632326	-0.187469	-0.307033	-0.283297	-0.108446	-0.418678
YCR003W	Mrpl32	-0.598578	-0.381432	-0.262502	-0.2599	-0.04805	-0.0756358	-0.220909	-0.0806945	0.16923	-0.0622353	-0.319575	-0.283203	-0.430279	-0.344688	-0.161748	-0.116342	0.224314	-0.403979
YCR005C	Cit2	-0.106243	-0.295302	0.148978	-0.082801	-0.0782873	-0.0594019	-0.152593	-0.266979	-0.144815	-0.0398091	0.166284	0.0849833	-0.91473	-1.35454	0.650437	3.52136	0.434697	0.533546
YCR016W	NA	0.384656	0.583538	0.226458	0.24989	0.448248	0.536027	0.179217	-0.114831	0.126098	0.737239	1.27532	0.593073	0.785743	1.02751	0.374137	0.543085	0.535877	0.522065
YCR018C	Srd1	-0.128677	-0.00242749	-0.165959	0.0628622	0.181443	0.115799	0.0424787	0.141207	0.0944432	0.00132381	0.225089	0.0557588	0.294502	0.201144	0.0593071	0.143706	0.433059	0.22118
YCR028C-A	Rim1	-0.0329826	-0.170569	-0.256868	-0.382929	-0.149515	-0.406639	-0.149059	-0.356564	-0.0760862	-0.12499	-0.416245	-0.488031	-0.401229	-0.154899	-0.471332	0.0859967	-0.262272	-0.0611973
YCR030C	Syp1	-0.639445	-0.282582	-0.164175	-0.126171	0.163327	-0.397215	0.00636212	0.0219811	-0.0649003	-0.296378	-0.269478	-0.0869859	-0.215935	-0.572051	-0.0689909	-0.147428	-0.638876	0.0926601
YCR035C	Rrp43	0.670181	0.848224	0.385415	0.609725	0.380092	0.294325	0.079886	0.0285582	-0.128479	0.776155	0.912234	0.805905	0.749817	0.688322	0.485998	0.0903819	0.371541	0.561639
YCR036W	Rbk1	0.311892	0.555954	0.415875	0.143876	0.699934	0.152292	0.0324707	0.0975143	0.174684	0.527973	0.457663	0.285577	0.234589	0.161095	0.591514	0.232737	0.214182	0.272256
YCR038C	Bud5	0.0286027	-0.132431	-0.162617	-0.235277	0.310596	0.218266	0.172409	-0.219643	-0.137615	-0.607001	-0.382581	-0.177697	-0.534083	-0.352469	-0.456743	-0.566107	-0.397891	-0.305559
YCR046C	Img1	-0.346345	-0.22745	-0.104707	-0.331357	-0.153117	-0.302176	-0.103954	-0.269409	-0.129353	-0.239265	-0.111663	0.0647253	-0.0207271	-0.36828	-0.0734906	0.108537	-0.106415	-0.372842
YCR047C	Bud23	-1.50589	-1.64856	-1.12171	-1.43002	-0.845235	-1.45336	-1.08363	-1.29781	-1.07329	0.0621234	-0.254558	-0.158693	0.00577886	-0.414695	-0.157993	-0.295753	-0.222731	-0.405306
YCR059C	Yih1	-0.25474	-0.123912	-0.125611	-0.0407002	-0.713281	0.0764373	-0.261206	-0.494906	-0.0535071	-0.341869	0.0486799	0.0378782	-0.240003	-0.0274877	-0.383474	-0.03397	0.225348	0.148805
YCR081W	Srb8	0.146945	0.104029	0.255435	-0.0914696	0.0380683	-0.497272	-0.456842	-0.398345	-0.361894	-0.381179	0.0104858	0.0843859	-0.14775	-0.467108	0.338517	0.0319047	-0.182232	-0.314992
YCR086W	Csm1	-0.0332703	0.133623	0.184164	-0.201501	-0.0256843	-0.508504	-0.136874	-0.126679	-0.31166	NA	NA	NA	NA	NA	NA	NA	NA	NA
YCR090C	NA	0.065161	-0.0813602	0.230619	0.150073	-0.218727	0.296235	0.025434	-0.148752	0.0198628	-0.052375	0.155504	0.0751884	0.102394	0.246637	-0.0883432	0.256201	0.155684	-0.00155884
YCR093W	Cdc39	-0.754924	0.260923	-0.175725	0.126538	-0.314555	-0.0973715	0.0026192	-0.215358	0.179504	-0.461465	-0.511759	-0.496844	-0.351996	-0.525662	-0.231079	-0.275105	-0.116867	-0.373354
YCR105W	Adh7	-0.377505	-0.176025	-0.202809	0.0219556	-0.302358	-0.122983	0.52478	-0.255427	-0.0139959	-0.260219	-0.410854	-0.0204262	-0.234643	-0.12362	0.0201475	-0.101972	-0.110006	-0.175333
YDL002C	Nhp10	1.0337	1.62975	0.775301	0.706883	1.41174	0.94225	0.690624	0.567099	0.576486	1.6083	1.77297	1.38563	1.20748	1.23907	1.33185	0.816593	0.988136	1.12828
YDL006W	Ptc1	-0.0990097	-0.720799	-0.150137	-0.032029	-0.677656	-0.28878	0.236423	-0.256411	-0.0830428	-0.184199	-0.252225	-0.108485	-0.186884	0.0475388	-0.260342	-0.0839856	-0.118719	-0.242046
YDL010W	Grx6	-1.19002	-0.38907	-1.10829	-1.24291	-0.436416	-0.422513	-0.37644	-1.47862	-0.23129	-0.340046	-0.518882	-0.600113	-0.457956	-0.452944	-0.306053	-0.306079	-0.5365	-0.157506
YDL017W	Cdc7	-0.0839995	-0.00425851	-0.287916	-0.505452	-0.250277	-0.280765	-0.317679	-0.973746	-0.767777	-0.0464467	0.0906553	-0.114334	0.166184	0.114015	0.129112	0.140109	0.0173249	0.167537
YDL021W	Gpm2	0.0985864	-0.146576	-0.155534	-0.502434	0.057722	-0.339046	0.0501786	-0.208422	0.120034	0.817534	-0.148244	-0.415523	-0.347776	-1.54761	0.912415	2.89238	-0.413846	0.306348
YDL033C	Slm3	-0.269065	-0.317953	0.035297	-0.341723	-0.234406	0.076005	0.175504	-0.181157	0.17572	-0.32701	0.0524409	-0.494618	-0.550217	-0.369027	-0.140234	-0.160894	0.0334088	-0.261542
YDL042C	Sir2	-0.0125653	-0.164727	0.159175	0.1669	-0.00314982	0.0655682	0.0438204	-0.351046	-0.0299301	-0.0299371	-0.102707	-0.0467125	-0.0427334	-0.242333	0.180877	-0.118542	0.0406366	0.0124355
YDL043C	Prp11	0.0814903	0.279577	0.180021	0.170441	0.367766	0.0725228	0.0693157	0.142071	0.129319	0.43419	0.595979	0.268775	0.678956	0.648774	0.337184	0.282548	0.0933692	0.138525
YDL046W	Npc2	-0.554015	-0.623695	-0.885196	-0.380263	-0.519132	-0.622281	-0.451448	-0.597153	0.0718436	-0.622209	-0.214818	-0.203841	-0.835995	-0.434649	-0.505355	-0.4009	-0.372376	-0.0926446
YDL047W	Sit4	0.0217039	-0.0358803	-0.20867	-0.118681	-0.257897	-0.284851	-0.477742	-0.276485	-0.016105	-0.211121	-0.774439	-0.0871507	0.0388491	-0.0980668	-0.152314	-0.188229	-0.213682	-0.225394
YDL053C	Pbp4	0.30591	0.651824	-0.0146611	0.29322	0.501907	0.322892	-0.0183529	0.323246	0.334301	0.73875	0.98553	0.48619	0.637875	0.871442	0.778521	0.760642	0.775863	0.754378
YDL060W	Tsr1	-0.103266	0.0726472	0.20657	0.0166117	-0.165599	-0.207962	-0.195844	0.145074	-0.48271	-0.212181	-0.0336105	-0.327056	-0.151405	-0.438939	-0.0291346	-0.0869389	-0.477546	-0.0918941
YDL063C	Syo1	0.312267	-0.0241321	0.170828	0.381117	-0.0632408	0.0538815	0.271865	-0.116101	0.321054	0.242143	0.270741	0.0932879	0.349791	0.360752	0.381867	0.211304	0.0504315	0.294855
YDL064W	Ubc9	0.0591142	-0.0952205	-0.171386	-0.0369013	-0.0192245	-0.174854	-0.205867	0.11574	0.540711	0.00977096	0.132557	0.261533	0.135919	0.0567585	0.21185	-0.0494642	0.0406668	0.108192
YDL070W	Bdf2	0.595751	0.500935	0.482486	0.395523	0.343624	0.174303	0.191651	0.192539	0.331811	0.634454	0.833441	0.432031	0.196507	0.645344	0.690323	0.43205	0.580064	0.52685
YDL074C	Bre1	0.71995	0.801859	0.611577	0.897472	0.846604	1.10216	0.744671	0.528941	0.106686	1.20377	1.58132	1.18047	1.11065	1.1936	1.19333	0.529844	1.05638	0.941288
YDL076C	Rxt3	0.263547	0.481011	0.457465	0.0608981	0.270447	-0.0929208	-0.400642	-0.207905	-0.540849	0.240527	0.344652	-0.0295407	-0.0422907	0.247168	0.0433264	-0.109168	-0.0238693	-0.322565
YDL078C	Mdh3	-2.43854	-2.24447	-2.47812	-1.70658	-1.79608	-0.129522	-1.68034	-3.75646	-2.42501	0.101928	-0.0618829	0.0471445	0.067157	-0.10565	0.333905	0.0244639	0.0759991	0.183231
YDL080C	Thi3	0.214917	-0.00354666	-0.107138	0.0599374	-0.0173958	0.241713	0.11253	0.138584	0.182883	0.0207847	-0.257685	-0.0295732	0.0919119	0.129644	-0.0434013	-0.224106	-0.303871	-0.317521
YDL087C	Luc7	-0.343546	0.247855	-0.662886	-0.489304	-1.15175	-0.400046	-0.0984249	-0.273517	-0.453122	2.53981	1.08473	1.57321	-0.137618	0.192499	1.4426	5.356	1.63854	2.06691
YDL090C	Ram1	0.0546916	0.0623274	-0.13892	-0.122312	-0.0457065	0.243045	-0.234919	0.0138594	0.00037295	0.151662	0.0762198	0.0550963	0.16946	0.0689305	0.303161	0.160741	0.0412312	0.269652
YDL100C	Get3	-1.42	-0.949234	-0.914292	-1.18702	-0.834965	-0.911177	-0.526895	-0.811116	-1.1398	-0.182848	-0.348742	-0.354832	-0.230099	-0.320816	-0.219723	-0.136501	-0.4589	-0.210888
YDL101C	Dun1	0.119313	0.40649	0.288822	0.055851	-0.259883	0.188917	-0.0178088	0.517973	-0.0989179	0.643436	0.605247	0.642001	0.350308	0.36916	0.150997	0.306542	0.43154	0.37423
YDL104C	Qri7	-0.674565	-0.415998	0.041493	0.0575826	-0.0367989	0.133704	-0.158389	0.0399962	-0.042411	-0.314438	-0.407833	0.463576	-0.0731759	-0.404328	-0.370424	-0.0535701	-0.325953	0.00889457
YDL108W	Kin28	3.01109	3.18887	2.8526	2.47396	2.94918	2.58317	2.13223	2.3899	2.44019	1.08912	1.16136	1.02272	0.926031	1.31803	1.16913	0.604282	0.961527	0.781606
YDL120W	Yfh1	-1.24436	-1.54482	-1.42092	-1.30048	-1.96778	-1.70039	-0.82819	-1.97421	-1.00329	-0.944072	-0.484678	-0.299874	-0.797364	-0.631795	-0.489502	-0.442737	-0.5773	-0.473358
YDL124W		0.439554	0.622158	0.101582	0.550239	0.463001	0.265278	0.407122	0.240688	-0.0325434	0.610137	0.696024	0.66405	0.535243	0.698617	0.416134	0.249921	0.505671	0.744517
YDL135C	Rdi1	-0.326633	-0.306084	-0.723712	-0.153391	-0.13631	0.077586	-0.11872	-0.322166	-0.0186192	-0.256918	0.243616	-0.354549	-0.108074	-0.25587	0.0721563	0.043711	0.0691259	-0.33763
YDL137W	Arf2	-0.251047	-0.167072	-0.542759	-0.00655078	-0.550804	-0.370939	-0.0986821	-0.0889061	-0.426052	-0.55697	-0.215505	-0.0741222	-0.43038	-0.277584	-0.164016	-0.243443	-0.469915	-0.291495
YDL141W	Bpl1	0.473432	0.128699	0.00882509	0.435804	0.510467	0.513304	0.389687	-0.494029	0.2738	0.765	1.17211	0.848819	0.946829	0.77832	0.800507	0.877667	0.635002	0.943941
YDL150W	Rpc53	#NAME?	#NAME?	#NAME?	#NAME?	-2.09564	#NAME?	#NAME?	#NAME?	#NAME?	0.713576	0.752829	0.810988	0.62052	0.952864	0.499798	0.433768	0.613867	0.635289
YDL156W	Cmr1	0.142235	0.450421	0.255908	0.00604828	0.231203	0.109343	0.028285	0.138186	0.0532353	0.413877	0.992245	0.600708	0.889593	0.824637	0.578409	0.369102	0.436762	0.603525
YDL165W	Cdc36	-0.00289001	-0.78959	-0.0265253	-0.455985	-0.238654	-0.497323	-0.146975	-0.10698	-0.103026	-0.440352	-0.487724	0.203321	-0.0800178	-0.32115	-0.490707	-0.401009	0.00810268	0.0944002
YDL167C	Nrp1	0.0528974	0.349044	0.499132	0.301591	0.380865	0.330037	0.18119	0.445899	0.036212	0.299399	0.626118	0.395775	0.159658	0.364637	0.457512	0.246373	0.133523	0.47237
YDL175C	Air2	0.555552	0.131542	0.255046	0.284121	0.587922	0.169912	0.131729	0.161743	-0.0153834	0.540719	0.770072	0.254637	0.383779	0.605898	0.515331	0.33189	0.460945	0.372214
YDL188C	Pph22	0.0346256	-0.125335	-0.552511	-0.375056	-0.16106	-0.610543	0.00175753	-0.200016	-0.414589	-0.248195	-0.150063	-0.31724	-0.0680443	-0.26492	-0.311981	-0.453965	-0.128664	-0.304037
YDL190C	Ufd2	0.168113	-0.0831886	-0.529126	-0.183764	0.12695	-0.0710934	0.248424	0.260827	-0.044063	-0.105052	0.0832048	-0.0700958	0.268942	0.0797837	0.196408	0.112857	-0.0466901	0.220049
YDL195W	Sec31	0.262129	0.442821	0.365233	0.350203	0.372624	0.420714	0.302159	0.675096	0.322355	0.516441	0.491766	0.303023	0.32116	0.239394	0.453132	0.418108	0.278211	0.0803831
YDL197C	Asf2	-0.166883	-0.284503	-0.221205	-0.258564	-0.287817	0.317764	0.0376956	-0.252765	0.230843	-0.324237	0.0832542	-0.130685	-0.0661232	-0.426896	-0.379804	0.0554467	-0.17644	0.112816
YDL201W	Trm8	0.516842	1.16981	0.333656	0.399609	0.1554	0.315823	0.253777	-0.057725	0.57734	1.73921	1.93948	1.51069	1.56837	1.58778	1.72376	1.24254	1.44691	1.34319
YDL209C	Cwc2	0.0467775	0.712976	0.0607857	0.185983	0.171515	0.261363	0.220944	0.341017	0.45668	0.281412	0.148777	0.155163	0.475664	0.126945	0.0103678	-0.0353395	-0.0365948	0.222061
YDL211C	NA	-0.347764	-0.609024	-0.235706	-0.481664	-0.487351	-0.384862	-0.0942566	-0.498453	-0.500086	-0.767634	-0.211883	-0.0195531	-0.426707	-1.06723	2.85353	-0.626672	-0.357651	-1.0612
YDL219W	Dtd1	-0.249456	-0.0871318	-0.10744	-0.665364	-0.0250478	0.0248406	-0.00353982	-0.137321	-0.352708	0.0258423	0.0152756	0.058921	-0.333935	-0.350743	0.0137409	0.179616	0.0767033	0.244449
YDL230W	Ptp1	0.13245	0.106149	-0.194742	-0.0720036	0.0806327	-0.214027	-0.0638718	-0.193236	-0.375304	0.145891	-0.102248	-0.446048	-0.168292	-0.0456111	-0.169443	-0.383023	-0.0932154	0.0125405
YDL234C	Gyp7	-0.493971	-0.0408228	-0.0109391	-0.304009	0.134697	-0.453838	-0.252708	-0.394654	-0.219567	-0.19954	-0.440414	-0.33257	-0.147997	-0.240576	-0.399058	-0.340469	-0.116213	-0.0285487
YDL236W	Pho13	0.637656	0.957692	0.530903	0.622276	0.445431	0.14397	0.153851	0.0643589	0.390896	1.01823	1.20445	0.580128	0.852663	0.942502	0.853333	0.270536	0.314514	0.648246
YDR001C	Nth1	0.00996247	0.0798364	-0.163487	0.070192	0.145585	0.0636376	0.00294445	0.0930084	0.111047	0.103827	0.249317	0.00614941	0.0628781	0.212766	0.2206	-0.266518	0.276073	-0.17526
YDR005C	Maf1	0.275709	0.35552	0.525281	-0.0917084	0.0507829	0.531617	0.0917538	0.309054	0.235804	0.255824	0.590385	0.275656	0.255654	0.235789	0.400454	0.283092	0.159993	0.210272
YDR007W	Trp1	0.0638374	-0.3349	-0.486576	-0.183704	0.283974	-0.0103763	0.0571179	0.301673	0.196942	-0.151742	-0.160321	-0.433018	-0.432384	-0.247367	-0.152762	0.0458124	0.0594315	0.164275
YDR013W	Psf1	0.347601	0.44048	0.28851	0.130099	0.165997	-0.0479479	0.190495	-0.0360901	0.457768	1.13495	1.11034	0.776639	0.835816	0.933784	0.868663	1.05359	1.32092	1.49655
YDR017C	Kcs1	-0.613	-0.668174	-0.126492	-0.0569673	-0.0929424	-0.186066	-0.312038	-0.800182	-0.466063	-0.534724	-0.21175	-0.351621	-0.191066	-0.256888	-0.221093	-0.326293	-0.230292	-0.366996
YDR019C	Gcv1	-0.350089	-0.255276	-0.215728	-0.145672	0.110858	0.177022	0.0749672	-0.120183	0.30526	-0.37192	-0.430863	-0.242278	-0.523394	-0.339591	-0.541218	-0.144034	-0.0536492	-0.175833
YDR020C	NA	0.301664	0.4071	0.411557	0.131227	0.303029	0.24207	0.00122839	-0.187963	0.124229	0.371106	0.483173	0.0902204	0.171747	0.497561	0.439569	0.197234	0.166419	0.0546402
YDR021W	Fal1	0.287087	0.159631	0.478997	0.149682	0.340963	0.561812	0.430526	0.0297779	0.143483	0.790497	0.715965	0.480968	0.623786	0.405098	0.650061	0.5239	0.129522	0.230972
YDR028C	Reg1	-0.155368	-0.399302	0.119073	-0.0794759	-0.155106	-0.368836	-0.0162185	0.0359569	-0.118486	-0.261367	-0.518455	-0.252981	-0.0702564	-0.382937	-0.48243	-0.381537	-0.157692	0.145744
YDR032C	Pst2	0.0607062	-0.260313	-0.141144	0.174056	-0.155789	-0.0798301	-0.315407	0.258864	-0.167121	-0.174309	-0.174753	-0.453966	-0.090958	-0.346985	-0.290844	-0.0017762	-0.191084	-0.121909
YDR036C	Ehd3	-0.464758	-0.094471	-0.26994	0.329748	-0.268184	-0.0190562	0.224254	-0.225266	0.025474	-0.501971	-0.642737	-0.374945	-0.244841	-0.0753995	-0.176491	-0.370034	-0.0805906	-0.534799
YDR049W	Vms1	0.157024	0.808198	0.177961	0.26367	0.655239	0.623827	-0.166978	-0.353337	0.0311159	0.907056	0.653018	0.478395	0.568839	0.464534	0.692787	0.249732	0.21168	0.401112
YDR051C	Det1	-0.351702	-0.248924	-0.188578	0.0344177	-0.214496	-0.0392094	-0.120241	-0.383893	-0.0552494	0.0677522	-0.0369799	-0.0806367	0.0670677	0.228628	0.141209	-0.0139298	0.124982	-0.185771
YDR056C	NA	-0.453977	0.0463762	-0.222058	-0.332666	-0.51937	-0.127746	0.0139206	0.11051	-0.498479	-0.297056	-0.282126	-0.278072	-0.691671	-0.143266	-0.35828	-0.188958	-0.14106	-0.0859063
YDR061W	NA	-0.574101	-0.946099	-0.392559	-0.29893	-0.212156	-0.26107	0.0841511	-0.535388	-0.283423	-0.510385	-0.341119	-0.458997	-0.139003	-0.230211	-0.588322	-0.160775	-0.0544921	-0.442468
YDR065W	Rrg1	-0.0247719	-0.446739	0.212483	0.0360806	-0.198959	-0.351566	-0.13584	0.0309827	-0.442125	-1.15719	-0.577476	-0.0796345	-0.485886	-0.491013	-0.258769	0.0391231	-0.0625551	-0.0481089
YDR068W	Dos2	0.00514673	-0.0341284	0.0741258	-0.207643	-0.395442	-0.201779	-0.15374	0.0525273	0.0329315	-0.373532	-0.352209	0.0598047	-0.299561	-0.201047	-0.467625	-0.26891	-0.364014	-0.353699
YDR075W	Pph3	0.251069	0.25545	-0.0456342	0.061404	0.21007	0.375287	-0.00394797	0.446927	-0.251085	-0.265751	-0.129832	-0.183666	-0.819515	-0.934583	-0.283732	0.00942253	-0.416783	-0.140585
YDR077W	Sed1	-0.376951	-0.0449341	-0.204026	-0.576225	-0.0391552	-0.401017	-0.236999	0.146972	-0.248659	-0.105516	-0.310308	-0.455185	-0.363551	-0.265982	-0.341883	-0.323156	-0.155145	-0.231442
YDR083W	Rrp8	0.567747	0.330028	0.368863	0.30737	0.622484	0.728825	0.393519	-0.179194	0.37338	0.542811	0.968817	0.817663	0.661466	0.884654	0.895649	0.369401	0.492264	0.589972
YDR088C	Slu7	0.190715	0.132216	0.0765612	-0.569553	0.112749	0.034854	-0.161713	-0.00468932	-0.195853	0.214409	0.232172	0.111302	0.156416	-0.121775	0.0814416	0.233524	0.248177	0.171762
YDR103W	Ste5	0.189457	-0.0739732	0.112497	-0.0838816	0.0980945	0.0715264	0.131148	-0.0299055	-0.132442	0.0556047	0.0431988	-0.0367356	0.047622	-0.15833	-0.534078	-0.18341	-0.198766	-0.179164
YDR110W	Fob1	-0.0966008	0.0276924	-0.11234	-0.704596	-0.298011	-0.432404	-0.611346	-0.21452	0.378921	-0.538874	-0.107009	-0.237989	-0.0386552	-0.300978	-0.161106	-0.0627822	-0.139923	-0.640108
YDR111C	NA	-0.207925	-0.42212	-0.0888902	-0.0416153	-0.248793	-0.43483	-0.176595	-0.0213179	-0.367235	-0.0978278	-0.0994905	-0.167965	-0.386771	-0.104344	-0.213774	-0.269689	-0.176316	-0.299885
YDR117C	Tma64	-0.423001	-0.34657	-0.314082	-0.151368	0.443225	0.274436	0.402786	-0.0983381	0.255998	-0.315557	-0.451137	0.114244	-0.246664	0.0468585	0.00655609	-0.179601	0.0626374	0.0520995
YDR121W	Dpb4	0.751562	0.955463	0.82125	1.00424	1.4878	1.14321	-0.449328	-0.446671	0.836473	1.61526	1.93119	1.46727	1.34361	1.62438	1.2232	0.968748	1.19018	1.21972
YDR124W	NA	0.631267	0.744387	0.358574	0.4227	0.556301	0.33421	0.092652	0.43858	0.130337	0.636117	0.480432	0.632871	0.37518	0.464552	0.297461	0.109834	0.438934	0.231602
YDR129C	Sac6	-0.206627	-0.270269	-0.0828783	-0.450997	-0.070143	-0.431126	-0.0863201	0.127892	-0.292572	0.109558	-0.284832	0.0946514	0.0222764	-0.174874	0.0456464	-0.00151424	0.0542082	0.163138
YDR140W	Mtq2	0.0122371	-0.276206	-0.224463	-0.0378791	-0.20295	-0.0966419	0.0847329	-0.0032639	-0.075137	-0.318288	-0.224749	-0.173138	-0.268414	-0.111769	-0.40854	-0.296522	-0.332139	-0.709043
YDR141C	Dop1	-0.433087	-0.257004	-0.356607	-0.384163	0.199928	-0.0160732	-0.184406	0.173047	0.0308294	-1.35376	-0.413517	-0.499979	-1.44666	-1.25327	0.306336	1.76481	-0.594251	0.35384
YDR147W	Eki1	-0.0840249	-0.25617	-0.0408477	-0.0480278	-0.00798177	-0.115022	-0.0244723	-0.593124	-0.12486	-0.535338	-0.209688	-0.299723	-0.167922	-0.386856	-0.322955	-0.245431	-0.398668	-0.205918
YDR161W	Acl4	0.872287	1.02574	0.704685	0.0896991	0.517181	0.20824	0.504829	0.548083	0.123836	1.24703	1.41863	1.115	1.18786	1.09558	1.12399	0.372705	0.819369	0.834727
YDR167W	Taf10	0.522619	0.727731	0.396856	0.404268	-0.00913661	0.175785	0.328237	0.0772451	-0.0636337	0.574692	0.646146	0.501452	0.272999	0.442126	0.275261	-0.162181	-0.00897908	0.364287
YDR170W-A	NA	NA	NA	NA	NA	NA	NA	NA	NA	NA	NA	NA	NA	NA	NA	NA	NA	NA	NA
YDR171W	Hsp42	-0.262187	-0.260719	-0.465015	-0.245998	0.0623057	-0.44117	0.0273607	0.0716594	-0.530117	-0.238399	-0.417891	-0.243488	-0.146629	-0.273852	-0.121014	-0.104985	-0.955577	-0.272323
YDR173C	Arg82	0.415339	0.198233	0.179173	-0.275757	-0.288029	0.0744131	0.104246	-0.34796	0.0376577	0.0510972	-0.332908	-0.267351	-0.337911	-0.21892	-0.137405	-0.0564089	-0.0486705	-0.243942
YDR175C	Rsm24	-0.528281	-0.288384	-0.497426	-0.564928	-0.695131	0.00342661	-0.404879	-0.0121722	-0.105021	-0.660898	-0.854456	-0.466179	-0.244531	-0.425452	-0.399686	-0.123722	-0.670565	-0.250135
YDR176W	Ngg1	0.716864	1.1834	0.813384	0.497228	0.734406	0.415366	0.34956	0.0391447	0.226802	0.837481	0.790959	0.694481	0.465135	0.677206	0.61848	0.259435	0.233394	0.361792
YDR178W	Sdh4	-2.08318	-1.96169	-2.1059	-1.82326	-1.6142	-2.22426	-1.15643	-2.12092	-1.30162	-0.212596	-0.834856	-0.121293	-0.340862	-0.396456	-0.350862	-0.308695	-0.248416	-0.274004
YDR180W	Scc2	-0.0261874	0.473832	0.470187	0.261027	-0.0224413	-0.052593	0.091448	0.387324	-0.175251	0.316521	0.322493	0.201762	0.390379	0.297937	0.344291	0.039863	0.262566	0.12033
YDR183W	Plp1	-0.0453834	-0.241822	-0.297969	-0.148647	-0.15444	-0.223888	-0.105023	0.0798697	-0.277762	-0.369598	-0.0802148	-0.37724	0.0507532	-0.383809	-0.570476	-0.103823	-0.188091	-0.158563
YDR196C	Cab5	-0.168751	-0.219845	-0.438014	-0.102606	-0.376736	-0.227757	-0.119148	-0.00957353	-0.203472	-0.294133	-0.150482	0.0566176	-0.252357	-0.304196	-0.487876	-0.0449397	-0.394337	-0.277603
YDR197W	Cbs2	-0.275284	-0.388092	-0.343942	0.13775	-0.127584	-0.406616	-0.290388	0.0777604	-0.308897	-1.01444	-0.241686	-0.324841	-0.279961	-0.0651469	-0.0446475	0.0621976	0.104904	0.0875873
YDR228C	Pcf11	0.52068	0.360619	0.401077	0.0241789	0.160453	0.157221	-0.165843	-0.0628339	-0.13635	3.31543	3.35758	2.76132	3.50147	3.50382	3.32019	3.08996	3.17011	3.42073
YDR229W	Ivy1	-0.0960019	0.0806638	-0.318486	-0.487812	-0.433902	0.074795	-0.267715	-0.0361074	0.112013	-0.291435	-0.613985	-0.256388	0.0580347	-0.214369	-0.592959	-0.16749	-0.187546	-0.146911
YDR235W	Prp42	0.331605	0.411771	0.21614	0.221038	0.361503	0.361475	0.130814	0.110279	0.313199	1.15273	1.27435	0.937102	1.05845	1.00633	0.807454	0.836156	1.02211	0.992583
YDR257C	Rkm4	1.07335	1.13557	0.850856	0.574679	0.768391	0.799562	0.307257	0.290404	0.422013	1.44441	1.59565	1.22371	1.3982	1.38246	1.33133	0.822665	1.04305	1.02633
YDR258C	Hsp78	NA	NA	NA	NA	NA	NA	NA	NA	NA	NA	NA	NA	NA	NA	NA	NA	NA	NA
YDR261C	Exg2	-0.312585	-0.383843	-0.262871	-0.420626	-0.473962	-0.254113	0.27313	-0.178484	-0.0812146	-0.549504	-0.435363	-0.534258	-0.458867	-0.421191	-0.350172	-0.421825	0.0526491	-0.691119
YDR266C	Hel2	1.01703	1.73597	1.05092	0.903379	1.2495	1.14853	0.470797	0.514911	0.627226	1.7791	1.74545	1.31999	1.45292	1.49482	1.66042	0.742194	0.597651	0.970079
YDR279W	Rnh202	0.238479	0.684146	0.130154	-0.106536	0.311688	0.452096	0.0958575	0.148551	-0.0180985	0.575468	0.611575	0.32985	0.278638	0.526134	0.705542	0.484967	0.325455	0.288008
YDR288W	Nse3	0.41994	0.384958	0.470709	0.414039	0.129761	0.443683	0.360829	0.183032	0.133484	0.3718	0.422489	0.0720901	0.378055	0.496107	0.551225	0.29757	0.0538573	0.404609
YDR289C	Rtt103	0.994662	1.08716	0.431954	0.20952	0.282228	0.590426	0.169894	0.118599	0.348211	3.72198	3.76807	3.20132	3.84493	3.73095	3.62869	3.31608	3.48317	3.60926
YDR295C	Hda2	-0.600255	-0.20257	-0.532373	-0.463673	-0.789601	-0.211787	-0.460905	-0.764117	-0.320089	0.753291	0.675092	0.515772	0.130994	0.486911	0.515235	0.003541	0.0124126	-0.101193
YDR296W	Mhr1	-0.278018	-0.0748444	-0.122095	0.308378	-0.353346	-0.196947	0.341204	0.234637	0.148356	-0.668053	-0.55206	-0.596487	-0.326855	-0.758186	-0.654759	-0.297738	-0.321639	-0.191756
YDR303C	Rsc3	1.62274	2.27853	1.64452	1.60834	1.58561	1.48217	0.829122	0.902395	1.51238	2.15248	2.10673	1.73748	1.9898	1.86091	1.65885	1.14877	1.2975	1.34375
YDR305C	Hnt2	-0.209241	-0.280675	-0.442791	-0.0785515	-0.379979	-0.0376717	-0.323677	0.0135024	0.420237	-0.460377	-0.617189	-0.204808	-0.106483	-0.109702	-0.36051	-0.209895	-0.271453	-0.169979
YDR325W	Ycg1	-0.0529736	0.185097	0.0749494	0.239608	-0.0589263	0.0195377	-0.276286	-0.0293791	-0.383887	0.0549226	-0.0463594	-0.184076	-0.129887	-0.0250115	-0.143808	-0.356731	-0.141503	-0.110996
YDR335W	Msn5	0.312305	0.321875	0.475935	0.539291	0.482467	0.361769	-0.25688	-0.157938	0.126434	0.770171	0.26505	0.632579	1.08399	0.718836	0.363522	0.128392	0.595721	0.363709
YDR347W	Mrp1	-0.674769	-0.0782631	0.166525	-0.253591	-0.265892	-0.0772514	-0.376622	0.046573	-0.307996	-0.546856	-0.227436	-0.28819	-0.289932	-0.523817	-0.314066	-0.161355	-0.185396	-0.297449
YDR348C	Pal1	0.0369989	-0.0233903	0.308581	-0.0235079	0.133662	0.199126	0.00274957	0.0811452	-0.222155	0.584286	0.398196	0.48024	0.0963934	0.419968	0.48128	0.151608	0.213276	0.346437
YDR354W	Trp4	-0.342796	0.162936	-0.0156457	0.0415288	-0.209906	-0.112102	-0.0541877	-0.437351	-0.366084	-0.672518	-0.183752	-0.331049	-0.305841	-0.487078	-0.398076	-0.185038	-0.0759712	-0.643942
YDR361C	Bcp1	1.23778	1.9028	1.12273	1.03956	1.29784	1.44999	0.786927	0.707176	0.998453	2.01101	2.17993	1.57186	1.64883	1.97032	1.64213	1.1761	1.47789	1.29118
YDR363W	Esc2	0.366022	0.19508	0.423495	0.390475	0.224459	-0.072637	0.11193	0.159097	0.53128	0.394651	0.436316	0.468295	0.0608028	0.365818	0.352174	0.0553517	0.133839	0.173455
YDR364C	Cdc40	-0.0210946	0.252844	0.117472	-0.00166281	-0.0530778	-0.202361	-0.252075	-0.0396719	0.005412	0.209742	0.281323	1.05892	-0.0585183	-0.685979	0.486834	1.42694	0.649905	0.998785
YDR367W	Kei1	-0.213247	-0.33708	-0.293929	-0.42748	-0.372953	-0.689437	-0.111064	0.0926258	-0.160583	-0.413128	-0.244211	-0.10832	-0.464615	-0.558437	-0.240801	-0.129337	-0.021685	-0.136615
YDR371W	NA	-0.460595	-0.388371	0.166725	0.190931	-0.265966	-0.129229	0.0158368	-0.0893775	-0.0890393	-0.495221	-0.536295	-0.238934	-0.359857	-0.130782	-0.609227	-0.311804	-0.0224938	-0.296385
YDR372C	Vps74	-0.0443946	-0.245162	-0.157561	-0.170049	0.0171309	0.0135126	-0.189446	-0.567037	-0.28504	-0.168366	-0.355201	-0.242922	-0.330737	-0.35733	-0.577187	-0.220563	-0.243444	-0.223352
YDR373W	Frq1	-0.313041	-0.298108	-0.216823	-0.212135	-0.296166	-0.03523	-0.0596061	-0.202281	-0.231803	-0.283185	0.0862709	-0.227166	-0.0326004	-0.253014	-0.091441	-0.218785	-0.124606	-0.092632
YDR389W	Sac7	-0.00473102	-0.48039	-0.43006	-0.00731167	-0.145345	-0.249647	0.109754	0.100339	-0.0433528	NA	NA	NA	NA	NA	NA	NA	NA	NA
YDR392W	Spt3	0.694273	0.543965	0.848342	0.491027	0.483428	0.69603	0.338986	0.541909	0.217099	0.392891	0.63754	0.297261	0.126113	0.246254	0.118495	-0.0308978	-0.0314963	-0.0132056
YDR397C	Ncb2	2.37264	2.40706	2.01161	2.05002	1.98383	2.14991	1.36089	1.61484	1.60307	2.53834	2.52072	2.36934	2.25485	2.33623	2.16085	2.01022	1.73632	2.0918
YDR405W	Mrp20	-0.283349	0.420255	-0.0233357	-0.0237381	-0.363927	-0.333728	0.0756482	-0.0653765	-0.353143	-0.394608	-0.130065	-0.225412	-0.0560795	-0.319712	-0.0717433	-0.14223	-0.250084	-0.206864
YDR408C	Ade8	0.258876	0.468776	0.345691	0.279795	0.117871	0.248205	0.168186	-0.0451357	0.0525652	0.223928	0.570472	0.430896	0.248836	0.274103	0.259493	0.0390768	0.346993	0.212329
YDR412W	Rrp17	0.251024	0.322452	0.173367	0.0378961	0.324339	0.0463493	-0.0904667	-0.187266	0.343825	-0.089292	0.302607	0.146702	0.104859	0.333335	0.00362647	-0.00102283	0.115045	-0.118448
YDR416W	Syf1	0.23464	-0.142741	0.109773	-0.142816	0.226169	0.0392177	0.0110729	-0.227183	-0.118104	0.0817548	-0.267438	-0.0607913	-0.0360286	0.131971	-0.0991879	-0.203027	-0.247407	0.100046
YDR419W	Rad30	0.140386	-0.156754	-0.11659	-0.0270528	0.193514	0.0720695	-0.151282	-0.115797	0.0944524	-0.110881	-0.282235	-0.185926	0.0723574	-0.155249	-0.463042	-0.162321	-0.177033	-0.235485
YDR425W	Snx41	-0.423197	-0.0356524	-0.357828	-0.361699	-0.312435	-0.185577	0.0959685	-0.641591	-0.371582	-0.393762	-0.569859	-0.36548	-0.381862	-0.35628	-0.218535	0.125498	-0.149957	-0.16558
YDR439W	Lrs4	-0.434401	0.0705967	-0.29919	-0.245325	-0.30369	-0.024189	0.0872134	-0.531029	-0.329179	-0.30621	-0.231673	-0.363287	-0.230908	0.0102245	-0.120929	-0.29054	-0.0759405	-0.0794827
YDR440W	Dot1	-0.135705	0.418812	-0.124944	-0.0650367	0.042564	0.108003	0.18976	-0.0138177	0.0964465	0.192005	0.220867	0.00918874	0.060859	0.0483029	0.103515	0.149845	-0.178479	-0.0488804
YDR444W	NA	-0.490738	-0.343124	-0.233627	-0.0863931	-0.133217	0.258066	0.0241468	0.0506788	-0.0849512	-0.035569	-0.36104	-0.402227	-0.512133	-0.413593	-0.343146	-0.421116	-0.180404	-0.104691
YDR448W	Ada2	0.818067	1.27478	0.981439	0.527385	0.667671	0.660424	0.112837	-0.0893565	0.178712	0.680752	1.0434	0.645571	0.61976	0.407167	0.625306	0.434665	0.483594	0.79411
YDR460W	Tfb3	3.16485	3.23622	2.66968	2.79876	2.85414	2.93952	2.03865	2.27379	2.36138	1.50353	1.64601	1.12602	1.06795	1.2422	0.987474	0.720128	0.793799	0.741807
YDR465C	Rmt2	0.0741917	-0.417495	-0.0495743	-0.0422459	-0.598344	0.0138523	0.0369335	-0.300685	-0.082149	0.0783111	0.331492	0.358384	0.0680255	-0.0518406	0.0416441	0.215151	-0.0429705	0.0284399
YDR474C	NA	-0.256945	-0.225622	-0.252859	0.0130464	-0.64708	-0.403773	0.363182	-0.200293	0.248252	-0.119979	-0.0112683	0.0478086	-0.192138	-0.312932	-0.247016	-0.435035	0.113947	-0.272444
YDR476C	NA	-0.437675	-0.4435	0.0231537	-0.0211501	-0.0264991	-0.573464	0.0428046	-0.154856	-0.464624	-0.139865	-0.601411	-0.570694	-0.588581	-0.477658	-0.459085	-0.170061	-0.182043	-0.676676
YDR486C	Vps60	-0.333651	-0.583994	-0.180351	0.065565	0.0818667	-0.34527	-0.24897	0.0390129	0.125914	0.131008	-0.328159	-0.213187	-0.220884	-0.459442	-0.0462501	-0.0262521	0.066653	-0.0120879
YDR495C	Vps3	-0.227876	-0.113289	-0.311678	0.0629734	-0.0742171	-0.250421	0.0826815	0.2958	-0.0745572	-0.248803	0.122106	-0.0589401	-0.381915	-0.230624	0.0103882	-0.0134965	-0.00313464	-0.00331026
YDR517W	Grh1	-0.370507	0.0286235	-0.153002	-0.0786584	-0.102381	-0.313232	-0.571052	-0.238532	0.00355249	-0.070887	0.285579	-0.0150613	-0.239403	-0.110546	0.891632	-0.44496	0.0216	-0.716386
YDR519W	Fpr2	0.0870269	-0.151312	-0.182043	-0.441592	-0.201829	-0.0687327	0.241331	0.166133	-0.357655	-0.435336	-0.284628	-0.400681	-0.510904	-0.0853299	-0.343456	-0.249514	-0.147788	-0.310649
YDR529C	Qcr7	-0.22985	-0.247991	-0.144218	-0.197963	-0.35908	-0.59144	-0.110519	-0.24531	-0.727638	-0.129965	-0.603105	-0.232876	-0.193204	-0.21727	-0.297803	-0.180188	-0.162384	-0.200145
YDR530C	Apa2	-1.38419	-0.445143	-0.998951	-0.486438	-1.27871	-0.567149	-0.536936	-2.65965	-0.374571	-0.0643686	-0.0448284	-0.0704079	-0.192643	0.0458437	-0.198708	-0.00594278	-0.239842	-0.0429223
YDR538W	Pad1	-0.0804379	-0.155952	-0.536854	-0.134904	-0.0202515	-0.118593	-0.188649	0.241451	0.226278	-0.270872	-0.769463	0.0354883	-0.0770192	-0.158586	-0.713953	-0.452406	-0.146986	-0.126786
YEL007W	Mit1	0.961693	1.07092	0.448719	0.582324	1.07603	0.851907	0.591035	-0.608368	0.168897	1.42843	1.53461	1.2873	1.18939	1.43129	1.10878	0.707613	1.02786	1.03344
YEL012W	Ubc8	0.042327	0.444203	0.144697	0.0779056	-0.234781	-0.115166	-0.061884	0.177771	0.118354	0.296292	0.425197	-0.0102476	0.0215907	0.147569	0.0830749	0.363642	-0.0901256	0.374244
YEL015W	Edc3	-0.497899	-0.0702753	-0.272938	-0.599727	0.261328	0.0367301	0.247716	0.327777	-0.424918	0.0531845	-0.0730383	-0.286095	-0.148716	-0.244307	-0.533746	-0.578103	-0.335683	0.100117
YEL019C	Mms21	0.446072	0.652844	0.0502758	0.246531	0.26926	0.519731	0.22712	0.537698	0.428309	0.444013	0.621392	0.598064	0.714901	0.745058	0.807263	0.573299	0.604058	0.537115
YEL027W	Vma3	-0.535971	-0.242454	-0.0724813	-0.550839	-0.338014	-0.316011	0.148389	0.0332267	-0.587451	-0.304451	-0.130319	-0.234397	-0.173602	-0.26777	-0.0703138	0.15032	0.073452	0.141651
YEL038W	Utr4	0.131041	-0.0514281	0.00148054	0.0757469	-0.110856	0.00764745	0.185134	0.0323345	-0.101972	0.0296088	-0.295965	0.000964207	0.100733	0.0322353	0.022867	-0.185759	-0.173359	-0.397365
YEL044W	Ies6	1.34413	1.61939	0.985323	1.10002	1.04812	1.29323	0.70207	0.398502	0.507962	1.68341	1.79072	1.51304	1.45234	1.61312	1.43552	1.15112	1.21323	1.09805
YEL050C	Rml2	-0.138687	-0.452816	-0.283441	-0.318609	-0.135228	-0.217537	-0.0434621	0.174632	0.0269915	-0.212042	-0.344629	-0.438877	-0.670583	-0.38996	-0.167768	-0.282996	-0.33442	-0.244785
YEL052W	Afg1	-0.318572	-0.0868552	-0.481633	-0.521464	-0.431475	-0.392699	-0.147358	-0.375282	0.230079	-0.302703	-0.517224	-0.234041	-0.120685	-0.399149	-0.0476758	-0.508896	-0.0547841	-0.291868
YEL053C	Mak10	-0.0457434	-0.508595	0.0840321	-0.05118	-0.0632777	-0.320932	-0.171546	-0.0835677	-0.00750445	-0.367702	-0.163947	-0.252809	-0.148628	-0.352764	-0.491792	-0.54272	-0.364111	-0.422364
YEL055C	Pol5	0.775516	0.752008	0.51673	0.475963	0.414473	0.682777	0.254171	0.180017	0.364435	0.990913	1.17963	0.78328	0.839939	0.963561	0.74104	0.71295	0.440703	0.776784
YEL060C	Prb1	-0.151625	-0.178153	-0.0370858	-0.505979	-0.221332	-0.272781	0.0549159	0.175215	0.0871361	-0.0953755	-0.205529	-0.311584	-0.280878	-0.163454	-0.529465	-0.448783	-0.465241	-0.580011
YER002W	Nop16	0.738051	0.677685	0.428712	0.669383	0.606719	0.459574	0.163827	-0.200411	0.285137	0.649729	0.853674	0.460608	0.641448	0.837583	0.500814	0.234206	0.323726	0.510787
YER007C-A	Tma20	-0.415023	-0.0891376	-0.0734447	-0.34516	-0.478933	-0.175135	-0.176308	0.156775	-0.103596	-0.156664	-0.0916367	-0.0978045	-0.163193	-0.183869	-0.141392	-0.214718	-0.0891055	-0.0953517
YER007W	Pac2	-0.244576	-0.57141	-0.257882	-0.147408	-0.0956415	0.0622691	-0.0579704	-0.246671	0.0987609	-0.164176	-0.0745335	-0.264346	-0.367982	-0.331985	-0.154708	-0.131517	-0.262683	-0.29816
YER016W	Bim1	NA	Inf	NA	NA	NA	NA	NA	NA	NA	NA	NA	NA	NA	NA	Inf	NA	NA	NA
YER018C	Spc25	-0.244987	-0.0971031	-0.0391552	-0.231452	-0.253559	0.0305053	0.0125959	-0.188239	-0.551014	-0.365256	-0.313929	0.054487	-0.279715	-0.216176	-0.277211	-0.159315	-0.0603978	-0.0404636
YER019W	Isc1	-0.362973	-0.10905	-0.254351	-0.126656	-0.359694	-0.152278	-0.0830367	-0.687547	-0.148686	-0.299379	-0.277071	-0.415506	-0.224843	-0.266754	-0.12884	-0.367017	-0.228229	-0.227824
YER022W	Srb4	0.874467	1.2908	0.859959	0.439472	0.623331	0.725815	0.241731	0.413974	0.325428	0.72175	0.874137	0.730252	0.566786	0.84268	0.327469	0.152681	0.451022	0.0799007
YER025W	Gcd11	-0.255655	0.157644	0.0272079	-0.1766	-0.223081	0.4259	0.330746	-0.165528	-0.0516183	-0.0795398	0.200683	-0.323994	0.0856219	-0.832102	-0.214603	-0.317621	-0.204365	-0.235837
YER027C	Gal83	-2.05325	-1.88233	-2.08289	-1.88887	-1.34228	-1.70574	-0.510416	-1.80621	-0.988685	-0.2814	-0.221224	-0.0852329	-0.0670864	-0.133907	-0.230609	0.123016	-0.0246692	0.207799
YER042W	Mxr1	0.200111	-0.0960696	-0.447511	-0.102511	0.0733233	-0.280191	-0.113477	-0.184519	0.106547	-0.259379	-0.101485	-0.115005	-0.0971294	0.0144605	-0.230697	-0.15244	-0.400508	-0.190342
YER056C-A	Rpl34a	-0.119454	0.0456689	0.254382	-0.0116844	-0.081948	0.261619	-0.249452	0.384208	0.224289	0.156576	0.205023	0.174428	-0.231801	0.00454588	0.0161781	-0.260753	0.00250018	-0.320354
YER061C	Cem1	-0.235975	-0.400584	0.0516334	0.220637	-0.448726	-0.0651348	0.15524	0.225126	0.0907357	-0.400114	-0.550245	-0.59532	-0.33955	-0.0741727	-0.0681041	-0.159534	-0.334808	-0.200856
YER068W	Mot2	-0.0814476	-0.390865	-0.540817	0.0197174	-0.499418	0.149964	-0.188278	0.136096	-0.306534	-0.359651	-0.597381	-0.405762	-0.100982	-0.200946	-0.241582	-0.33978	-0.351669	-0.0441557
YER072W	Vtc1	-0.052855	-0.138714	-0.172847	0.166811	-0.418518	-0.250125	-0.159361	-0.24902	-0.11398	-0.33191	-0.108005	-0.266157	-0.212822	-0.0529939	0.127896	0.0390249	0.0713593	-0.0129281
YER079W	NA	0.187075	0.087296	-0.410406	-0.0456523	-0.620913	-0.188349	-0.323924	0.0302409	0.220919	-0.695543	-0.602156	-0.185491	-0.254195	-0.350563	-0.425115	-0.622328	0.0510842	-0.0855505
YER088C	Dot6	-0.541986	-0.0242638	-0.0599506	-0.230617	-0.49103	-0.236195	-0.0909232	-0.670323	-0.202771	-0.12354	-0.461684	-0.401676	-0.263551	-0.0770852	-0.346914	-0.484365	-0.153571	-0.145873
YER112W	Lsm4	0.110485	0.192581	0.0841354	-0.2795	0.0467482	-0.320663	0.0695246	0.282238	0.210199	0.107117	0.0651427	-0.211846	0.41433	0.0682437	-0.0184322	0.202155	-0.0352697	0.166114
YER122C	Glo3	-0.111637	-0.608827	-0.0755399	0.0502798	-0.01438	0.0543028	-0.368296	0.0307771	-0.0731235	-0.266447	-0.422966	-0.301046	-0.193095	-0.0783763	-0.102576	-0.340855	-0.410289	-0.265379
YER124C	Dse1	-0.580235	-0.474258	-0.958713	-0.325051	-0.668909	-0.363214	0.261709	-2.21891	-0.899252	-0.33677	-0.368398	-0.195819	-0.281784	-0.297343	-0.767542	-0.402116	-0.20026	-0.324796
YER127W	Lcp5	NA	NA	NA	NA	NA	NA	NA	NA	NA	NA	#NAME?	NA	NA	Inf	NA	NA	NA	NA
YER151C	Ubp3	-0.176713	0.279733	0.302975	-0.0708793	0.113591	-0.171459	0.109583	0.13323	-0.400806	-0.437559	-0.254604	-0.178705	-0.391899	-0.161142	-0.0709419	-0.384988	-0.202419	-0.211363
YER152C		0.215578	0.739829	0.319586	-0.00830075	-0.0730075	-0.1219	-0.0478305	0.29141	-0.0500332	0.347095	0.341731	0.291081	0.282826	0.284504	0.412678	0.0965072	0.180259	-0.0545336
YER164W	Chd1	0.690259	0.959555	0.658929	0.738509	0.727391	0.505086	0.350608	0.796235	0.48206	1.36788	1.39922	1.0063	1.27983	1.1733	1.19212	1.01097	0.975464	0.888669
YER169W	Rph1	0.0159	0.232734	0.237118	-0.281059	0.271533	-0.276347	-0.247544	0.412739	0.0989427	-0.0476387	-0.0419889	0.314735	-0.0813042	0.434792	-0.10329	0.284509	0.0182216	-0.109889
YER171W	Rad3	3.43078	3.26328	2.49085	2.72046	2.93299	3.06428	2.20482	1.97584	2.45503	1.30757	1.44534	0.867539	0.984319	1.07685	0.812424	0.600332	0.657825	0.771489
YER172C	Brr2	0.230598	0.0708083	0.144866	0.168462	0.313992	0.156876	0.0362688	0.156417	-0.00441727	0.204532	0.449727	0.327757	0.114167	0.473644	0.179612	0.136034	0.0138988	0.041707
YER182W	NA	-0.421777	-0.880854	-0.565205	-0.53144	-0.529963	-0.466367	-0.232072	-0.74544	-0.409479	-0.13515	-0.156758	-0.174844	0.00839425	-0.535701	-0.147519	-0.128034	-0.202712	-0.2331
YFL006W	NA	-0.362477	-0.45485	-0.193962	-0.0210433	-0.224103	-0.206099	-0.0895818	0.183643	-0.298634	-0.161394	0.00953172	-0.127106	-0.0946094	-0.198927	-0.322727	-0.163398	-0.173674	-0.0586641
YFL013C	Ies1	1.10342	1.04664	1.04312	0.869657	1.17402	0.502034	0.710822	0.79646	0.915001	1.1446	0.984045	0.694405	0.773281	0.997459	0.671042	0.225651	0.244139	0.320209
YFL028C	Caf16	-0.10705	0.144602	0.128938	-0.348635	-0.159405	-0.193792	-0.0745707	-0.229923	-0.442719	0.0695375	-0.121549	-0.162944	-0.0297622	-0.274799	-0.230823	-0.199948	-0.439674	-0.311447
YFL034C-B	Mob2	-0.242406	-0.494319	-0.148129	-0.15955	-0.277183	-0.323202	-0.285358	-0.33772	-0.13279	-0.620232	-0.147043	-0.284766	-0.511131	-0.463436	0.134431	-0.489313	-0.153866	-0.150963
YFL044C	Otu1	0.391215	0.419719	0.289859	0.252211	0.475249	0.270193	-0.00381081	0.367867	0.0287845	0.324101	0.476646	0.541135	0.337263	0.590816	0.404105	0.22049	0.247919	0.288435
YFL047W	Rgd2	-0.248358	-0.289451	-0.0338205	0.0249408	-0.19266	-0.223395	-0.0944308	-0.0106639	-0.440216	-0.301739	-0.314682	-0.321136	-0.0315671	-0.118589	-0.43513	0.0671362	-0.423133	-0.16607
YFL049W	Swp82	0.271138	0.372415	-0.0252739	0.239304	0.319103	0.106009	0.110383	0.178105	0.251502	-0.140774	0.205259	-0.177189	-0.00948354	-0.140494	0.0635089	-0.16162	0.00555938	-0.292678
YFR001W	Loc1	-0.110023	0.358822	-0.0703485	-0.107257	-0.0130286	-0.0603315	-0.093925	-0.218726	0.0559134	-0.107525	0.21409	0.115962	0.0180383	0.154588	0.246827	0.111	0.0509301	-0.138823
YFR009W	Gcn20	-0.710561	-0.629334	-0.810775	-0.587677	-0.659271	-0.188734	-0.459045	-1.17995	-0.221979	-0.631035	-0.285511	-0.250292	-0.067685	-0.0980881	-0.0788571	-0.134421	-0.436584	-0.286617
YFR011C	Mic19	0.0491804	0.0205669	0.0352452	0.0691877	-0.480694	0.0215184	-0.0820213	-0.0391393	-0.00358583	-0.213391	-0.151224	-0.133169	-0.337489	0.0216203	0.22193	-0.498218	-0.26444	0.0597418
YFR013W	Ioc3	0.942029	0.916002	0.613202	0.856391	0.86769	1.15519	0.373319	0.249746	0.374038	0.988721	1.04542	0.798123	0.822062	0.901037	1.05637	0.413195	0.585128	0.473327
YFR018C	NA	-0.235248	-0.545003	-0.40068	-0.112268	-0.309927	-0.282614	-0.0386817	-0.306792	-0.150578	-0.311644	-0.424316	-0.0629637	-0.33943	-0.446782	-0.477758	-0.11144	-0.14612	-0.0354618
YFR021W	Atg18	-0.0655867	-0.106115	0.148152	-0.157993	-0.19329	-0.0585862	0.0234132	-0.186428	0.266312	0.0592463	0.153067	0.000387664	-0.18962	-0.305781	-0.0223231	-0.243716	0.100488	-0.0151193
YFR024C-A	Lsb3	0.0291143	-0.357095	0.273793	0.164699	-0.312069	-0.0979746	0.0679904	0.0598615	-0.219897	2.01547	-0.553838	-0.381923	-5.86435	-0.328576	-0.494828	-1.08801	-2.5171	-0.288293
YFR025C	His2	-0.159514	-0.410241	0.0542148	-0.249944	-0.00101505	-0.261826	-0.0742636	0.0920003	0.0353666	-0.0489274	-0.0937852	0.235973	-0.171362	0.211593	-0.0212803	0.238794	-0.134678	-0.00352161
YFR031C	Smc2	-0.016034	0.163296	0.339113	0.359243	0.281614	0.0532105	-0.324304	-0.184898	-0.0434636	0.188482	0.123368	0.203335	0.20567	0.334912	0.269353	0.0824196	0.127033	0.249709
YFR039C	Osw7	0.0489233	-0.291706	-0.442818	-0.256767	-0.203793	-0.755495	-0.14775	-0.263196	-0.093422	-0.51205	-0.324015	-0.405721	-0.337354	-0.480477	-0.2336	-0.363577	-0.316346	-0.4078
YFR047C	Bna6	-0.317446	-0.0621382	0.0618383	-0.403233	-0.271568	-0.173107	-0.152813	-0.283319	0.11107	-0.205209	0.305702	0.321478	0.191208	0.171296	-0.106748	-0.104225	0.134133	-0.181607
YFR055W	Irc7	0.270506	-0.00306544	0.117317	0.258181	0.141419	0.344326	0.102981	-0.266263	0.14993	0.607522	0.17805	0.421792	0.304123	0.359864	0.176253	0.145599	-0.0442462	0.11127
YGL001C	Erg26	-0.156767	-0.043514	0.101003	-0.147495	0.156746	-0.0676871	0.152958	-0.146563	0.164257	-0.00674552	0.124565	0.0359644	-8.59e-05	-0.267158	-0.222497	-0.035955	0.159545	0.082584
YGL004C	Rpn14	-0.484596	0.0590495	-0.426025	0.13915	0.126862	-0.340648	0.196364	0.259925	0.109992	0.0316883	-0.0714274	-0.217768	-0.0707869	-0.0536793	-0.00922428	0.0577161	0.133395	0.0699126
YGL017W	Ate1	-0.129542	-0.225158	-0.150821	-0.390743	-0.0168228	-0.170139	-0.255865	0.107615	-0.106231	-0.136514	-0.336324	-0.312685	-0.294709	-0.322328	-0.19319	-0.283545	-0.0723933	-0.31404
YGL018C	Jac1	-0.586181	-0.457268	-0.170837	-0.295454	-0.442507	-0.274275	-0.253149	-0.183371	0.12249	-0.846362	-0.700132	-0.366731	-0.106933	-0.0643244	0.361134	0.987948	-0.258795	-0.115188
YGL028C	Scw11	-0.228845	-0.402558	0.0874099	-0.0373091	-0.864433	-0.467408	0.0732281	-0.16962	-0.0358283	-0.0500584	-0.486994	-0.316553	-0.239336	-0.231312	-0.291956	-0.295526	-0.2022	-0.569919
YGL039W		NA	NA	NA	NA	Inf	NA	NA	NA	NA	NA	NA	NA	NA	NA	NA	NA	NA	NA
YGL046W	NA	-0.477801	-0.153919	0.101274	-0.421482	-0.42327	-0.308109	-0.483687	-0.557216	-0.310562	0.284366	-0.0458773	-0.0857075	0.0846299	0.110073	-0.0341468	-0.0957578	0.0242716	0.170729
YGL047W	Alg13	0.20187	-0.306209	-0.179757	0.137423	-0.294371	-0.0890028	-0.241298	0.0968734	0.45009	-0.117576	-0.254839	0.0538462	0.023897	-0.0171927	0.0456293	-0.265785	-0.0161175	-0.0103965
YGL048C	Rpt6	-0.0658514	-0.315604	0.19786	0.0724361	-0.0490268	0.217058	-0.102998	0.347051	0.300725	0.0830609	0.221689	-0.0370953	-0.0879937	0.235015	-0.0503538	0.0665646	-0.151121	0.24519
YGL049C	Tif4632	-0.0129089	-0.250714	-0.450552	-0.178518	-0.283223	0.156415	-0.395337	-0.544034	0.0918795	-0.360293	-0.235197	-0.434444	-0.378421	-0.748869	-0.5568	-0.252702	-0.355724	-0.174118
YGL050W	Tyw3	0.271427	0.0939116	0.244957	0.102461	0.165691	-0.00708406	0.18817	0.572436	0.0994889	0.356379	-0.0414303	-0.26225	0.443225	0.183771	0.169653	-0.0419349	-0.361199	-0.170545
YGL054C	Erv14	-0.236104	-0.0336908	-0.195293	-0.320625	0.130652	-0.076894	0.141606	-0.264727	0.132336	-0.0982741	-0.217597	-0.0391883	-0.313453	-0.264882	0.0213925	-0.412584	-0.0499916	-0.21832
YGL058W	Rad6	0.92204	0.991944	0.850437	0.633128	1.10441	0.656008	0.492339	0.528057	0.620016	0.332297	0.501739	0.129299	0.178001	0.369736	0.267162	0.0444124	-0.0880268	0.179187
YGL060W	Ybp2	0.189157	-0.165181	-0.108885	-0.59219	-0.443372	0.0493964	0.157775	-0.156309	-0.264989	-0.0539545	-0.255584	0.0924912	-0.0233457	-0.3727	-0.112852	0.00883922	-0.135844	-0.0326987
YGL062W	Pyc1	0.491632	0.293036	0.493806	0.32151	0.29446	0.0289825	-0.193482	0.262742	0.525332	0.274529	0.369065	0.206091	0.0707383	0.210359	0.142764	0.0454742	0.133841	0.165212
YGL065C	Alg2	-0.251682	-0.594392	-0.295234	-0.858345	-0.23379	-0.457898	-0.181126	-0.772709	0.0383029	-0.0811723	-0.458864	-0.527313	-0.19587	-0.234482	-0.0552872	-0.37891	-0.229157	-0.171155
YGL071W	Aft1	-0.177617	-0.141946	-0.0137022	-0.0677495	0.188351	-0.0610394	-0.136924	0.0870921	-0.076853	-0.307669	0.216461	-0.0920739	0.188604	0.103243	-0.429378	-0.325919	-0.187989	-0.015439
YGL079W	Kxd1	-0.224806	-0.702877	-0.643569	-0.484498	-0.343835	-0.24149	-0.270073	-0.347764	0.144864	-0.373579	-0.491584	-0.539391	-0.159439	-0.239714	-0.269528	-0.0129383	-0.473031	-0.408745
YGL083W	Scy1	-0.439918	-0.219905	-1.07511	-0.626301	-0.0963748	-0.170014	-0.115556	-1.41488	-0.471468	-0.00688177	-0.47853	-0.114218	-0.0723103	-0.169206	-0.417559	-0.101459	-0.206799	-0.0596617
YGL087C	Mms2	0.254646	0.270668	0.261662	0.352137	0.246059	0.0824624	-0.0754602	0.189105	-0.119416	0.0507143	-0.0626127	-0.0837299	-0.680378	-1.13485	0.121605	0.247287	-0.35108	0.0019965
YGL094C	Pan2	0.0662544	-0.00600066	0.0358284	-0.192867	-0.107433	0.0084284	0.104517	-0.177988	-0.307022	0.215941	-0.168023	-0.45558	-0.180777	-0.138554	-0.127599	0.00479895	0.0310923	-0.548815
YGL101W	NA	-0.00734369	-0.201438	-0.489053	-0.0356341	-0.23269	0.139085	-0.166024	-0.132587	-0.213283	-0.0878709	-0.379058	-0.401359	-0.456559	-0.240952	0.0048692	0.146355	-0.540869	-0.425795
YGL111W	Nsa1	-0.45264	-0.163369	-0.520286	0.0435234	-0.449404	0.00242148	0.0336024	0.215028	-0.151844	-0.677989	-0.693103	-0.546328	-0.244576	-0.339517	-0.410923	-0.369352	-0.379931	-0.4528
YGL112C	Taf6	2.63208	2.71725	2.11269	1.91483	2.22476	2.24334	1.31199	1.22776	1.32045	1.72578	1.80463	1.53034	1.26146	1.54244	1.26517	0.446309	0.748119	0.734002
YGL133W	Itc1	0.597547	0.878885	0.835837	0.37616	0.740181	0.698701	0.0462784	0.625784	0.492574	0.994756	1.1557	0.799533	0.9338	1.17768	0.915234	0.620483	0.473353	0.613021
YGL141W	Hul5	0.372177	0.496485	0.22471	0.24831	0.60204	0.0419573	-0.308565	0.316575	0.470243	0.0970139	0.485763	0.0916096	-0.0315419	0.439622	-0.087021	-0.137809	-0.0308608	0.218122
YGL148W	Aro2	0.853371	0.923475	0.929328	0.661692	0.866251	0.863668	0.277863	0.861248	0.616711	1.30806	1.48927	1.22483	1.3974	1.55356	1.38931	0.819464	0.961724	1.01475
YGL151W	Nut1	0.842086	0.971548	0.978091	0.390951	0.80948	0.564773	0.041052	0.0202432	0.414045	0.730161	0.756279	0.470296	0.380901	0.763614	0.701429	0.239373	0.0411687	0.146823
YGL155W	Cdc43	NA	NA	NA	NA	NA	NA	NA	NA	NA	0.159136	-0.0803071	-0.191822	-0.161993	-0.123857	-0.371326	0.0373249	-0.220567	-0.409786
YGL157W	Ari1	-0.0506994	-0.173611	0.133631	-0.291627	-0.392966	-0.133038	0.0885049	-0.227217	-0.0173082	-0.121072	-0.0247128	0.057237	0.114743	0.0473111	0.160697	0.00851633	0.00423487	0.260566
YGL164C	Yrb30	-0.686265	-0.342629	-0.541098	-0.0165343	-0.40407	-0.22544	-0.126481	-0.337841	-0.713118	-0.271572	-0.295964	0.12507	-0.143997	-0.251295	-0.251276	-0.260138	-0.415543	0.0186648
YGL166W	Cup2	0.199817	-0.175469	-0.0527211	0.161062	-0.0574271	-0.0221694	0.0505186	0.0707228	0.194537	0.409242	0.142915	-0.140134	0.248863	0.190849	0.209612	0.219355	0.0360048	0.0454919
YGL185C	NA	-0.19505	-0.110581	-0.753181	-0.256	-0.558778	-0.586137	-0.379182	-0.651022	0.0610218	-0.259414	-0.304162	-0.167951	-0.158488	-0.306253	-0.121499	-0.368797	-0.276842	-0.329569
YGL202W	Aro8	1.4878	1.42981	0.982083	1.22137	1.18999	1.17829	0.81405	0.524577	0.662183	1.9517	1.83477	1.45058	1.65438	1.88528	1.65423	1.3304	1.32785	1.63207
YGL213C	Ski8	-0.370502	-0.550546	-0.513553	-0.0757194	-0.260966	-0.136228	0.00743842	-0.973274	-0.363139	-0.296671	-0.617309	-0.195778	-0.337078	-0.311567	-0.328087	-0.248039	-0.160659	-0.317658
YGL223C	Cog1	-0.881198	-1.0108	-0.804576	-0.398521	-0.53956	-0.361908	0.320515	-1.78146	-0.249647	-0.551755	-0.168987	-0.124586	-0.10289	-0.496102	-0.11387	0.0142078	-0.316028	-0.328496
YGL227W	Vid30	NA	NA	NA	NA	NA	NA	NA	NA	NA	NA	NA	NA	NA	NA	NA	NA	NA	NA
YGL232W	Tan1	0.451421	0.498013	0.443618	0.435316	0.493157	0.738111	0.374667	0.271743	0.220728	0.770238	1.07326	1.01455	0.879775	1.0862	0.90768	0.461282	0.629606	0.531229
YGL241W	Kap114	-0.0576629	-0.321689	0.257441	-0.351535	0.0365718	0.127333	0.136627	0.02501	0.00104867	0.329162	-0.00309991	0.213932	0.166034	0.0766646	0.122561	0.144719	-0.00734232	-0.0535257
YGL248W	Pde1	-0.207357	-0.205815	0.0248229	-0.0719352	-0.177673	-0.0462191	0.00959039	0.220432	-0.0178212	-0.529862	-0.818127	-0.00532512	-0.611136	-0.404653	0.369644	-0.0845284	-0.368638	-0.42575
YGL250W	Rmr1	-0.000211724	0.153807	0.259098	0.00835054	-0.380626	-0.285073	-0.134303	0.199402	0.220386	-0.263549	-0.275782	-0.146832	-0.129368	-0.241866	-0.339685	-0.23021	0.0115841	-0.28359
YGL252C	Rtg2	0.0849103	0.0698188	0.0234624	-0.0996752	-0.217883	-0.0117682	-0.304279	-0.27169	-0.399471	-0.226501	-0.34268	-0.0929738	-0.18291	-0.0940697	0.00211197	-0.343361	-0.0045327	-0.233221
YGL254W	Fzf1	0.27063	0.33422	0.166809	0.180175	0.339305	0.106319	-0.13874	0.0212304	0.088971	0.455855	0.101793	0.334017	0.312607	0.386536	0.209157	0.154685	0.189314	-0.0376786
YGR001C	Efm5	0.314614	0.401184	0.310487	0.291003	-0.0664664	-0.228671	0.035295	-0.37314	0.240871	0.101701	0.393287	0.182794	0.126294	-0.00148103	0.235608	0.309066	-0.222481	0.48979
YGR002C	Swc4	0.872503	1.12539	0.63127	0.757666	0.760792	0.57121	0.422103	0.597738	0.667785	0.774168	1.00483	0.692528	0.61492	0.79816	0.844238	0.433207	0.239001	0.821565
YGR007W	Ect1	0.189764	0.0750241	-0.207286	0.181349	-0.317495	0.218176	-0.0333833	0.346114	0.116959	0.342722	-0.277508	-0.539789	-0.717547	-0.845065	0.691993	1.89775	-0.0982832	0.403163
YGR012W		-0.0796894	-0.432161	-0.395595	-0.116683	-0.319214	-0.276056	-0.185446	-0.163066	-0.156949	-0.41966	-0.191757	-0.188453	-0.569352	-0.24504	-0.329296	-0.0346074	-0.270273	-0.12089
YGR017W	NA	-0.180861	0.478892	-0.286827	-0.258437	-0.158437	-0.0710427	0.312357	-0.677147	-0.130991	0.149442	0.380201	0.157069	-0.242395	0.307949	-0.224143	0.141075	0.221991	-0.0530999
YGR021W	NA	-0.443986	-0.430643	-0.311265	-0.401041	-0.0910615	-0.486476	-0.00554228	-0.294181	-0.0940819	-0.744968	-0.235047	-0.166366	-0.344714	-0.0941615	-0.405845	-0.506023	-0.32563	-0.0602196
YGR033C	Tim21	-0.962397	-1.24523	-1.67814	-1.47434	-1.68241	-1.73169	-0.571172	-2.15748	-0.59766	-0.659738	-0.361076	-0.40428	-0.168217	-0.0974372	-0.257556	0.21908	-0.300676	-0.203914
YGR038W	Orm1	-0.110777	0.123637	-0.175992	-0.213115	-0.308418	-0.138328	-0.277442	-0.621428	0.0349553	-0.11641	-0.205833	-0.000923263	-0.254612	-0.318152	-0.114837	-0.178174	-0.412425	-0.250859
YGR043C	Nqm1	-0.0622591	-0.260843	0.336016	-0.166634	-0.0713179	0.129083	-0.29794	0.122621	-0.119279	0.332493	0.34542	0.062402	0.260634	0.155409	0.225005	-0.0117921	0.20757	-0.0554581
YGR048W	Ufd1	0.760085	0.923062	0.829978	0.474812	0.433357	0.738831	0.233905	0.0568368	0.516329	1.29465	1.27564	1.32883	0.856708	1.02414	1.23268	0.761582	0.895918	0.960049
YGR049W	Scm4	-0.143204	-0.154856	-0.209831	-0.0302413	-0.265639	-0.125714	0.0849903	-0.130801	0.29582	-0.00581203	-0.0298453	-0.141292	-0.334841	-0.0697091	-0.278426	0.0622911	-0.0785925	-0.00945835
YGR058W	Pef1	-0.46315	-0.328352	0.0859115	-0.20125	0.149796	-0.133347	0.291056	-0.191181	-0.051239	0.000878843	-0.276249	-0.0458877	-0.203076	0.268169	-0.189546	-0.303406	0.0435239	-0.504123
YGR061C	Ade6	2.45235	2.65465	2.12191	2.10951	2.39214	2.28983	1.32448	1.34271	1.58295	2.83286	2.92068	2.45537	2.75019	2.9493	2.64825	1.96197	2.16203	2.13441
YGR068C	Art5	-0.177927	-0.780343	-0.177553	-0.441831	-0.221446	-0.349487	-0.385825	-0.274515	-0.307434	-0.328252	-0.127089	-0.170602	-0.259347	-0.273229	-0.230184	-0.0528973	-0.233146	-0.14734
YGR075C	Prp38	0.291982	0.383011	0.237704	0.368132	0.309746	0.325192	-0.0428722	-0.372495	-0.630191	0.60802	0.823746	0.751661	0.619081	0.462838	0.654377	0.195774	0.392855	0.334458
YGR080W	Twf1	0.435154	0.806953	0.105782	0.40733	0.529404	0.463073	0.0396719	0.14295	0.203624	1.02665	0.983334	0.813681	0.760209	0.807022	0.692778	0.79564	0.607843	0.632598
YGR081C	Slx9	0.738882	1.05081	0.591786	0.697196	0.245693	0.529543	0.101922	0.0988723	0.236994	0.957083	1.39631	0.934521	0.909908	0.856133	0.686894	0.196384	-0.0265154	0.277755
YGR082W	Tom20	-0.0142686	-0.363392	-0.770165	-0.539685	-0.134311	-0.196073	-0.043708	-0.213768	-0.206619	-0.374908	-0.604534	-0.35977	-0.0587847	-0.365675	-0.324097	-0.324791	-0.409891	-0.266119
YGR087C	Pdc6	-1.1861	-0.306578	-0.316389	-0.495053	-0.855877	0.261959	-0.039864	-0.537554	0.147219	-0.41874	-0.922517	-0.388688	-0.381071	-0.400426	-0.453014	-0.252026	-0.286267	-0.51352
YGR090W	Utp22	0.910722	0.667344	0.801921	0.62211	0.718301	0.47342	0.180492	0.2028	0.174051	0.865299	0.88386	0.712844	0.819595	1.04243	0.925287	0.465962	0.653704	0.423068
YGR091W	Prp31	0.313969	0.577081	0.283715	-0.0299531	0.484849	-0.0364025	0.205233	-0.0494454	-0.650688	0.369708	0.457401	0.334025	0.257988	0.207865	0.495319	0.441075	0.36488	0.237624
YGR092W	Dbf2	0.0606053	-0.329447	-0.0492752	0.00714466	-0.131775	0.0494726	-0.021212	0.251865	0.150074	-0.684041	-0.210677	-0.0961247	-0.218175	-0.163926	-0.541145	-0.438356	-0.216921	-0.420401
YGR103W	Nop7	-0.819628	-0.924482	-1.17426	-0.903488	-0.860325	-0.913388	-0.726374	-2.15859	-1.47901	1.31487	1.81222	1.12943	1.04836	1.29437	0.998159	0.662704	0.431462	0.903053
YGR129W	Syf2	0.355072	0.397896	0.265298	0.381057	0.341665	0.182585	0.184371	0.450434	-0.00332204	0.129662	0.30901	0.0793388	0.0884393	0.146137	0.171855	0.491943	0.0377594	0.254333
YGR140W	Cbf2	-0.106848	-0.295163	-0.226676	-0.268629	-0.207246	0.105551	-0.0853136	-0.164945	-0.54833	0.0523305	-0.182567	0.0261355	0.348968	0.284644	0.215602	-0.0220092	-0.00838012	-0.0884261
YGR161C	NA	0.00416561	-0.541454	-0.771868	-0.270132	-0.255198	0.251499	-0.165447	-0.140452	0.0317857	0.178124	0.0337469	-0.217836	-0.16595	0.240835	-0.103632	0.0789099	-0.284049	-0.110884
YGR162W	Tif4631	-0.0397879	-0.236917	0.195544	-0.264563	-0.0230925	0.0271253	-0.0860143	0.0289048	0.0948193	-0.523046	-0.298597	-0.369844	-0.47224	-0.483647	-0.253637	-0.250079	-0.235609	-0.085783
YGR163W	Gtr2	-0.439789	-0.240391	0.0109196	0.0282779	-0.0727774	-0.224956	0.136474	0.0434326	-0.111815	-0.459496	-0.361452	-0.175365	-0.210934	-0.0493286	-0.199031	-0.0720014	-0.000306433	-0.256312
YGR165W	Mrps35	-0.402743	0.0772244	-0.00321146	0.0277417	-0.274441	-0.5997	-0.020559	-0.0731399	0.148494	-0.473538	-0.437583	-0.518797	-0.58391	-0.319015	-0.397926	-0.227893	-0.152992	-0.41787
YGR166W	Trs65	-0.282754	-0.135179	-0.508347	-0.427951	-0.0746593	-0.0728023	-0.515967	-0.130867	0.359747	-0.0719895	-1.15048	0.641377	-0.966718	-3.06931	-0.146964	1.65556	1.23551	2.6233
YGR171C	Msm1	-0.282541	-0.253659	-0.225856	-0.247311	-0.078497	-0.303367	0.386283	-0.141614	-0.274282	-0.312137	-0.54891	-0.358532	-0.166635	-0.283971	-0.390758	-0.137913	-0.397375	-0.265807
YGR177C	Atf2	-0.529741	-0.16735	-0.116617	-0.479713	-0.355646	-0.0671439	0.0637847	-0.480422	-0.369338	-0.439585	-0.619326	-0.487601	-0.185439	-0.363945	-0.403368	-0.310054	-0.291095	-0.307195
YGR178C	Pbp1	0.29615	0.697002	0.200374	0.0744639	0.326377	0.370294	0.306829	0.151439	0.0358188	0.200963	0.35015	0.274452	0.147399	0.357373	0.539469	0.632224	0.0388294	0.0313688
YGR179C	Okp1	-0.0108826	0.216723	-0.0845654	-0.340347	-0.261369	-0.27344	0.0379043	0.219683	0.0148128	0.282048	0.0070087	0.128074	0.0581343	0.330273	-0.00923529	-0.0346514	-0.0407516	0.070655
YGR185C	Tys1	-0.19768	-0.000852732	-0.0385335	-0.145868	0.0185345	-0.0319559	-0.0520924	0.296939	-0.0356584	-0.470555	-0.239184	-0.286201	-0.164716	-0.503029	-0.385356	-0.416602	-0.142927	-0.400493
YGR186W	Tfg1	3.21913	3.37999	2.89491	2.6565	2.90597	2.86436	1.98714	2.17935	2.40882	1.71698	1.87164	1.54985	1.56544	1.76581	1.3956	1.12163	1.27087	1.01515
YGR189C	Crh1	-0.353477	-0.0912885	-0.0897856	-0.157461	-0.0771688	-0.174473	-0.5222	-0.0826156	-0.207998	-0.081154	-0.24961	-0.068271	0.00164254	-0.0775545	-0.221269	-0.401392	-0.174828	-0.281058
YGR194C	Xks1	NA	NA	NA	NA	NA	NA	NA	NA	NA	0.497784	0.582139	0.0720327	0.478917	0.306922	-0.220514	0.129776	0.373203	0.0779577
YGR198W	Ypp1	-0.371547	-0.490696	0.0717508	-0.184896	-0.662349	-0.187129	-0.475958	0.0488035	-0.499652	-0.353349	-0.303235	-0.0686496	-0.266649	-0.169502	-0.100448	-0.440913	-0.286931	-0.552312
YGR202C	Pct1	-0.0634466	0.369745	-0.158152	0.115976	-0.0203236	-0.0971003	-0.179045	-0.244599	-0.314701	0.0353002	0.0986203	0.401474	0.185806	0.130377	-0.15878	-0.108915	0.0266656	0.145707
YGR204W	Ade3	2.01899	2.21342	1.82003	1.68713	1.7325	1.82323	0.863709	1.04255	1.26511	2.19853	2.26508	1.86173	1.99884	2.36545	2.08467	1.53189	1.5423	1.73748
YGR205W	Tda10	-0.149826	-0.249233	-0.097043	-0.137663	-0.331002	-0.375913	-0.43441	-0.119618	-0.209249	0.0159695	0.0337636	0.16188	0.363994	0.0959387	0.18053	0.00714859	-0.099776	0.0276667
YGR207C	Cir1	-0.674431	-0.589978	-0.726365	-0.70397	-0.635393	-0.655677	-0.678918	-0.907017	-0.742408	-0.299499	-0.340016	-0.19172	-0.496838	-0.254252	-0.480633	-0.246584	-0.0793183	-0.220101
YGR209C	Trx2	1.3657	1.20482	1.0197	0.947428	1.23121	1.21852	0.751639	0.583133	0.838411	1.50915	1.91788	1.26132	1.38368	1.73134	1.52853	1.35584	1.16664	1.35253
YGR220C	Mrpl9	-0.305011	0.107295	0.0364547	-0.11798	-0.703111	0.293071	-0.189977	0.0197944	-0.245129	-0.510751	-0.53479	-0.268566	-0.347404	-0.951659	-0.345359	-0.182517	-0.35008	-0.360609
YGR231C	Phb2	0.221457	-0.230537	0.131745	0.172027	-0.046604	-0.0724915	-0.105498	0.0603983	-0.0147727	-0.529456	-0.184445	-0.0641333	-0.424444	-0.322682	-0.0420607	-0.173643	-0.120869	-0.104886
YGR233C	Pho81	0.122033	-0.0348439	0.272571	-0.123276	0.551766	0.22562	0.163545	0.186644	0.378367	0.778321	0.541817	0.357685	0.452921	0.549559	0.420098	0.13397	0.115001	0.0635265
YGR247W	Cpd1	-0.154521	-0.0720911	-0.195173	-0.213879	-0.314763	-0.289052	-0.067726	-0.262161	-0.55116	-0.333298	-0.167314	-0.267435	-0.207758	-0.283433	0.152982	-0.0829174	0.0907084	-0.34903
YGR248W	Sol4	-0.339024	-0.0366113	0.0239618	0.0628489	-0.00245642	-0.264105	-0.0943087	0.143335	-0.297022	0.290006	-0.11947	0.119242	-0.148501	0.0498493	0.25093	0.0521553	0.0474141	0.320613
YGR250C		-0.234368	-0.216118	-0.0954054	0.0312787	0.193005	-0.309185	-0.0371736	-0.237911	-0.135607	-0.256495	-0.832448	-0.261013	-0.117494	-0.221311	-0.174238	-0.344267	-0.0374939	-0.34364
YGR251W	Nop19	-0.390914	0.0167596	-0.421867	0.296621	0.492416	0.0368327	-0.0902256	-0.242759	0.0442064	0.353185	0.456307	0.172507	0.412782	0.54546	0.361401	0.144256	0.0545236	0.0588483
YGR255C	Coq6	-0.495382	-0.503122	-0.444888	-0.627585	-0.330951	-0.352657	-0.312117	-0.614073	-0.435537	-0.51598	-0.730449	-1.03114	-1.0142	-0.936132	-0.298681	0.677746	-0.550688	-0.511256
YGR262C	Bud32	0.553244	0.541847	0.543689	0.492248	0.320213	0.957011	-0.104882	0.584467	0.47451	1.01411	0.914561	0.887957	0.550678	0.89562	0.807921	0.378528	0.215158	0.603704
YGR266W		-0.241186	-0.341066	-0.192176	-0.430327	-0.291261	-0.533234	-0.193256	-0.0788855	-0.0711212	-0.0118736	-0.215927	-0.420073	-0.263545	-0.335195	0.0510866	-0.395165	0.0302256	-0.0452165
YGR267C	Fol2	-0.00313665	0.121211	0.537575	0.153974	0.0218818	0.263489	-0.244082	-0.244299	0.301449	-0.159103	-0.270263	-0.261049	-0.319284	-0.00437721	0.158318	-0.189257	-0.0575532	-0.0571429
YGR274C	Taf1	-0.608463	-1.43712	0.00730833	0.337811	-1.6806	0.317937	-0.483943	#NAME?	0.49338	0.759596	0.679009	0.188385	0.561437	0.488957	0.802684	0.00452735	0.247124	0.171907
YGR275W	Rtt102	1.17955	0.929156	0.607735	0.806104	0.920879	0.526649	0.45158	-0.0468565	0.545754	1.05086	1.3545	0.827179	0.778391	0.336553	1.09403	0.812561	0.551196	0.622457
YGR277C	Cab4	-0.541334	-0.210289	-0.335687	0.021378	-0.435272	0.0254982	-0.0153982	-1.36439	-0.330893	0.235031	0.472836	0.370129	0.361423	0.347111	0.39622	0.0812179	0.241466	0.176767
YGR278W	Cwc22	0.193063	-0.223192	-0.223699	-0.100735	-0.235352	-0.0776672	-0.0719362	0.220496	-0.052141	0.306132	-0.295373	-0.00419095	0.0484482	-0.395109	0.0274679	0.101646	0.0332391	0.0737853
YGR280C	Pxr1	0.567329	0.0927725	0.080668	0.221573	0.410079	0.181512	0.132841	0.192176	-0.144664	0.550378	0.586335	0.157575	0.425286	0.722674	0.701048	0.242647	0.430244	0.415064
YGR283C		0.318504	0.344068	0.304709	-0.151767	0.406027	0.248116	0.00593637	0.0749938	0.16247	0.249266	0.207892	0.261545	0.155023	0.0240556	0.257718	0.22407	0.0693558	0.31575
YHL009C	Yap3	0.523411	-0.255119	-0.252445	-0.17689	0.135628	-0.14312	-0.0469886	0.29667	-0.174859	0.0973845	0.446047	0.0900043	-0.0896126	0.086085	-0.0571127	0.0688297	-0.0360755	0.110379
YHL014C	Ylf2	-0.140707	-0.386033	-0.320246	0.254384	-0.30139	-0.0260172	0.166075	-0.239998	0.0794625	-0.45668	-0.428127	-0.167425	-0.279265	-0.352761	-0.359687	-0.475247	-0.512915	-0.168531
YHL025W	Snf6	0.494107	0.421077	0.0777232	0.231696	0.644461	0.457512	0.252112	-0.013385	0.150782	0.468336	0.498305	0.294446	0.227205	0.490873	0.471058	0.311635	0.44157	-0.135417
YHL027W	Rim101	-0.50581	0.0566545	-0.124451	0.0691723	-0.25051	-0.247925	0.266031	-0.287961	0.0686695	-0.355534	-0.365574	-0.274688	-0.151923	-0.11105	-0.0790583	-0.358674	-0.244262	0.0732399
YHL030W	Ecm29	0.858544	0.815166	0.724852	0.116724	0.59178	0.743119	0.20467	0.0853502	0.0283107	0.996351	1.23818	0.888975	0.82102	1.17321	0.663156	0.411561	0.557292	0.579008
YHL034C	Sbp1	-0.050889	-0.306824	-0.200965	-0.126378	-0.125799	0.101006	0.153721	0.0513167	-0.0742524	-0.447694	-0.427383	-0.822806	-0.969029	-0.89027	-0.602661	0.2341	-0.434357	-0.542195
YHL048W	Cos8	0.193569	-0.0320788	-0.309242	0.086001	-0.369987	0.31371	0.0748669	0.0249261	-0.236194	-0.925133	-0.811097	-0.971205	-1.69304	-1.72025	-0.638091	-0.413306	-0.847514	-0.438884
YHR001W	Osh7	-0.6301	0.0769719	0.244485	0.261782	-0.544985	-0.349912	0.202034	-0.412053	-0.188409	-0.171352	0.0844308	0.193252	0.0316506	0.000849376	0.0526805	-0.239709	-0.213668	0.0423544
YHR013C	Ard1	-1.70939	-0.961018	-0.921307	-0.162262	-1.28327	-0.640484	0.0421255	-1.39482	0.502019	-0.434827	-0.217115	-0.18406	-0.306261	-0.234252	0.0501628	0.0973482	-0.219558	-0.0965555
YHR023W	Myo1	-0.111535	-0.277111	-0.229602	-0.159882	-0.172436	-0.094244	0.0170977	-0.00360327	-0.190958	-0.403988	-0.429538	-0.45284	-0.695525	-0.383973	-0.456425	-0.438038	-0.249574	-0.321895
YHR030C	Slt2	0.277139	-0.107617	0.0866766	0.0901641	-0.0208737	0.0626523	-0.560878	-0.504065	-0.383421	-0.100151	0.0591247	-0.146378	-0.219001	0.0862619	0.170319	-0.0680419	-0.158447	-0.000790996
YHR034C	Pih1	NA	NA	NA	Inf	NA	NA	NA	NA	NA	NA	NA	NA	NA	NA	NA	NA	NA	NA
YHR038W	Rrf1	-0.238706	-0.128634	-0.343519	-0.0948616	0.21845	-0.680978	-0.112477	-0.239733	-0.189003	-0.728845	-1.04125	-1.11884	-1.12495	-1.28735	-0.493997	0.305379	-0.784143	-0.537635
YHR040W	Bcd1	0.297305	0.388061	0.295429	0.286306	0.382787	0.389684	-0.000978026	-0.209738	0.413013	0.695176	0.844939	0.441528	0.659276	0.651986	0.394602	0.250638	0.546083	0.45507
YHR041C	Srb2	-0.33575	0.281208	-0.1009	-0.035232	-0.161696	-0.295711	-0.104675	0.0956215	0.0942063	0.362607	-1.08516	-0.707237	-1.42157	-1.41508	0.409429	2.64689	0.150846	-0.368932
YHR043C	Dog2	-0.36628	-0.0189993	-0.170769	-0.185504	-0.446762	0.13004	-0.227102	0.169877	0.133514	0.117588	0.0619404	0.0368785	0.032168	-0.101535	0.391001	0.0109084	0.129713	0.0837894
YHR046C	Inm1	-1.26639	-1.05062	-1.57765	-1.3238	-1.4917	-1.41088	-0.658081	-2.40778	-1.40935	0.322667	0.160366	0.143972	0.243326	-0.0180846	0.0338157	0.110801	0.0907681	-0.160784
YHR051W	Cox6	-0.370498	-0.507506	0.02564	-0.178093	-0.334522	-0.188835	-0.00132747	-0.0547384	0.0261638	-0.186524	-0.194381	-0.296789	-0.251862	-0.0759737	-0.429389	-0.446405	-0.0533585	-0.0428751
YHR063C	Pan5	0.415346	0.471487	0.173344	0.214053	0.354839	0.335639	0.0583113	0.0471016	0.186896	0.767546	1.05356	0.68811	0.662612	0.691055	0.567002	0.299478	0.797276	0.240213
YHR070W	Trm5	1.00189	1.19464	0.996712	0.402773	0.975553	0.934327	0.355113	0.37415	0.60623	0.944744	1.17397	0.723365	0.863517	1.05831	0.723098	0.649586	0.685297	0.752422
YHR083W	Sam35	-0.101538	-0.0201438	0.0955564	0.182657	-0.192875	-0.124568	-0.0464195	-0.133486	0.0726976	-0.0493808	-0.210231	0.0725883	0.290602	-0.263093	-0.0608493	-0.141729	-0.0948059	-0.296711
YHR084W	Ste12	0.267217	0.266128	0.509079	0.011671	0.234418	0.226627	0.0491199	-0.283293	-0.0461679	0.0978536	0.383827	0.19943	0.256783	0.322097	0.237886	0.32659	0.304289	0.189684
YHR085W	Ipi1	0.126595	0.552624	0.292887	0.33949	0.797811	0.804062	0.103531	-0.0447558	0.238474	0.689494	0.889132	0.590325	0.534903	0.812599	0.400835	0.260898	0.0547954	0.372943
YHR086W	Nam8	0.237226	0.500509	0.453697	0.193919	0.161102	0.281809	0.458826	0.16516	0.0728693	0.765566	0.797856	0.644783	0.846066	0.830092	0.798586	0.560244	0.888415	0.23415
YHR108W	Gga2	0.177663	-0.337581	-0.579686	0.0295174	-0.660868	-0.264819	-0.293836	0.0574094	-0.0740294	-0.382438	-0.385156	-0.136201	-0.3941	-0.295205	-0.443045	-0.235853	-0.25676	-0.459711
YHR109W	Ctm1	0.0174471	-0.137748	-0.0575702	-0.611334	0.111359	0.193842	-0.255743	-0.394008	-0.0460497	-0.222651	-0.260913	-0.374378	-0.291381	-0.186122	-0.106159	0.168095	-0.244819	-0.152031
YHR111W	Uba4	-0.424911	-0.348086	0.121228	-0.110663	-0.397994	-0.0230171	-0.153178	0.118657	-0.516568	-0.164357	-0.380602	0.185528	-0.100797	-0.0901689	-0.16614	-0.293645	-0.0982609	0.16498
YHR115C	Dma1	-0.258738	-0.498144	-0.489405	-0.00779634	-0.321635	-0.157198	0.00945224	-0.274324	-0.0215571	-0.301209	-0.681165	-0.458276	-0.47393	-0.4923	-0.241888	-0.432986	-0.427441	-0.273979
YHR118C	Orc6	NA	NA	NA	NA	NA	NA	NA	NA	NA	3.90415	4.08667	3.36119	4.01337	4.2356	4.17607	3.92153	4.2385	4.22993
YHR120W	Msh1	-0.233098	-0.314439	-0.23904	-0.172967	-0.157123	-0.219624	-0.461434	0.25976	0.0159949	-0.24718	-0.266457	-0.129113	-0.528203	-0.208101	-0.125448	-0.249888	-0.132978	-0.0827756
YHR122W	Cia2	-0.179556	0.150307	-0.205127	-0.318292	-0.316241	-0.0625974	-0.200932	-0.223621	-0.548137	-0.176655	-0.406907	-0.410357	-0.287719	-0.0841556	-0.319547	-0.222392	-0.182394	-0.0292937
YHR127W		-0.0894709	0.0924279	-0.379048	-0.185289	-0.281274	0.0814291	-0.0488521	0.256595	0.0194919	0.442859	0.507017	0.277789	0.210022	0.342459	0.412023	0.118131	-0.375736	0.0166368
YHR129C	Arp1	-1.67992	-0.815584	-1.41403	-1.15489	-1.13188	-1.15049	-0.326872	-1.65023	-1.02942	-0.268853	0.0148911	-0.295261	-0.404355	-0.243857	-0.241376	0.172364	-0.185047	-0.333901
YHR141C	Rpl42b	-0.237565	-0.30064	-0.144121	-0.255212	-0.370398	-0.224822	-0.325513	-0.162302	-0.133885	-0.100573	-0.246297	-0.151098	-0.0983855	-0.289089	-0.333074	-0.0607074	-0.623459	-0.160887
YHR144C	Dcd1	-0.225983	-0.0686942	-0.16002	-0.188019	-0.570231	0.0893334	-0.121801	0.239303	-0.380272	-0.240835	-0.0705804	0.0209463	-0.120852	-0.153796	-0.286092	0.0867815	-0.0506204	0.315657
YHR146W	Crp1	-0.540307	-0.0241719	-0.368556	-0.141434	-0.162618	-0.382289	0.112378	0.100015	-0.420352	-0.247343	-0.4018	-0.269256	-0.412331	-0.287884	-0.434249	-0.196105	-0.355215	0.0244204
YHR149C	Skg6	-0.309961	0.0987444	-0.207785	-0.096814	-0.199392	-0.230212	-0.25133	-0.587686	-0.444686	-0.294736	-0.118488	-0.221314	-0.41815	-0.47419	-0.254329	-0.152098	-0.00530152	-0.150799
YHR163W	Sol3	0.523759	0.351426	0.089954	0.272534	-0.0155568	0.228194	0.110037	0.308725	0.0486767	-0.402813	0.127088	-0.191822	0.183192	-0.21899	0.465824	0.0416079	-0.0270395	0.0793382
YHR167W	Thp2	-0.065374	0.074852	-0.157834	-0.102502	0.169037	0.25911	-0.0143649	-0.343667	-0.471352	0.852686	0.596315	0.672087	0.847847	0.921785	0.53012	0.534809	0.42572	0.456014
YHR169W	Dbp8	-0.0853129	-0.285292	-0.409239	0.0366533	-0.0443476	-0.0653152	0.387721	0.0938481	0.154856	-0.119055	-0.370264	-0.334012	-0.674119	-0.188032	-0.0954134	0.143204	-0.219826	-0.114157
YHR172W	Spc97	-0.286686	-0.142616	-0.589636	-0.0250091	0.114867	0.125244	0.202899	0.399316	0.068564	-0.266384	-0.14976	-0.0871608	-0.161437	-0.254811	-0.225763	-0.149572	-0.214082	-0.0208652
YHR174W	Eno2	0.195625	0.375537	0.218038	0.00724149	-0.22589	0.349857	0.142219	-0.171499	0.0510436	0.302023	0.225172	0.142196	0.0525512	0.0131086	-0.0462501	0.190826	0.198624	0.095784
YHR182W		-0.248398	-0.0932019	-0.00949886	0.0815217	0.324038	-0.202816	-0.242615	-0.304611	0.0831341	-0.516709	-0.147939	-0.294644	-0.116884	-0.551289	-0.262044	-0.31398	-0.43745	-0.321614
YHR187W	Iki1	-0.805088	-0.458149	-0.193919	-0.511404	-0.308923	-0.182388	-0.234535	0.00198773	-0.174347	-0.394786	-0.407285	-0.640165	-0.342142	-0.363782	-0.161842	-0.164368	-0.531564	-0.166167
YHR188C	Gpi16	-0.280169	-0.169896	-0.195019	-0.428641	-0.258181	-0.156656	-0.275708	-0.0815478	-0.612637	-0.539529	-0.176126	-0.310077	-0.14366	-0.411072	-0.299323	-0.134388	-0.047156	-0.469198
YHR192W	Lnp1	-0.532456	-0.645193	-0.187103	-0.27544	-0.111563	-0.179138	0.271652	0.414631	-0.534361	-0.641577	-0.583427	-0.399586	-0.338687	-0.581562	-0.56052	-0.137651	-0.169656	-0.105542
YHR199C	Aim46	-0.159223	-0.32698	0.0849194	-0.104505	-0.142432	-0.302404	-0.215157	-0.0799699	-0.367127	-0.33487	-0.514348	-0.242489	-0.453263	-0.66978	-0.184696	-0.133769	-0.35252	-0.347744
YHR201C	Ppx1	0.0289149	0.330645	0.309175	0.222953	0.418932	0.257643	0.0694283	-0.159314	0.249192	-0.132114	0.0497444	0.0354085	0.0563399	0.117533	0.14813	-0.222035	-0.477014	0.0634877
YHR205W	Sch9	0.204807	-0.0779705	-0.157653	0.281899	0.0689338	0.0778734	-0.0994397	-0.0977364	-0.496869	0.319434	0.103914	0.264459	-0.103086	0.391767	0.203657	0.101061	0.157855	0.310335
YHR206W	Skn7	0.879385	1.00272	0.849973	0.658521	0.704318	0.717447	0.484121	0.812754	0.611828	-0.376844	2.43448	0.804875	0.213854	2.25262	0.409429	0.234989	#NAME?	1.07631
YHR209W	Crg1	-0.298889	-0.196405	-0.468911	-0.0913013	-0.712888	-0.356471	-0.535571	0.0385186	-0.499428	-0.562431	-0.0206348	-0.261924	-0.431863	-0.267854	-0.372979	-0.135055	0.231446	0.119992
YHR215W	Pho12	-0.487973	-0.568443	-0.536288	-0.530085	-0.302682	-0.642134	-0.391478	-0.213467	-0.624606	-0.365145	-0.25281	-0.28665	-0.112784	-0.0218707	-0.160158	-0.167947	-0.762235	-0.542695
YIL010W	Dot5	-0.0229066	0.0537816	-0.0286656	0.0864338	-0.023761	-0.0264178	0.154593	-0.130832	-0.161483	0.2281	0.362182	-0.0728689	-0.229899	0.173256	0.113079	0.082554	-0.107883	0.270028
YIL014W	Mnt3	-0.0419715	-0.518424	-0.0275193	-0.267051	-0.038195	-0.176676	-0.176907	0.086308	-0.161024	-0.501863	-0.521588	-0.251585	-0.258658	-0.313587	-0.498097	-0.38321	-0.314827	-0.510813
YIL018W	Rpl2b	-0.192161	-0.210202	-0.32074	-0.0828227	0.0200674	-0.183998	-0.206479	-0.245968	-0.022402	-0.239395	-0.746872	-0.310113	-0.125252	-0.576831	-0.598281	0.0242619	0.0956272	-0.309254
YIL026C	Irr1	1.34971	1.58402	1.13835	1.2365	1.41742	1.3302	0.554901	0.76478	0.969854	3.16131	3.12956	2.55642	2.99375	3.08366	2.77839	2.18898	2.56631	2.49829
YIL033C	Bcy1	0.768161	0.649708	0.795375	0.497518	0.913194	0.657567	0.657879	0.480972	0.36137	2.83575	2.84513	2.21167	2.59512	2.73666	2.62643	2.53495	2.65934	2.91386
YIL038C	Not3	-0.219811	0.0459064	-0.14391	-0.487782	-0.469766	-0.187065	0.108443	-0.175067	0.112184	-0.348251	-0.293465	-0.255225	-0.0165171	-0.133971	-0.282448	-0.0423819	-0.315992	-0.164575
YIL042C	Pkp1	-0.20639	-0.330136	-0.125782	-0.32047	-0.10792	-0.387013	-0.479818	-0.0768298	-0.00409786	-0.520716	-0.623615	-0.375844	-0.160013	-0.272851	-0.162151	-0.121815	-0.312569	-0.147152
YIL050W	Pcl7	-0.554015	-0.313872	0.000713821	-0.324189	-0.272677	-0.382626	-0.50653	-0.132485	-0.780195	-0.147097	0.145251	0.0265106	0.0760786	-0.0528466	-0.100834	0.306451	0.261682	0.0476325
YIL063C	Yrb2	-0.174093	0.16954	-0.20363	-0.268673	-0.330227	-0.0609714	-0.363879	-0.495821	-0.527496	1.33483	1.5387	1.20944	1.19734	1.38045	1.33462	1.00783	1.02536	1.0326
YIL064W	Efm4	-0.118571	-0.379298	-0.295339	-0.103467	-0.334617	-0.141069	0.0356049	-0.467154	0.0392701	-0.184081	-0.240932	-0.227781	-0.349803	-0.227463	-0.209942	0.114618	-0.26074	-0.168163
YIL074C	Ser33	-0.448842	-0.560272	-0.122886	-0.186187	-0.39114	-0.200051	-0.0163729	0.18715	-0.0882899	-0.416788	-0.564717	-0.485458	-0.419975	-0.619955	-0.481524	-0.707329	-0.437529	-0.452051
YIL079C	Air1	-0.0455266	0.260545	0.137484	-0.264749	-0.265312	-0.0232227	-0.140306	-0.113787	-0.132883	0.219944	0.676117	0.150605	0.372157	0.369613	0.312856	0.369839	0.387569	0.233149
YIL083C	Cab2	0.0596663	0.0178993	-0.118424	0.0431421	0.400987	0.0479488	0.305304	0.344658	0.13346	0.018919	0.501689	0.104436	0.236694	0.239493	0.323045	0.189457	0.374554	0.316914
YIL093C	Rsm25	-0.676829	-0.755391	-0.10108	-0.082071	-0.15368	-0.655187	-0.253859	-0.132837	0.207031	-0.652656	-0.344028	-0.132575	-0.254075	-0.593268	-0.14182	-0.143736	-0.220417	-0.434677
YIL096C	Bmt5	0.211988	0.48765	0.312398	0.313177	0.257071	0.257727	0.0718728	0.549515	0.19985	0.150624	0.40711	0.370443	0.200735	0.119841	0.245526	-0.130008	0.240579	0.0588334
YIL103W	Dph1	-0.0746046	-0.314827	-0.212616	-0.0777976	-0.106101	0.0717766	0.00882156	0.115353	0.594638	0.0478103	-0.269721	-0.542109	-0.062243	-0.437531	-0.326145	-0.393519	-0.169311	-0.265187
YIL107C	Pfk26	0.27659	0.0537049	0.010525	-0.165425	-0.0782555	-0.217952	0.0023655	0.375606	0.107865	-0.0157761	-0.185586	-0.154708	-0.0885032	0.165838	-0.15511	-0.100557	-0.932857	-0.239795
YIL123W	Sim1	-0.837642	-0.687356	-0.927709	-0.340145	-0.115572	-0.310094	0.548257	-1.70515	-0.0965202	-0.271011	-0.388412	0.173784	-0.0797802	-0.261642	0.0370718	-0.371434	-0.0245901	0.393807
YIL124W	Ayr1	-0.0126366	-0.21525	-0.525847	-0.334941	-0.338795	-0.14183	-0.173475	-0.0428604	-0.482341	0.0102252	-0.290063	-0.361777	-0.169242	-0.401055	-0.163976	-0.148029	0.0715379	0.008645
YIL125W	Kgd1	-0.191411	-0.329905	-0.304057	-0.227723	-0.0735286	-0.233234	0.0368592	0.137032	0.123056	-0.611309	-0.376108	-0.461645	-0.101436	-0.523902	-0.505561	-0.321663	-0.636952	-0.332597
YIL126W	Sth1	1.6524	1.81132	1.51698	1.15853	1.53101	1.36115	0.758584	0.678346	0.738634	2.0742	2.16431	1.68418	1.81239	1.7813	1.87048	1.11134	1.4472	1.42516
YIL127C	NA	0.223167	-0.129473	0.198292	0.263142	-0.229659	0.251883	-0.437963	0.443368	-0.1503	0.0221902	0.110152	-0.086089	0.0484158	0.107835	-0.127913	-0.510413	-0.0992918	0.108316
YIL128W	Met18	0.074958	-0.324242	-0.0441584	-0.00596258	0.0380124	-0.116846	-0.282078	-0.269175	0.00142674	-0.319427	-0.126572	0.505285	-0.864355	-0.565417	-0.123946	0.50085	-0.28983	0.470127
YIL131C	Fkh1	0.555703	0.720033	0.267876	0.309781	0.528113	0.548621	0.15403	-1.77574	0.0486661	1.08188	1.2149	0.848294	0.946698	1.07367	1.43841	0.858631	0.507652	1.00908
YIL135C	Vhs2	0.531066	0.531872	0.500941	0.315497	0.15856	0.539289	-0.0847984	0.197118	0.370549	-0.388128	-0.0757732	-0.307334	-0.216134	-0.129483	-0.203976	-0.0444719	-0.202917	-0.0676379
YIL143C	Ssl2	2.95829	2.86048	2.5158	2.66944	2.91903	2.58118	2.53912	2.79489	2.58392	5.06329	4.79188	4.17583	4.65623	4.53221	5.20607	6.55693	5.26902	5.32728
YIL145C	Pan6	NA	NA	NA	NA	NA	NA	NA	NA	NA	NA	NA	NA	NA	NA	NA	NA	NA	NA
YIL153W	Rrd1	0.234232	0.167364	0.250627	0.111269	0.4614	0.480305	-0.124326	0.209695	0.342419	0.701624	0.715854	0.248814	0.539885	0.493736	0.692491	0.0962769	0.240731	0.159357
YIL155C	Gut2	-0.511182	-0.423226	-0.105885	-0.448148	-0.0964714	-0.0378913	-0.380998	-0.174395	0.133439	-0.4394	0.0322563	-0.251708	-0.547704	-0.357174	-0.462082	-0.0178145	0.161414	-0.0877711
YIL157C	Coa1	-0.10807	0.303906	-0.324976	-0.466424	-0.305604	-0.298592	0.126661	0.129636	-0.0519227	-0.0652341	-0.531168	-0.18686	0.0939697	-0.232604	-0.105268	-0.198613	0.17097	0.0205968
YIL162W	Suc2	-0.061055	-0.229176	-0.193804	-0.365817	-0.0800079	-0.195338	-0.0726289	0.0193292	-0.226679	-0.185363	-0.280741	-0.235364	-0.195222	-0.164585	-0.0689983	0.0407045	-0.101109	-0.162283
YIR011C	Sts1	-0.253034	0.679215	0.187858	0.0172814	-0.154688	-0.129833	0.0432175	0.424122	0.119702	0.228611	0.0828008	0.002524	0.184797	0.200879	0.00141716	-0.095984	0.24164	0.0601686
YIR035C	NA	-0.0103388	0.244964	0.122165	-0.111605	0.0530715	-0.0863078	-0.185529	0.0917372	-0.0976409	0.19971	0.210373	0.105978	0.143357	-0.160817	0.0753118	0.0644422	0.265069	0.0591289
YIR036C	Irc24	0.364875	0.58203	0.0616884	0.151535	0.347678	0.0313885	0.269451	0.436866	0.275792	0.481678	0.420601	0.466729	0.393395	0.484782	0.325761	0.314746	0.318912	0.329156
YJL006C	Ctk2	0.40365	0.660959	0.833824	0.0327701	0.348802	0.832173	0.247686	0.432239	0.22083	1.3295	1.44889	1.05904	1.28404	1.31463	1.26018	1.02978	1.11688	1.06057
YJL013C	Mad3	-0.454662	-0.477749	-0.119934	-0.370989	-0.271825	-0.80729	-0.865814	-0.62034	-0.650866	0.42545	0.119417	0.0175638	-0.108671	0.0311565	0.222815	0.191709	0.21797	0.374405
YJL016W	NA	-0.102635	0.014425	-0.072442	-0.466977	-0.119476	-0.193826	0.119364	-0.596896	-0.159482	0.0105545	-0.0427006	0.210997	-0.0302193	-0.0391667	0.0133449	0.374336	0.101228	0.257298
YJL021C	NA	-0.627519	-0.211231	0.0295989	-0.172411	-0.35319	-0.424693	-0.232957	-0.311301	-0.298194	-0.447526	-0.624651	-0.178845	-0.663289	-0.543156	-0.112861	0.480408	-0.012908	-0.207656
YJL044C	Gyp6	-0.204117	-0.229338	-0.00384288	0.0566729	-0.055392	0.339652	-0.0204091	0.114703	0.085474	0.256371	0.308732	0.209612	0.301106	0.285603	0.0829037	0.159198	0.307647	0.289642
YJL049W	NA	0.015121	-0.198881	-1.16049	-0.124581	-0.290866	-0.0680842	0.214115	0.0976701	0.089809	-0.054916	-0.179511	-0.200119	-0.169332	-0.390387	-0.24146	-0.17176	0.126863	-0.170538
YJL050W	Mtr4	1.29682	1.65261	1.45516	0.951359	1.50051	1.13174	0.475075	0.90853	0.438745	2.03444	2.33895	1.98652	1.68866	1.85073	1.78677	1.43026	1.44436	1.49508
YJL058C	Bit61	-0.0461929	-0.0351275	-0.25778	0.0905899	-0.953021	-0.280558	0.256868	-0.482286	0.135102	-0.125187	-0.370566	-0.113371	-0.100449	-0.0448736	0.0014763	0.129529	-0.0375899	0.146285
YJL060W	Bna3	0.1706	-0.202875	-0.462044	0.175225	-0.418181	0.0952561	0.207802	-0.0938091	-0.240007	-0.330538	-0.213024	0.031818	-0.111746	0.00459935	-0.0135257	-0.404967	-0.123779	-0.30461
YJL063C	Mrpl8	-0.31079	-0.435275	-0.0881956	-0.416608	-0.239667	-0.292872	-0.243053	-0.0176314	-0.0443316	-0.101854	-0.349667	-0.260827	-0.429275	-0.462379	-0.396253	-0.409808	-0.39485	-0.283256
YJL065C	Dls1	0.806445	0.928844	0.881456	0.427161	0.515817	0.662519	0.330081	0.0698076	0.232037	0.881728	1.05426	0.669428	0.246328	0.402987	0.674475	0.13441	0.26063	0.358669
YJL066C	Mpm1	0.0568013	-0.00881291	-0.455977	-0.0709742	-0.834528	-0.0996983	-0.0727948	-0.587946	-0.220221	-0.236478	-0.173202	-0.34641	-0.289895	-0.280995	-0.296783	-0.538956	-0.00425039	-0.390622
YJL068C		-0.252383	-0.0207163	-0.0841341	-0.224137	-0.038174	0.0522087	0.0528651	-0.455467	0.089538	-0.313722	-0.0477305	-0.100399	0.0686103	-0.221233	-0.36971	0.0585379	-0.0891532	-0.141939
YJL074C	Smc3	0.667993	0.573806	0.53885	0.562822	0.394053	0.712859	0.314351	0.407141	-0.103566	2.08449	2.18038	1.4893	2.18295	2.23155	1.89225	1.95197	2.08094	1.9359
YJL076W	Net1	-0.121732	0.00450176	-0.618482	-0.410963	0.11002	-0.06584	-0.124694	0.0669926	-0.105908	-0.108239	-0.215647	-0.241804	0.0468593	-0.128713	-0.0289082	-0.213271	0.209315	-0.130886
YJL081C	Arp4	0.98768	1.01198	0.951382	0.386167	0.966949	1.17009	0.598825	0.176572	0.355837	1.35342	1.33939	0.915494	0.93988	1.042	1.1211	0.606246	0.376484	0.824569
YJL087C	Trl1	-0.225011	-0.359276	-0.0123982	-0.0856133	-0.0945296	-0.0435101	-0.155081	0.0157428	-0.499773	-0.365888	-0.47926	-0.193246	-0.469855	-0.237468	-0.288065	-0.276719	-0.147141	-0.18462
YJL096W	Mrpl49	-0.25247	0.176504	-0.197972	0.0713871	-0.148387	-0.089027	0.0907422	0.226236	-0.0146583	-0.628823	-0.445716	-0.591137	-0.56415	-0.545099	-0.471986	-0.570369	-0.480469	-0.380758
YJL102W	Mef2	-0.0796375	-0.522045	-0.239753	0.300439	-0.1694	-0.0664035	-0.018895	0.247478	-0.374392	-0.0973216	-0.542514	-0.390177	-0.476071	-0.571792	-0.127547	-0.174214	0.0544941	-0.351258
YJL107C	NA	-0.164894	0.303198	-0.272405	-0.0627266	0.0315297	0.14916	0.362466	-1.32572	0.475718	-0.434475	-0.115152	-0.199015	-0.0554019	-0.246925	-0.312341	0.00814672	-0.115339	-0.125665
YJL121C	Rpe1	0.0835109	0.0608891	-0.180142	-0.0651513	0.0116609	-0.0639543	-0.151137	0.00727515	0.0903626	-0.425738	-0.155091	-0.0464889	-0.0993763	-0.0703343	0.0956552	-0.145833	-0.183166	-0.292936
YJL123C	Mtc1	-0.944175	-0.484635	-0.37575	-0.728177	-0.256767	-0.541714	-0.240102	-0.765556	-0.300566	-0.485264	-0.597731	-0.418593	-0.610159	-0.166086	-0.548885	-0.0611234	-0.281093	-0.28468
YJL124C	Lsm1	-0.217634	-0.513082	-0.0903839	0.410495	-0.711639	-0.148863	0.0492455	-0.183571	-0.251045	-0.0810584	0.000315989	-0.0511711	0.10947	-0.366149	-0.00140816	-0.283367	-0.0462577	-0.00869093
YJL127C	Spt10	0.0674734	-0.0688526	0.0229649	0.115419	-0.151639	-0.272827	0.227285	0.0286876	-0.334693	0.204362	0.238628	-0.122847	0.190196	0.153497	-0.135101	-0.558269	-0.148866	-0.168248
YJL128C	Pbs2	-0.398774	0.00289523	-0.130129	-0.250709	-0.270507	-0.759833	0.0748178	-0.413422	-0.455073	-0.0290198	-0.723119	-0.679426	-0.116378	-0.318883	-0.196187	-0.301529	-0.482752	-0.419379
YJL136C	Rps21b	-0.849087	-0.194445	-0.254347	-0.411202	-0.356954	-0.987197	-1.10446	-0.678068	-0.908853	-0.169496	-0.493352	-0.618139	-0.195298	-0.235213	-0.108193	0.0781513	-0.113451	-0.233605
YJL146W	Ids2	-0.118896	0.267219	0.251979	0.0293498	-0.201176	0.00402445	0.0989778	-0.149051	-0.395753	-0.074667	-0.0547451	-0.0113326	0.115426	0.199875	0.198266	-0.422401	0.0112226	-0.140739
YJL148W	Rpa34	0.453166	0.505311	0.53768	0.402597	0.198879	0.256729	0.163194	-0.344521	0.351447	0.750497	0.732018	0.639802	0.61697	0.663844	0.686814	-0.0181078	0.168491	0.393716
YJL154C	Vps35	-0.542689	-0.888611	-0.465899	-0.719505	-0.45206	-0.618122	-0.734797	-0.308101	-0.90076	NA	NA	NA	NA	NA	NA	NA	NA	NA
YJL155C	Fbp26	0.189756	0.149005	-0.192573	-0.14579	-0.143529	0.136431	0.0580307	0.226089	-0.254425	-0.00540357	0.178382	-0.231176	-0.0761649	-0.0355279	-0.148725	0.14867	0.0877963	-0.114959
YJL164C	Tpk1	0.169145	0.226415	0.0202394	0.0345333	0.260153	0.354965	-0.219255	-0.338984	-0.112603	1.4853	1.43199	1.01207	1.31412	1.4405	1.29082	0.939665	1.17427	1.19807
YJL176C	Swi3	0.586447	0.642318	0.971222	0.421981	0.878229	0.657095	0.682746	0.319434	0.228514	0.413748	0.380778	0.268201	0.374185	0.399094	0.103953	0.0746402	0.0301463	0.0237916
YJL191W	Rps14b	0.399567	0.370881	-0.120133	0.0906004	-0.0413077	-0.0100627	-0.108734	0.744447	-0.0918922	0.305767	0.227962	0.0385565	0.277394	0.336351	0.325569	-0.0739557	0.286901	-0.140552
YJL200C	Aco2	-0.283367	-0.850106	-1.04717	-0.141065	-0.622078	-0.491492	-0.16747	-1.15926	-0.26693	-0.849994	-0.786573	-0.692882	-0.623426	-0.740244	-0.309586	-0.367502	-0.474325	-0.69154
YJL201W	Ecm25	-0.175865	-0.251332	-0.416276	-0.163293	-0.0273521	-0.143261	-0.0221483	-0.0527653	-0.297914	NA	NA	NA	NA	NA	NA	NA	NA	NA
YJL203W	Prp21	0.103485	0.221574	-0.0146219	0.0306328	0.366011	0.152613	0.0948719	0.188338	0.0961103	0.286727	0.399173	0.169793	0.333779	0.500854	0.308531	0.180468	0.383869	0.367672
YJL204C	Rcy1	-0.370519	-0.340969	-0.339233	-0.154998	-0.354858	-0.111407	-0.103973	-0.0361817	-0.372897	0.178095	-0.344705	-0.0529848	-0.109744	-0.207789	-0.285075	0.0479342	-0.330603	0.0853897
YJL208C	Nuc1	-0.419757	-0.620728	-0.00730137	-0.148079	-0.238507	-0.715847	-0.230657	-0.376344	0.05407	-0.21131	-0.158999	-0.176723	-0.445157	-0.339669	0.0962185	0.152961	-0.039799	-0.382869
YJL209W	Cbp1	-1.06325	-0.707673	-0.622731	-0.245859	-0.367681	-0.580467	-0.739127	-0.924079	-0.643014	-0.294613	-0.355563	-0.20893	-0.532545	-0.337494	-0.350632	-0.0990048	-0.532674	-0.651666
YJR003C	NA	-0.229733	-0.164581	0.141156	-0.213251	-0.120018	0.428217	-0.0511494	0.263238	-0.229902	-0.523351	-0.0396209	-0.418968	-0.0564265	-0.387665	-0.297837	-0.423782	-0.11196	-0.254511
YJR006W	Pol31	-0.319276	0.141673	-0.106313	-0.010885	0.00725841	0.0994615	-0.0795725	-0.0591628	-0.257579	-0.220225	0.0291427	-0.248747	0.127819	-0.0640102	-0.566346	-0.168816	-0.353443	0.105276
YJR010C-A	Spc1	-0.0390831	-0.392886	-0.0255925	-0.268135	-0.159738	-0.101587	-0.0846341	-0.232025	0.236406	0.152692	-0.11152	-0.4072	-0.302406	-0.420796	-0.421355	-0.161977	-0.096442	-0.223403
YJR010W	Met3	-0.612764	-0.19794	-0.287201	-0.458451	-0.617621	-0.548473	-0.0760518	0.0149375	-0.113915	-0.183812	-0.0979901	-0.234406	-0.0795832	-0.0526682	-0.220266	-0.169706	-0.121672	-0.10242
YJR011C	NA	-0.441819	-0.214405	-0.57355	0.202047	-0.115741	0.0864641	0.0498568	-0.117922	0.0853112	0.141518	-0.239903	-0.119635	-0.00443405	-0.639728	-0.320075	0.0634935	-0.0660523	-0.295559
YJR017C	Ess1	1.03703	1.47361	1.10839	0.871659	1.23463	1.06792	0.291601	0.400726	0.458146	2.00658	2.06251	1.6413	1.73435	2.22263	1.91849	1.32659	1.18302	1.6481
YJR025C	Bna1	-0.0546068	0.104674	-0.0174966	0.258881	0.0174402	0.323814	-0.0379325	0.362097	-0.228533	0.0162733	0.563014	0.182489	0.223516	0.126724	-0.0851251	0.066129	-0.0156712	0.095298
YJR031C	Gea1	-0.311287	-0.389369	-0.362232	-0.355779	-0.284807	0.0201293	0.24933	0.413791	-0.294757	-0.248164	-0.321351	-0.128736	-0.4037	-0.227623	-0.344081	-0.0552418	-0.46607	-0.352931
YJR032W	Cpr7	0.802366	0.934281	0.598407	0.497145	0.71604	0.61084	0.731785	0.756498	0.676169	1.49296	1.57721	1.35841	1.38999	1.37211	1.20832	0.843607	1.08371	0.974288
YJR041C	Urb2	-0.0927956	0.287805	-0.0138086	0.079305	0.0499278	0.109424	-0.125637	-0.385219	-0.2624	0.40483	0.130161	-0.0138484	-0.0351736	0.0466582	0.0594465	-0.131648	-0.244611	-0.363487
YJR043C	Pol32	0.402846	0.434797	0.431453	0.0714872	0.228651	0.112723	-0.196563	0.202632	0.0843648	0.681342	0.894306	0.558071	0.701194	0.71648	0.620674	0.351026	0.222207	0.606904
YJR046W	Tah11	0.182844	-0.169341	-0.217196	0.0325128	-0.00372616	-0.17922	0.0407474	-0.467112	0.0700299	0.356642	0.184899	-0.0461516	0.240663	0.236637	0.423546	0.0999151	-0.0148276	0.287854
YJR050W	Isy1	-0.598661	-0.315156	-0.438969	-0.097326	0.096257	-0.469131	-0.368669	-0.498588	-0.273813	-1.19509	-1.09326	-0.66643	-1.00362	-0.819892	0.0184775	0.455274	-1.07619	-0.722109
YJR053W	Bfa1	-0.16914	-0.217806	-0.24672	-0.359188	-0.185657	0.165934	0.260699	-0.152201	-0.343514	-0.503712	-0.40612	-0.281266	-0.111433	-0.272851	-0.477626	-0.230155	-0.265497	-0.0761547
YJR055W	Hit1	-0.177216	0.194006	0.0290678	-0.183304	-0.295858	-0.0999841	-0.0623089	-0.890114	-0.137933	1.16748	0.43448	-0.00247957	-1.78615	-0.484345	-0.268643	3.89034	-1.44487	-0.57577
YJR056C		-0.47971	-0.286564	-0.063081	-0.594747	-0.109382	-0.0102187	-0.572091	-0.296053	-0.203797	-0.327628	-0.401238	-0.216044	-0.49593	-0.337387	-0.108007	-0.584401	-0.254479	-0.420725
YJR057W	Cdc8	-2.02912	-2.46191	-2.08227	-1.70658	-2.03103	-2.04664	-1.39853	-2.84029	-1.09046	0.193195	0.0743471	-0.24606	0.136385	-0.273478	0.0577178	0.0234991	0.167784	-0.0805315
YJR059W	Ptk2	-0.72486	-0.767121	-0.0746301	0.316854	-0.157264	-0.202112	-0.0108468	0.340566	0.0756775	-0.496837	-0.299171	-0.552808	-0.518166	-0.0543575	-0.380493	-0.468565	-0.175722	-0.194242
YJR062C	Nta1	-0.0977618	-0.138461	-0.122879	-0.291287	0.0621069	-0.28439	-0.248444	-0.247122	-0.441232	-0.519287	-0.275921	-0.227034	-0.30817	-0.269363	-0.411467	-0.0964761	-0.438788	-0.615146
YJR069C	Ham1	0.451287	0.49624	0.370436	0.151728	0.564647	0.295551	0.267165	0.0976018	0.267257	0.393398	0.673578	0.611938	0.307026	0.538375	0.335205	0.151627	0.161722	0.598494
YJR074W	Mog1	-0.325975	-0.480783	-0.450589	-0.0455929	-0.220063	-0.0544684	-0.368989	-0.268801	-0.0542921	-0.57448	-0.434565	-0.107553	0.0869817	-0.0616723	-0.24945	0.0945248	0.0546914	-0.0362669
YJR080C	Aim24	-0.243258	-0.285391	-0.0970283	-0.147125	-0.351996	0.168835	-0.0916259	-0.0039184	-0.44961	-0.126785	-0.223488	-0.337993	-0.21361	-0.348096	-0.356623	-0.101231	-0.21361	-0.335213
YJR084W		0.107549	0.468067	0.498559	0.50352	0.053752	-0.13436	0.132941	0.110008	-0.241601	0.716668	0.685253	0.380879	0.424883	0.26575	0.354384	0.388926	0.704236	0.706862
YJR086W	Ste18	0.039249	-0.1695	0.383787	0.172092	-0.160531	0.00474032	-0.34224	0.288753	0.287137	-0.226947	-0.050135	0.0285473	-0.220782	-0.286176	-0.325803	0.153069	-0.237493	0.249912
YJR092W	Bud4	-0.256799	-0.641484	-0.700079	-0.412114	-0.653218	-0.317074	-0.474462	-0.524301	-0.866662	-0.0744602	-0.253113	-0.280509	-0.346592	-0.211612	-0.0601468	0.0047213	-0.486999	-0.692386
YJR093C	Fip1	0.373423	0.718131	0.522839	0.339335	0.247107	0.142677	-0.265777	-0.202542	0.0103547	2.52172	2.56098	2.12099	2.30147	2.3585	2.41758	2.18086	2.3395	2.27981
YJR097W	Jjj3	-0.161884	0.292088	0.190091	0.069439	-0.253692	0.0500094	-0.098464	0.123057	-0.0739113	0.228916	0.315317	0.0429564	0.0875956	0.111006	-0.23501	-0.01099	0.0823149	-0.135913
YJR101W	Rsm26	-0.203487	-0.278101	-0.336387	-0.332987	-0.250675	-0.0987473	0.0750558	-0.248191	0.0647723	-0.470925	-0.21241	-0.344586	-1.58638	-0.162417	0.057957	3.07405	-0.0298358	0.696602
YJR109C	Cpa2	1.25958	1.72065	0.924264	0.982843	1.25298	1.14118	0.805188	0.986539	0.863348	1.77945	1.85061	1.4703	1.43974	1.47568	1.66566	1.05656	1.12765	1.21134
YJR111C	NA	-0.221517	-0.163756	-0.270323	-0.586704	-0.141903	-0.482655	-0.360578	-0.0130658	-0.210081	-0.425257	-0.623864	-0.455865	-0.388766	-0.752221	-0.115868	-0.494597	-0.478357	-0.317973
YJR112W	Nnf1	-0.32986	0.037057	-0.568229	-0.682598	-0.481371	-0.229572	-0.20987	-0.409772	-0.0131823	-0.175866	-0.131314	-0.23529	-0.298859	-0.30362	-0.393564	-0.184411	-0.530032	-0.0968873
YJR122W	Iba57	-0.0273995	-0.135119	-0.24066	-0.156501	-0.209451	-0.57905	-0.243351	-0.155152	-0.199602	-1.07271	-0.50239	-0.324613	-0.428308	0.0900419	-0.262553	0.0344899	-0.211626	-0.0546247
YJR129C	Efm3	0.0748484	0.0852569	-0.0306464	-0.202024	0.0651139	-0.190707	-0.312512	-0.0429368	-0.252706	-0.201174	0.0904092	-0.0994886	0.14012	-0.147007	-0.356613	0.141666	-0.0329755	0.00942487
YJR130C	Str2	-0.336902	0.414516	-0.162617	-0.497973	-0.0940113	-0.0523325	-0.236323	-0.51166	-0.262036	-0.107943	0.0592615	0.0446167	-0.0821467	0.0290623	-0.170526	-0.305982	-0.136074	0.206703
YJR136C	Tti2	-0.347115	-0.251262	-0.439597	-0.385451	-0.216002	-0.0862034	-0.311057	0.0498991	-0.513469	-0.284016	-0.388842	-0.49289	-0.346471	-0.295518	-0.419423	-0.569872	-0.357396	-0.246436
YJR137C	Met5	0.0364503	0.0592316	0.215519	-0.0277533	-0.316903	0.0119507	-0.157754	-0.0675457	0.0883442	-0.205543	-0.349478	-0.24555	-0.209664	0.0998723	-0.247178	-0.26828	-0.20557	0.0324881
YJR147W	Hms2	0.375305	0.38723	-0.0967566	0.284613	-0.0393379	0.25001	0.396552	0.0458413	0.23811	0.272836	0.338919	0.174346	0.230758	0.381903	0.061706	0.123103	-0.23085	0.138436
YJR154W	NA	-0.107188	-0.0915975	0.067511	-0.0350819	-0.032435	0.104992	0.133914	0.255204	-0.0183187	-0.446955	-0.176313	-0.268567	-0.127283	-0.345959	-0.0204814	-0.373309	-0.26731	-0.369173
YKL001C	Met14	-0.351413	-0.190035	-0.486378	-0.058852	-0.0972356	-0.640309	0.0384777	0.122937	0.200134	-0.281175	-0.294632	-0.313698	-0.161106	-0.32975	-0.0907083	-0.269841	-0.256846	0.0430105
YKL007W	Cap1	-0.278552	-0.159167	-0.0182388	-0.0284635	-0.162228	-0.0668444	-0.339161	-0.132897	0.222749	-0.270533	-0.437411	-0.107718	0.0912282	-0.410278	-0.268916	-0.208605	-0.286529	-0.0724465
YKL016C	Atp7	-0.250656	-0.114728	0.0352591	-0.358401	0.00568745	0.218224	-0.149638	0.119686	-0.145366	NA	NA	NA	NA	NA	NA	NA	NA	NA
YKL022C	Cdc16	#NAME?	NA	#NAME?	NA	NA	#NAME?	#NAME?	#NAME?	#NAME?	0.462572	0.0503232	-0.000619226	0.0919129	0.16497	0.0957689	-0.0663718	-0.00710842	0.160214
YKL023W	NA	0.230801	0.0835563	-0.206658	-0.528513	-0.360379	0.126835	0.00603328	-0.0582381	0.132886	-0.092077	-0.338259	-0.0445304	-0.387775	-0.436302	-0.1583	-0.569001	0.337703	-0.353635
YKL024C	Ura6	-0.0505367	-0.018474	-0.213889	-0.00044007	0.258026	0.00622037	-0.0378533	-0.477463	-0.223402	0.0836173	-0.119091	-0.129685	0.316781	0.42281	0.192682	-0.0640603	-0.137941	0.166609
YKL025C	Pan3	-0.18458	-0.238046	-0.411597	-0.361754	0.0343573	-0.0779205	0.109511	0.0376428	-0.26355	-0.483353	-0.225211	-0.232793	-0.480796	-0.0740235	0.0330851	-0.308973	-0.0377194	-0.100156
YKL043W	Phd1	0.142525	0.265548	0.154845	0.139499	0.401691	0.167071	0.328825	0.258234	0.00388709	0.0782234	0.172017	0.0813589	0.112695	-0.0321239	0.00823457	-0.263608	0.267565	0.0213115
YKL046C	Dcw1	-1.73971	-1.64097	-1.38899	-1.55458	0.00869516	-3.29677	-1.23759	-2.92544	-1.30215	-0.0122402	-0.390225	-0.134523	-0.565127	-0.507833	-0.829546	-0.0869389	-0.170186	-0.383537
YKL047W	Anr2	-0.164295	-0.544256	-0.280388	0.0589886	-0.227836	0.142447	0.30862	-0.292359	0.26684	-0.335975	-0.451692	-0.306882	-0.486724	-0.807921	-0.148566	-0.0763696	-0.759394	-0.102845
YKL052C	Ask1	-0.231585	-0.163413	-0.155192	-0.0792772	-0.254187	-0.362658	-0.662403	-0.4881	-0.685846	0.291572	0.446765	0.33416	-0.0880897	0.307787	0.237227	0.229136	0.233811	0.163458
YKL054C	Def1	0.25141	0.291565	0.230714	0.347762	0.543313	0.214381	0.183682	-0.0395333	0.0910157	0.428043	0.682316	0.446968	0.124873	0.279357	0.362644	0.291293	0.423513	0.144262
YKL055C	Oar1	-0.636557	-0.104877	0.148008	0.0237801	-0.191529	-0.601045	-0.132233	-0.353476	0.150671	-0.504394	-0.505907	-0.664138	-0.1688	-0.557769	-0.268067	-0.0766537	-0.0250322	-0.270425
YKL063C	NA	-0.108806	-0.305286	-0.227791	-0.117058	-0.594201	-0.341164	-0.291203	-0.332298	-0.356331	-0.209247	-0.121648	-0.43714	-0.200597	-0.410742	-0.211741	-0.0381088	-0.139516	-0.305135
YKL069W		-0.158297	-0.695223	-1.39132	-0.228075	-0.482495	-0.127067	0.0340447	-1.57256	-0.0714135	-0.027171	-0.10675	0.300553	-0.177109	-0.157722	-0.228936	0.17034	-0.416813	0.320715
YKL074C	Mud2	0.506196	0.610427	0.148335	0.442349	0.0445495	0.511538	0.145643	0.146141	0.142389	1.43769	1.44434	1.11144	1.4466	1.44392	1.28555	1.3174	1.27336	1.12466
YKL079W	Smy1	-0.817366	-1.47147	-1.11704	-0.317324	-1.04976	-0.640858	-0.43041	-2.24638	-0.361101	-0.438245	-0.972163	-0.440482	-0.290525	-0.551829	-0.26624	-0.158333	-0.384311	-0.526331
YKL088W	Cab3	-0.447533	0.145184	-0.0536672	-0.425286	0.0949186	-0.238776	0.223637	-0.153376	-0.00961977	-0.0918044	-0.0254938	-0.368038	-0.494749	0.0497145	-0.327275	-0.503535	-0.305385	-0.0153289
YKL091C		-0.0627803	-0.188139	-0.640798	-0.0258237	0.114798	-0.0870563	-0.15782	-0.0656845	-0.246549	-0.130128	0.106702	0.0216085	-0.0793325	0.403939	0.290237	0.00284661	0.150794	0.0645928
YKL094W	Yju3	-0.477097	-0.792424	-0.540636	-0.573631	-0.14038	-0.491149	-0.185808	-0.702927	-0.805522	-0.158921	-0.144625	0.092934	-0.196981	0.17444	0.0278234	0.0954689	-0.105226	0.320634
YKL095W	Yju2	0.0678845	0.215895	0.455775	0.0462809	0.265867	0.188007	-0.2186	0.0191394	-0.0169747	0.241634	0.232745	0.0708804	0.186552	0.418351	0.271271	-0.078571	0.135461	0.188055
YKL096W	Cwp1	-0.34996	-0.0199956	0.0482056	-0.00914551	-0.283333	-0.642348	0.249361	0.415039	-0.4953	-0.643175	-0.387893	-0.627123	-0.0920933	-0.575504	-0.511688	-0.366443	0.0740607	-0.388772
YKL106W	Aat1	0.107803	-0.156004	0.097819	0.00507866	0.0934748	-0.146349	0.192706	-0.30313	-0.00111072	0.340708	0.560996	0.380464	0.503512	0.307703	0.29574	0.313118	-0.0134988	0.470297
YKL112W	Abf1	2.1678	2.52757	2.01553	1.53016	1.86344	1.77799	0.696014	0.707681	1.00563	2.62755	2.68949	2.41436	2.12664	2.39314	2.17729	1.46938	1.53012	1.90529
YKL116C	Prr1	-0.295572	-0.423536	-0.188054	-0.157563	-0.245312	0.244597	0.024444	-0.080171	-0.364556	-0.316258	-0.354499	-0.291871	-0.106697	-0.261149	-0.250299	-0.142801	-0.0578314	-0.280628
YKL122C	Srp21	0.455314	0.528479	0.50615	0.272417	0.352083	0.464584	0.125022	0.42092	0.232137	0.931204	1.05431	0.621308	0.869466	0.818544	0.949637	0.776875	0.637086	0.873116
YKL126W	Ypk1	-0.168904	-0.541291	0.225581	-0.452622	-0.305419	0.203493	0.0360193	-0.422409	-0.242596	-0.0431089	0.066592	-0.156363	0.258807	-0.0515331	0.0779355	-0.0625326	-0.136486	-0.121951
YKL128C	Pmu1	0.803645	0.860358	0.6912	0.375573	1.23614	0.800916	0.396776	0.341501	0.21609	1.52499	1.67931	1.12881	1.23446	1.35816	1.13444	0.999237	1.35774	1.14826
YKL130C	She2	-0.590052	0.098612	-0.137082	0.298012	0.0339232	0.00417988	-0.108127	-0.344604	0.186782	0.135636	-0.0494107	0.125538	-0.286323	0.038542	0.0632083	0.190496	0.171132	-0.258499
YKL134C	2018-10-01	-0.414509	-0.184993	-0.492466	-0.214985	0.0544452	-0.447265	-0.346561	-0.490771	-0.0371254	-0.0286798	-0.270932	-0.483797	-0.368757	-0.337395	-0.445754	-0.24205	-0.511081	-0.377123
YKL135C	Apl2	-0.446654	-0.736292	-0.133119	-0.132923	0.0537361	-0.527045	-0.217849	0.0253669	-0.0152435	-0.370843	-0.424632	0.114765	-0.329677	-0.330998	-0.274973	-0.303918	-0.271029	-0.147576
YKL140W	Tgl1	-0.234082	-0.306659	-0.247864	-0.210807	-0.287708	0.0359914	0.0700174	-0.184169	-0.177761	-0.321112	-0.561573	-0.253989	-0.0903802	-0.567226	-0.228001	-0.303114	-0.547509	-0.164366
YKL142W	Mrp8	-0.531965	0.0279542	0.0072088	-0.131857	-0.0619987	-0.118583	0.0457001	-0.170525	-0.31967	0.163393	-0.126291	0.332388	-0.0481161	0.0849477	-0.153269	-0.48643	0.294773	-0.215792
YKL150W	Mcr1	-0.314512	-0.259728	-0.146047	-0.105748	-0.474601	-0.21124	0.13212	-0.315032	-0.496432	-0.333549	-0.310608	0.064275	-0.21579	-0.336184	-0.272644	-0.0168174	-0.0539214	0.028678
YKL151C		-0.389499	-0.802442	-0.396111	-0.461573	-0.504099	-0.248042	-0.454145	-0.760723	-0.310087	-0.127621	-0.355003	-0.231267	0.00961855	-0.218973	-0.246811	0.0593746	-0.00423853	-0.320063
YKL155C	Rsm22	-0.65685	-0.620045	-0.547189	-0.651418	-0.290258	0.0555034	-0.0566227	-0.763174	-0.639479	-0.414412	-0.532295	-0.357269	-0.525176	-0.228295	-0.736108	-0.519991	-0.232214	-0.353694
YKL179C	Coy1	-0.218148	-0.280429	-0.651744	-0.200943	-0.395272	-0.550263	0.0884697	0.0359322	0.294853	-0.554199	-0.870374	0.0350201	-0.284626	-0.126077	-0.228364	0.0207749	-0.0121497	-0.227365
YKL185W	Ash1	-0.43469	-0.295761	-0.401047	0.323251	-0.201672	-0.256197	-0.0868376	-0.349826	0.0525936	-0.233275	-0.0991009	-0.117052	-0.455334	-0.46465	-0.33448	-0.280362	-0.0482784	-0.178599
YKL191W	Dph2	-0.390889	-0.261552	-0.196548	-0.264741	-0.236902	-0.0677633	-0.0928321	-0.282972	-0.00043442	-0.604403	-0.537167	-0.35331	-1.21196	-1.26675	-0.452216	0.209496	-0.682145	-0.292523
YKL197C	Pex1	-0.507153	0.0947232	-0.069765	-0.0895326	-0.492337	-0.330763	-0.163911	-0.127537	-0.226123	-0.336141	-0.251488	-0.197794	-0.167733	-0.19066	-0.302535	-0.0726192	-0.102612	-0.258462
YKL204W	Eap1	0.463806	0.216462	0.34609	0.165782	-0.178284	-0.0985571	0.0732084	0.26196	-0.247441	0.9339	0.97799	0.801698	0.818248	0.926745	0.820894	0.53091	0.663455	0.706652
YKL205W	Los1	0.504851	0.52616	0.0141507	0.417032	0.562767	0.413853	0.204864	0.0975864	0.313081	0.485373	-0.0386437	0.315893	-0.205163	-0.0698768	0.160793	0.323541	-0.34659	-0.0491748
YKL206C	Add66	-0.16889	-0.241226	-0.372417	-0.559156	-0.486879	0.0892466	-0.179133	-0.560296	-0.0847599	-0.0713608	-0.359612	0.0370072	-0.451774	-0.397836	-0.072732	-0.200638	-0.499748	0.0341858
YKL210W	Uba1	3.42815	3.71856	2.54643	2.8281	2.81674	3.29973	1.9683	1.76921	2.26	4.2706	4.56295	3.92465	3.98967	4.24021	4.02542	3.20609	3.27379	3.41729
YKL215C	Oxp1	0.554447	1.1951	0.634056	0.381965	0.559116	0.523312	0.198199	0.501405	0.367037	1.34743	1.34611	0.993216	1.31339	1.34151	0.9471	0.622841	0.914302	0.739541
YKR003W	Osh6	-0.182323	-0.368383	-0.178906	-0.408956	0.202693	0.192677	-0.119423	0.17639	0.0385282	-0.281334	-0.226786	-0.275718	-0.242075	-0.245801	-0.295262	-0.425169	-0.192386	-0.216271
YKR007W	Meh1	-0.622155	-0.476476	-0.50187	-0.338205	-0.31792	-0.158649	-0.114182	0.0430838	-0.269588	-0.414991	-0.20657	-0.129072	-0.24976	0.063606	-0.23409	-0.136166	-0.167339	-0.233556
YKR011C		0.582894	0.0502007	0.140891	0.154553	0.0933813	-0.0667118	0.0025162	-0.146087	-0.0210383	0.420435	0.49432	0.280008	0.294043	0.563426	0.331204	0.183549	-0.315193	0.173781
YKR017C	Hel1	-0.173823	-0.530981	-0.00946452	0.0412346	-0.0491358	0.0537969	0.117282	-0.0148771	-0.250633	-0.162129	-0.213294	-0.186518	-0.399791	-0.311651	-0.193436	0.0288559	-0.0925716	-0.120521
YKR018C		-0.31214	0.0220781	-0.26893	0.0507808	-0.122847	0.0252457	-0.37205	-0.160266	-0.301951	0.00440753	0.00266487	0.203431	0.281051	0.306494	0.045232	0.0482207	0.10499	-0.030951
YKR023W	NA	-0.130652	-0.808132	-0.360585	-0.448682	-0.115514	-0.227283	-0.0161582	-0.386667	-0.259991	-0.101	-0.231768	-0.0943488	0.00349411	-0.234185	-0.359696	-0.375643	0.00292815	-0.205631
YKR024C	Dbp7	0.560746	0.445424	0.397293	0.304439	0.181357	0.208433	-0.0288588	0.131912	-0.0182833	-0.117235	0.225688	0.282174	0.250235	0.165994	0.146162	0.304053	-0.342457	0.0167286
YKR025W	Rpc37	0.655976	1.00072	0.87682	0.356704	0.63176	0.808246	0.415773	0.42242	0.406849	1.0659	1.26768	0.942843	0.920485	1.05357	1.01086	0.874314	0.526258	0.567193
YKR027W	Bch2	-0.283382	-0.849158	-0.600829	-0.364156	0.0477844	-0.378171	-0.521794	-0.688875	-0.287566	-0.837098	-0.592338	-0.112198	-0.529548	-0.406294	-0.254252	-0.350255	-0.067163	-0.241274
YKR035W-A	Did2	-0.188998	-0.360457	-0.310505	-0.155005	-0.0148716	-0.145491	0.0443382	-0.264706	0.180104	-0.0816623	-0.132655	-0.117367	0.0097921	0.00500525	-0.195391	-0.116244	-0.0812975	0.150746
YKR046C	Pet10	-0.736111	0.00830998	-0.270245	-0.135946	-0.191012	-0.432775	-0.450178	-0.0133519	-0.248981	-0.298865	0.0666937	-0.141869	-0.359219	-0.135864	-0.364423	-0.0878599	0.196448	-0.128079
YKR060W	Utp30	-0.164409	-0.11879	-0.288879	-0.0444388	0.189286	-0.316753	-0.146617	-0.119617	-0.106165	0.0605087	-0.236041	0.00442513	-0.144498	-0.139647	-0.460717	-0.0907643	0.107309	-0.136787
YKR062W	Tfa2	3.2541	3.26185	2.64148	2.88552	2.92086	3.24117	2.52649	2.63863	2.71821	4.13259	4.29152	3.58176	4.25036	4.142	4.20594	4.51802	4.67715	4.74091
YKR065C	Pam17	-0.268428	-0.16217	-0.384636	-0.492714	-0.301082	-0.801338	-0.366541	-0.568289	-0.713196	-0.206919	-0.530754	0.341475	-1.54514	-2.06931	-0.228001	1.65556	-1.3324	0.507086
YKR068C	Bet3	-0.464939	-0.488496	-0.266206	-0.0955714	-0.493892	0.0189275	-0.174445	-0.622597	0.308646	-0.531015	-0.198096	-0.253861	-0.174072	-0.213596	-0.020549	-0.283704	-0.187076	-0.394558
YKR070W	NA	-0.189345	-0.0292564	-0.057047	-0.226792	-0.324499	-0.15373	0.0169485	-0.121522	-0.0723967	-0.431116	-0.337768	-0.387561	-0.478446	-0.403375	-0.257124	-0.213951	-0.123962	-0.207978
YKR072C	Sis2	-0.178275	0.259433	0.145898	0.0574881	-0.262062	-0.284773	-0.0178347	-0.463229	0.0185941	-0.318061	-0.398544	-0.266172	-0.519404	-0.242936	-0.476955	-0.409585	-0.458736	-0.383354
YKR075C	NA	-0.168463	-0.176847	-0.437246	-0.310603	-0.563505	-0.825398	-0.292004	-0.546138	0.0396787	-0.293067	-0.405185	-0.314693	-0.329269	-0.179992	-0.208557	-0.205746	-0.217025	-0.220223
YKR076W	Ecm4	-1.25838	-1.50181	-1.74352	-1.70195	-1.37311	-1.27508	-0.854989	-1.52391	-0.823694	-0.551985	-0.670141	-0.16833	-0.338393	-0.259279	0.901367	0.15344	-0.60315	-0.122836
YKR079C	Trz1	0.990639	0.54035	0.354249	0.76797	0.961641	0.896291	0.344428	-0.172619	-0.148379	0.926522	0.837637	0.564315	0.756942	0.472714	0.42877	0.41638	0.306054	0.358825
YKR084C	Hbs1	0.0657033	-0.242573	-0.0588737	-0.234416	0.0638001	-0.405035	-0.0187391	-0.0460109	-0.151247	-0.419231	-0.484912	-0.277458	-0.121252	-0.517215	-0.351476	-0.157789	-0.11036	0.0610118
YKR092C	Srp40	0.708623	0.975568	0.336824	0.601789	0.605538	1.09605	0.586988	0.724111	0.778829	1.30573	1.40669	1.17781	0.993603	1.12758	1.23924	1.05208	1.07342	1.37663
YLL011W	Sof1	-0.000379677	0.019799	-0.444831	-0.120697	-0.0863338	0.201195	-0.339221	-0.414161	-0.0346316	0.0889285	0.262786	0.0991443	0.270368	0.179059	0.300552	0.106738	0.17872	0.010884
YLL022C	Hif1	-0.252877	-0.163474	-0.512953	-0.226663	-0.141271	0.288235	-0.169081	0.0490299	0.133965	-0.143206	0.335002	0.0224873	-0.00663766	-0.353593	-0.0539004	-0.0698654	-0.430374	-0.210833
YLL029W	Fra1	-0.0530014	0.183472	-0.243203	0.107221	-0.306306	-0.400235	-0.123359	-0.334919	-0.181964	-0.219878	-0.160249	-0.187361	0.110818	-0.106059	0.222709	0.1192	-0.00846496	-0.187665
YLL034C	Rix7	0.477182	0.0904652	0.17101	0.221046	-0.0277374	0.115238	0.444951	0.53354	-0.00194509	0.0720962	0.00751659	-0.0528361	0.0650083	0.289625	-0.0300424	-0.121846	-0.259926	-0.131298
YLL036C	Prp19	-0.231885	-0.308622	-0.117514	-0.297837	0.00999131	-0.123223	-0.00810256	-0.433278	-0.328253	-0.00595453	0.163941	-0.0942117	-0.105176	-0.333403	-0.120265	0.0260211	-0.0450526	-0.123546
YLL038C	Ent4	-0.361379	-0.0146904	-0.299171	-0.446006	-0.497132	-0.132951	-0.208729	0.20576	-0.0882149	-1.20026	-1.16591	-0.0328532	-1.48214	-1.02749	-0.175533	0.580486	-0.646507	-0.526861
YLL058W	NA	-0.358146	-0.235483	-0.704099	-0.464127	-0.319621	0.156561	0.0333871	-0.869851	-0.308964	-0.665057	-0.900841	-0.591023	-0.878712	-1.0197	-0.722185	-0.55358	-0.77211	-0.609749
YLR005W	Ssl1	3.63816	3.80262	3.04426	3.24283	3.44384	3.45026	2.79159	2.69256	3.00357	1.60972	1.79004	1.40013	1.15105	1.34679	1.3298	0.852854	0.95958	1.09085
YLR016C	Pml1	0.26927	-0.0859389	-0.117696	0.321361	-0.0866265	0.0442986	-0.108403	-0.0254534	0.0375083	0.144393	0.103716	0.109117	0.0288749	0.29985	0.129902	0.0686308	0.378925	-0.128804
YLR020C	Yeh2	-0.524318	-0.392584	-0.50279	-0.290317	0.0855108	-0.324223	-0.309265	-0.15109	-0.189347	-0.386679	-0.720876	-0.226831	-0.189931	-0.295523	-0.543531	-0.369994	-0.354897	-0.393494
YLR021W	Irc25	-0.194323	-0.796798	-0.180639	-0.533511	-0.647968	-0.180693	-0.0853449	-0.75875	-0.337959	-0.241887	-0.172196	-0.355476	0.0586485	-0.0745848	-0.216473	0.178763	-0.0874465	-0.0866914
YLR032W	Rad5	0.126315	0.323868	-0.0556247	0.261156	-0.242266	0.408764	-0.0804752	-0.000426014	0.186924	0.351001	0.643514	0.319826	0.145696	0.22944	0.403933	0.157315	0.459202	0.322364
YLR033W	Rsc58	1.06023	1.49631	1.13094	0.734456	1.21274	1.04208	0.280476	-0.0210348	0.647831	1.56664	1.36853	1.2307	1.22245	1.44802	1.08121	0.773444	0.745246	0.700308
YLR043C	Trx1	0.779669	1.05701	0.627923	0.682754	0.864169	0.863104	0.563503	0.463549	0.382502	1.47376	1.45521	1.13814	1.27086	1.45801	1.33173	1.0019	1.06096	0.990552
YLR045C	Stu2	0.191848	-0.0712456	-0.644905	-0.0822801	-0.129637	0.125362	0.13546	-0.573663	-0.137172	0.41745	0.325836	0.0699447	0.339623	0.233622	0.124683	0.125332	0.413031	0.319957
YLR052W	Ies3	1.21183	1.41714	1.08155	0.797121	1.06731	0.997215	0.415016	0.341931	0.65155	1.71231	2.03491	1.48396	1.40154	1.48271	1.46935	1.00585	0.937464	1.30314
YLR059C	Rex2	0.719271	0.815699	0.990983	0.627699	0.732548	0.755815	0.101166	0.472291	0.304543	1.28529	1.29773	1.07358	1.14078	1.05583	1.01222	0.427713	0.930348	0.77268
YLR064W	Per33	-0.638123	-0.648245	-0.055158	0.0207641	0.0306927	-0.322857	-0.29491	0.372802	0.0085038	-0.616115	-0.395284	-0.408493	-0.335371	-0.206702	-0.225267	0.135349	-0.149297	-0.0450976
YLR066W	Spc3	-0.218081	-0.232766	-0.252343	-0.154504	-0.28658	-0.212236	-0.106332	-0.176193	0.254697	2.43051	1.61505	2.58248	1.68334	-0.277894	1.68954	2.49802	2.85009	2.26073
YLR084C	Rax2	0.000481819	-0.313063	-0.0709764	-0.085378	-0.279077	-0.13216	0.198049	-0.279597	0.204537	-0.43838	-0.72726	-0.44956	-0.360413	-0.0916549	-0.282829	-0.356055	-0.587905	-0.405462
YLR093C	Nyv1	-0.374827	0.0389423	0.204207	-0.269762	-0.202859	-0.234125	-0.0204591	0.1792	-0.533771	-0.790369	-0.388009	-0.47499	-0.345076	-0.387035	-0.82636	-0.21204	-0.25909	-0.551658
YLR103C	Cdc45	-0.632526	-0.578782	-1.22108	-0.826583	-1.13424	-1.00399	-0.0643031	-1.72421	-0.669552	0.927268	1.207	0.926806	0.920694	1.05338	1.21157	1.09914	1.05843	1.12377
YLR115W	Cft2	0.512758	0.964659	0.480876	0.756951	0.42916	0.588169	0.311999	0.132369	0.180421	2.74194	2.9094	2.31291	2.87075	2.85433	2.73482	2.42963	2.57719	2.67051
YLR116W	Msl5	0.51558	0.661358	0.590161	-0.0047668	0.583451	0.0915939	0.107765	-0.0501792	0.0317886	1.68532	1.78407	1.36916	1.64813	1.52396	1.57154	1.36386	1.34165	1.37107
YLR117C	Clf1	-0.245716	0.0225032	0.0118238	0.0295732	0.0443728	-0.199366	-0.0251639	-0.23593	-0.0219149	-0.137253	-0.257361	-0.38046	-0.218784	-0.345678	-0.0579713	-0.615318	-0.518976	-0.731127
YLR118C		-0.283681	-0.258032	-0.124572	-0.578986	-0.343391	0.0163124	-0.191734	0.14318	0.105313	-0.012619	-0.212093	-0.00873856	-0.146844	-0.192319	-0.156287	0.0882739	-0.153707	0.0722719
YLR126C		-0.0658111	0.197332	-0.267604	-0.370698	-0.359564	-0.316596	-0.0659899	-0.128616	-0.469567	-0.556176	-0.562618	-0.78347	-0.82979	-0.607058	-0.395568	0.228571	-0.829422	-0.578871
YLR133W	Cki1	-0.420077	-0.857939	-0.561254	-0.0251123	-0.242336	0.0337288	0.125742	0.491164	-0.111279	-1.13779	-0.548585	-0.620762	-0.723883	-0.217867	-0.442556	-0.450233	0.0977569	-0.406176
YLR143W	Dph6	-0.435188	-0.437581	0.154346	0.0890245	0.153564	-0.200101	-0.0725905	0.0954088	-0.0188576	-0.0278348	0.0825729	-0.131036	0.275434	0.0797673	-0.0727332	-0.309709	0.207761	-0.064016
YLR146C	Spe4	-0.317282	-0.128617	-0.169019	-0.00972736	0.383979	-0.204158	-0.16489	-0.359201	-0.203572	-0.10931	0.136492	-0.0200113	-0.102187	-0.126239	-0.295305	-0.258465	-0.0683908	0.218823
YLR168C	Ups2	0.0290105	-0.681317	-0.379161	-0.177709	-0.678953	-0.292062	-0.310467	-0.0856268	-0.218596	-0.156317	-0.672729	-0.327075	-0.50707	-0.284304	-0.407707	-0.101218	-0.127411	-0.0503324
YLR170C	Aps1	-1.9867	-1.36618	-1.95754	-1.73218	-1.17721	-1.56179	-0.805011	-0.965195	-0.885852	-0.25116	-0.442354	-0.264838	-0.248396	-0.475631	-0.394687	-0.528961	-0.411797	-0.328174
YLR174W	Idp2	0.286198	0.639762	0.207674	0.175227	-0.0942563	0.138813	0.20349	-0.102337	-0.0595144	0.869681	0.952985	0.992122	0.643369	0.771321	0.561827	0.529598	0.202536	0.740884
YLR177W	NA	-0.193555	-0.0645629	-0.0347723	0.166584	-0.0441308	-0.342255	-0.0173054	0.360053	-0.00107694	-0.606863	-0.36341	-0.653781	-0.52803	-0.407939	-0.636915	-0.132695	-0.607785	-0.38905
YLR181C	Vta1	-0.34885	-0.326198	-0.638555	-0.412521	-0.438392	0.062266	-0.074444	-0.255307	-0.552431	-0.906857	-0.285937	0.129422	-0.275907	-0.402364	-0.127284	-0.099634	-0.135681	-0.0872372
YLR182W	Swi6	0.168096	0.640081	0.418524	-0.148092	-0.0128094	0.226906	-0.183932	-0.241181	0.429324	0.237973	0.759896	0.177519	0.257612	0.185961	0.17177	0.0746804	-0.0319042	-0.14708
YLR206W	Ent2	-1.08353	-1.28863	-1.07749	-1.29056	-1.02682	-1.08469	-0.646817	-1.08259	-0.854332	-0.656429	-0.545594	-0.351719	-0.80774	-0.663987	-0.270557	0.231494	-0.629052	-0.373114
YLR209C	Pnp1	-0.500223	-1.03468	-0.343083	-0.110905	-0.510679	0.0110313	0.337197	-1.86142	0.391282	0.0490817	-0.794588	-0.76992	-1.63336	-1.22382	0.179695	2.60905	-0.0776643	0.114087
YLR212C	Tub4	-0.0557586	0.221391	0.129259	0.292176	0.477809	0.327294	0.165281	0.52769	-0.317598	-0.42756	-0.222819	-0.219079	-0.44713	0.198602	-0.360042	-0.259311	-0.106224	-0.31421
YLR221C	Rsa3	0.554141	0.633637	0.266473	0.168485	0.42105	0.432103	0.053901	0.329925	0.415878	1.12499	0.838479	0.934999	-0.155692	-0.281574	0.899372	1.45696	0.444095	0.826661
YLR223C	Ifh1	1.0735	1.35266	0.933775	0.782835	1.01013	0.988826	0.467946	0.315371	0.26805	0.721694	0.74559	0.550701	0.412971	0.392987	0.516931	0.321242	0.325592	0.307265
YLR225C	NA	-0.382788	0.0682584	0.0715983	-0.208693	-0.240485	0.0186909	-0.000647521	0.192424	0.0761069	-0.265224	0.0810586	-0.120918	0.137049	-0.126747	-0.0220694	-0.322276	-0.382747	-0.238285
YLR226W	Bur2	1.81675	1.91695	1.39867	1.37507	1.47248	1.5763	1.07041	1.44065	1.11788	2.354	2.29788	1.97951	2.13995	2.29232	2.14773	1.68796	1.93814	2.0174
YLR231C	Bna5	0.00131326	-0.247364	-0.271323	-0.0499593	0.243801	0.0932734	-0.240027	-0.186619	-0.274186	0.0488677	0.00845787	-0.019251	0.00261601	-0.0604275	0.0538158	0.139931	0.10897	0.00724671
YLR248W	Rck2	-0.484924	-0.758369	-0.45615	-0.372347	-0.655756	-0.282921	-0.164089	-0.523771	-0.278105	-0.544735	-0.666343	-0.500133	-0.425765	-0.88176	-0.191926	-0.339019	-0.598726	-0.360297
YLR251W	Sym1	-0.921174	-0.0591089	-0.0979348	-0.398711	-0.473752	-0.420863	-0.238493	-0.311112	0.134725	-0.172186	-0.674306	-0.122087	-0.444772	-0.322365	-0.512794	-0.204249	-0.177621	-0.289119
YLR253W	Mcp2	-0.056263	0.339569	0.255722	0.150413	-0.257224	-0.0481575	0.242007	0.136826	0.352991	-0.498792	-0.147187	-0.111657	-0.562983	-0.278587	-0.47178	-0.231551	-0.103919	-0.331494
YLR254C	Ndl1	-0.189544	-0.17371	-0.314918	-0.624121	-0.273883	-0.0273456	0.0605881	0.039903	0.0515575	0.178244	-0.105679	-0.321385	-0.0294385	0.0803131	-0.196656	-0.338806	-0.500302	-0.372857
YLR260W	Lcb5	-0.548357	-1.11978	-1.05965	-0.0397567	-0.739724	-0.559162	-0.358412	-1.87364	-0.380593	-0.468185	-0.168848	-0.169578	-0.000656191	-0.0362062	-0.299364	-0.382055	-0.216527	-0.125772
YLR271W	NA	0.147733	-0.0848632	-0.136372	0.163655	-0.712656	0.0515825	0.139912	-0.113031	-0.0366575	-0.287919	0.0296687	-0.179921	-0.238743	-0.484943	-0.323571	0.158037	-0.48573	-0.559784
YLR272C	Ycs4	0.156891	-0.0722656	0.0106097	0.175526	0.185556	0.0390232	0.115935	0.130811	0.107869	0.307199	0.0726422	0.318545	0.126935	0.251646	0.0830029	-0.01022	0.225572	-0.195039
YLR274W	Mcm5	0.797355	0.845939	0.727256	0.503876	0.537527	0.9029	0.370361	0.176741	0.737256	3.03473	2.97326	2.4504	2.84931	3.04076	2.94413	2.49552	2.78351	2.62812
YLR277C	Ysh1	0.683016	1.01982	0.618139	0.452716	0.682449	0.521564	0.235541	-0.238431	0.573234	2.66131	2.95549	2.37705	2.89078	2.85896	2.57446	2.29937	2.43355	2.44914
YLR289W	Guf1	-0.278861	-0.534931	-0.38139	-0.447724	-0.238732	-0.548305	-0.158241	-1.0675	-0.138761	-0.267	-0.290677	-0.425924	-0.315369	-0.522712	-0.0724115	-0.348777	0.0454834	-0.391538
YLR290C	Coq11	-1.3654	-1.31318	-1.58366	-1.19359	-1.62854	-1.3271	-0.983839	-1.07881	-0.667739	-0.144931	-0.432639	-0.268321	-0.149993	-0.303295	-0.334962	-0.663873	-0.351914	-0.642947
YLR298C	Yhc1	0.179061	-0.14593	0.137783	-0.0959166	0.168933	0.389688	0.219664	-0.0955497	0.206847	0.861477	1.00055	0.82922	0.793535	0.848154	1.1335	0.792605	0.620715	1.0096
YLR300W	Exg1	-1.94363	-1.83936	-1.85146	-1.85373	-1.72523	-1.68259	-0.889105	-1.76343	-1.04044	-0.247086	-0.52132	-0.138193	-0.3757	-0.276794	-0.158875	-0.21788	-0.179494	-0.132677
YLR319C	Bud6	-0.469591	-0.211932	-0.363271	-0.510579	-0.203379	0.165415	-0.128545	0.0759243	-0.234019	-0.521293	-0.685814	-0.625767	-0.229726	-0.154586	-0.400965	-0.472148	-0.4925	-0.283234
YLR321C	Sfh1	1.49021	2.11585	1.41125	1.39796	1.43511	1.42829	0.865034	0.827083	0.845551	1.70192	1.94671	1.42768	1.4682	1.70223	1.73382	0.78979	1.19658	0.756527
YLR324W	Pex30	-0.326833	-0.391373	-0.575494	-0.26728	-0.124939	0.0606457	-0.0356207	-0.144103	0.110467	-0.431913	-0.630589	-0.334372	-0.258989	-0.249049	-0.363487	-0.392321	-0.43049	-0.323812
YLR326W	NA	-0.340084	-0.0816328	-0.272346	0.110891	-0.197521	-0.293482	-0.331019	0.27935	0.038668	-0.515537	-0.490576	-0.362744	-0.35228	-0.322308	-0.363838	-0.333854	-0.111397	-0.483255
YLR335W	Nup2	-0.0383636	0.0109592	0.112583	-0.366683	-0.0350903	-0.189679	-0.0622678	0.0943534	0.175201	-0.109135	0.0961675	0.264759	0.0686561	-0.040846	0.167595	0.0746528	-0.125599	0.173039
YLR336C	Sgd1	0.459588	-0.134538	0.129979	0.213784	-0.0808228	-0.109116	0.407594	0.120245	0.361268	0.361324	0.295257	0.058596	0.160512	0.0247985	0.557917	0.128024	-0.0525394	0.194642
YLR345W	NA	0.218794	-0.217904	0.399887	-0.00833882	-0.598362	-0.0514509	0.253331	-0.00147316	0.0965944	-0.110991	-0.320791	0.0937952	-0.0768034	-0.278441	-0.192191	-0.375103	0.0632858	0.034645
YLR351C	Nit3	-0.776915	0.338519	0.239926	-0.203271	-0.22477	-0.226803	-0.16792	0.00348583	-0.585605	0.055157	-0.21089	-0.255008	-0.198979	0.0622438	-0.0616985	0.14188	0.0221188	-0.0531049
YLR357W	Rsc2	1.56543	1.54709	1.30034	0.903042	1.34316	1.28383	0.630169	0.364986	0.45312	1.61243	1.81194	1.32358	1.37169	1.3973	1.4125	0.890555	0.837911	0.917977
YLR358C	NA	0.319662	0.637208	0.378761	0.0525998	0.495066	0.222429	-0.205119	-0.814482	0.0999492	1.66846	1.94645	1.7483	1.46606	1.45351	1.78747	1.14762	1.35774	1.47595
YLR361C	Dcr2	-0.274714	-0.195085	-0.901182	-0.361152	-0.00526979	-0.263672	0.0174423	-0.222291	0.130397	-0.230703	-0.3007	-0.48368	-0.639189	-0.371412	-0.38437	0.161492	-0.0520288	-0.227799
YLR370C	Arc18	-0.2176	-0.285781	-0.123713	-0.338173	-0.298345	-0.410541	-0.0359732	-0.627305	-0.0832892	-0.389882	-0.283918	-0.0501107	-0.401146	-0.731078	-0.587069	-0.192847	-0.119789	-0.141696
YLR382C	Nam2	-0.355999	-0.251408	-0.416793	-0.239075	-0.717295	-0.451506	-0.120164	-0.184619	-0.227347	-0.455209	-0.378128	-0.205296	-0.245413	-0.227613	-0.476526	-0.634361	-0.252047	-0.238903
YLR387C	Reh1	0.561713	0.16547	0.218055	0.116396	0.381496	0.0873056	0.0689459	0.210564	0.124514	0.733933	0.757261	0.259487	0.560469	0.312921	0.0715155	0.0935107	0.25687	0.36105
YLR401C	Dus3	-0.100084	0.0679147	0.0828884	-0.135127	-0.573875	-0.00857477	-0.780679	-0.380769	-0.663485	0.164448	0.24562	0.0717155	-0.0792074	-0.0761928	-0.183615	-0.104343	-0.345808	-0.104388
YLR405W	Dus4	-0.101466	-0.0412708	0.192562	-0.213913	-0.173761	-0.168055	-0.464937	-0.0393575	0.100035	-0.0671149	-0.20665	0.0508998	-0.112726	0.18913	-0.15111	-0.320424	-0.106152	0.0089475
YLR407W	NA	-0.141979	-0.00160808	-0.302977	-0.0715273	-0.219302	-0.294948	0.146555	-0.316013	-0.177526	-0.201507	-0.439626	-0.330629	-0.464909	-0.496333	-0.303024	0.473051	-0.234995	-0.260937
YLR409C	Utp21	0.0366991	-0.316785	-0.0840785	0.0770807	-0.0503546	0.232799	0.0950504	-0.118202	0.244907	0.0830476	-0.108662	-0.112678	0.198403	-0.012027	0.0920491	0.313345	0.0723111	-0.0373012
YLR414C	Pun1	-0.581464	-0.213685	-0.211202	-0.236879	-0.781407	-0.438997	-0.00745941	-0.145573	-0.210821	-0.260986	-0.525431	-0.295135	-0.288646	-0.262513	-0.165135	-0.360631	-0.418401	-0.136118
YLR417W	Vps36	-0.48719	-0.316733	-0.0791289	-0.116267	0.00968162	0.0287567	0.272378	-0.703035	-0.247149	-0.210298	-0.628408	-0.124744	-0.361578	-0.250451	-0.19456	0.168129	-0.346535	-0.0698252
YLR426W	NA	-2.83086	-2.15472	-2.80592	-2.06022	-0.358676	-1.45606	0.404696	-2.31236	-0.354617	-0.564988	-0.377227	0.11078	-0.0922492	-0.698262	-0.587825	-0.684771	-0.159449	-0.148837
YLR429W	Crn1	-0.528736	1.51042	-1.60365	-1.12162	-2.95362	0.385051	-0.991427	-2.44069	-2.79519	-0.632741	-0.426925	-0.151269	-0.568585	-0.422418	-0.223578	-0.173567	-0.329458	-0.392312
YLR440C	Sec39	-0.55036	-0.211695	-0.382218	-0.526612	-0.0710395	-0.442655	-0.384306	-0.178699	-0.203098	-0.337674	-0.29987	-0.0617362	-0.471319	-0.553712	-0.537858	0.138167	-0.241136	-0.12084
YLR442C	Sir3	-0.147355	0.0547361	-0.406574	-0.105669	-0.271243	0.403399	0.0505683	-0.375891	-0.332262	-0.26219	-0.968994	-1.00248	-0.681919	-1.18334	-0.0710758	0.859138	-0.746064	-0.450649
YLR455W	Pdp3	0.725262	0.890527	0.722118	0.522493	0.826302	0.195893	0.328967	0.486356	0.156018	1.1343	1.04398	1.11757	1.09411	1.21295	0.873465	0.719118	0.794774	1.02488
YML004C	Glo1	-0.0147009	0.160419	-0.206927	0.132252	-0.0313379	0.298267	0.144665	0.184137	-0.154737	0.264381	0.0926822	-0.037562	0.200209	-0.425916	0.155516	0.0248519	0.036057	0.250747
YML007W	Yap1	-0.282289	-0.519353	-0.439621	-0.42362	-0.545368	-0.62209	-0.843799	-0.915005	-0.891723	-0.176147	0.0166455	-0.425393	-0.157454	-0.133487	-0.130569	-0.158936	-0.308247	-0.695245
YML010W	Spt5	4.63891	4.61023	3.92584	4.38673	4.22305	4.58706	4.04782	4.30167	4.43705	6.83214	6.77358	6.15696	6.8527	6.93917	6.65855	6.74996	6.97045	6.98796
YML014W	Trm9	-0.313749	-0.0574734	0.20957	-0.357285	0.0852666	-0.0759174	0.189542	0.0565047	0.091785	-0.270866	-0.330256	-0.123598	-0.290385	-0.313039	-0.0558769	0.114723	-0.0958106	0.0851118
YML017W	Psp2	-0.469829	-0.0934678	-0.504141	-0.095289	-0.814854	-0.371659	-0.068246	-1.0167	-0.173325	-0.703648	-0.685695	-0.59345	-0.536761	-0.680848	-0.454916	-0.123401	-0.415673	-0.572998
YML029W	Usa1	-0.136313	-0.813819	-0.43796	-0.217581	-0.552562	-0.142705	-0.246701	-0.061149	-0.461532	-0.528327	-0.683643	-0.533904	-0.327786	-0.650195	-0.639814	-0.299713	-0.465173	-0.455882
YML034W	Src1	-0.180857	0.237031	-0.21616	-0.124037	-0.329933	0.129689	0.278397	-0.145573	-0.126132	-0.284913	0.225225	0.00257366	0.00493026	-0.245641	-0.147269	-0.0914263	-0.287065	-0.169693
YML035C	Amd1	-0.58974	-0.0793747	0.0580423	-0.286064	-0.147489	-0.199012	-0.104455	-0.031651	0.0779986	-0.0546131	-0.549969	-0.394175	-0.362663	-0.462403	-0.441131	-0.165335	-0.138195	0.272369
YML054C	Cyb2	-0.191204	-0.192825	-0.455935	-0.108779	0.0388866	-0.0948297	-0.007798	0.0511305	0.137634	-0.129373	-0.267432	-0.353898	-0.162046	-0.224503	-0.208908	-0.439293	-0.293912	-0.346404
YML056C	Imd4	0.858079	0.803099	0.707016	0.741878	0.72245	0.81516	0.214028	0.513071	0.509183	1.08021	1.13081	0.708074	1.11549	1.16928	1.04876	0.432871	0.442723	0.606561
YML060W	Ogg1	0.736868	0.385883	0.59258	0.570746	0.440602	0.502793	0.0444463	0.606287	0.393088	0.726539	0.810883	0.631216	0.883923	0.403264	0.725	0.772803	0.512336	0.328083
YML065W	Orc1	0.455453	0.786996	0.495234	0.512315	0.3582	0.386109	0.141761	0.350541	0.248902	4.68751	4.70324	4.13207	4.83601	4.80016	4.68099	4.28147	4.7508	4.66307
YML072C	Tcb3	-0.481991	-0.491603	-0.235912	-0.440004	-0.658942	-0.582436	-0.152474	-0.671434	-1.05759	0.0509752	-0.113635	0.122729	-0.268252	-0.0552684	-0.0586783	0.102988	0.13435	-0.0658115
YML078W	Cpr3	-0.897969	-3.92254	-2.42565	#NAME?	-1.31803	-1.85199	-2.02826	#NAME?	-0.840044	-0.206206	0.0732391	-0.239601	-0.353609	-0.250271	0.0593093	0.153578	0.0270481	0.0359906
YML080W	Dus1	0.879951	0.815802	0.666027	0.53456	0.88338	0.753189	0.586231	0.408594	0.570384	1.3321	1.54447	1.1244	1.29389	1.58859	1.30257	0.774202	1.03244	1.26803
YML081C-A	Atp18	-0.238965	-0.381259	-0.0918802	-0.19201	-0.273851	0.291477	-0.120709	0.116193	0.149922	-0.564787	-0.400575	-0.466427	-0.461862	-0.119925	-0.279132	-0.0789755	0.0914886	-0.524364
YML082W	NA	0.142793	-0.153396	0.358522	0.0238584	0.283559	0.061914	-0.0708942	0.136425	0.133027	-1.56949	-0.56552	-0.587442	-1.52311	-0.0104142	-2.05	0.0829861	-0.0298358	-2.64616
YML093W	Utp14	0.27167	0.340661	0.493668	0.54813	0.275815	0.357674	0.314007	-0.0935658	-0.149116	0.45412	0.511047	0.452757	0.0431171	0.392423	0.353229	0.0216336	0.0830026	-0.21927
YML094W	Gim5	-0.131594	-0.35245	-0.49375	-0.377511	-0.57462	-0.183269	-0.574749	-0.104685	-0.319284	0.216804	0.354935	-0.00627364	-0.0844247	-0.30417	0.0414539	-0.111256	-0.0812079	-0.0453543
YML096W	NA	0.128176	0.200001	0.0463278	0.0665056	0.0765533	0.0512524	0.222483	0.00767696	0.159836	0.215907	0.259544	0.060335	0.338857	0.205919	0.105993	0.364646	0.224232	0.0106111
YML097C	Vps9	0.113937	-0.177332	0.261793	0.297449	-0.051741	0.126507	0.124171	0.337952	0.299118	0.0949242	0.051121	-0.515205	-0.185036	0.0782605	-0.111954	-0.198873	0.124995	0.124989
YML098W	Taf13	1.03148	1.1019	0.891126	0.937202	0.923102	0.934787	0.480505	0.52928	0.585123	0.314897	0.296019	0.321003	0.203697	0.152144	0.252076	-0.103278	0.246419	0.0670745
YML100W	Tsl1	-0.215807	0.0960652	-0.218929	-0.194169	0.0352307	0.1514	-0.429579	-0.26267	-0.052171	-0.363284	-0.334988	0.0166844	-0.0657497	0.072048	-0.450878	-0.264464	0.0812498	0.0411013
YML102W	Cac2	0.564463	0.451236	0.247548	0.0250228	0.256491	0.225545	0.0949979	-0.0625642	-0.611807	0.916997	0.780302	0.732788	0.592188	0.91193	0.474099	0.481174	0.14128	0.356665
YML107C	Pml39	-0.502121	-0.441228	-0.620531	-0.203594	0.0297554	-0.171772	-0.162374	-0.359852	0.0877626	-0.336671	-0.249847	-0.247592	-0.329635	-0.296853	-0.646856	-0.381952	-0.0170039	-0.392655
YML112W	Ctk3	0.471708	0.591839	0.287597	0.221257	0.312967	0.00239829	0.382828	0.127599	0.378476	1.15542	1.05292	0.696187	0.996132	1.03044	0.963102	0.701616	0.928705	0.771524
YML113W	Dat1	0.84243	0.928732	1.04616	0.88842	0.745054	0.920986	0.453535	0.226837	0.281935	1.24084	1.332	1.06064	1.26232	1.41332	1.41886	0.659659	0.740558	0.918675
YML117W	Nab6	-0.209459	0.0925063	-0.156716	-0.153769	0.120417	-0.215553	-0.0767127	0.103712	-0.406996	-0.487556	-0.379238	-0.202417	-0.559845	-0.58598	-0.178873	-0.100816	-0.320885	-0.34053
YML127W	Rsc9	2.27983	2.27939	2.15243	1.82563	2.13832	2.00545	1.19948	0.850615	0.990746	2.35491	2.58744	2.14058	1.98054	2.16498	2.10362	1.28539	1.22893	1.45476
YML129C	Cox14	-0.349633	-0.496892	-0.0591492	-0.138819	-0.192391	-0.0343331	-0.0488482	0.243026	0.0299468	-0.582856	-0.0811782	-0.253903	-0.315166	-0.342647	-0.159534	-0.264693	-0.0794714	-0.573868
YMR003W	Aim34	-0.038272	-1.04358	-0.608009	-0.491475	-0.429047	-0.58063	-0.674154	0.0794287	-0.114376	-0.139452	-0.499946	-0.495069	-1.02113	-0.263034	-0.6204	-0.227776	-0.261828	-0.320454
YMR005W	Taf4	0.911386	1.14724	0.843855	0.652609	0.917209	1.119	0.371341	0.698597	0.453289	0.713877	1.12067	0.70532	0.515794	0.798134	0.684677	0.208916	0.116795	0.398326
YMR014W	Bud22	-0.0510185	-0.421413	-0.341918	-0.434468	-0.0857004	0.280678	0.282471	-0.195872	0.121283	0.412706	-0.22476	-0.281658	-0.042763	-0.0849079	-0.209201	0.211485	-0.244332	0.0437503
YMR022W	Ubc7	-0.231694	-0.519969	-0.632407	-0.437911	-0.31749	-0.3986	-0.252568	-0.00236429	-0.171349	-0.137905	-0.365591	-0.15142	-0.286286	-0.234773	-0.26621	-0.0414337	-0.190224	-0.246798
YMR029C	Far8	-0.24436	0.0017079	-0.243502	-0.273137	-0.28592	-0.147165	-0.49188	-0.294751	-0.104064	-0.330155	-0.600518	-0.477675	-0.421001	-0.2156	-0.39544	-0.388423	-0.554272	-0.279642
YMR033W	Arp9	-0.244394	-0.272695	-0.367619	-0.200493	-0.200747	-0.0278922	0.0759843	-0.470116	0.363537	-1.15445	-0.150482	-0.587442	1.21385	-0.332342	-0.590571	-0.501976	-1.02984	0.938803
YMR049C	Erb1	0.207378	-0.0850096	0.0173374	0.0244097	0.214773	-0.0907821	-0.137968	-0.108858	0.0955179	-0.104501	0.0609333	-0.407017	-0.453926	-0.0110791	0.0180986	0.0296367	-0.269916	0.0218777
YMR052W	Far3	0.0773456	0.131011	-0.311893	0.149112	-0.180569	-0.333324	-0.164185	0.0647604	-0.433523	-0.224184	-0.435212	-0.478175	-0.0477598	-0.609571	-0.183995	-0.154824	-0.126982	-0.373141
YMR061W	Rna14	0.607281	0.819882	0.41732	0.0948473	0.15542	0.584547	-0.118234	0.00950615	-0.00713457	NA	NA	NA	NA	NA	NA	NA	NA	NA
YMR067C	Ubx4	0.31678	-0.0818796	0.22215	0.152123	0.00380015	0.356281	0.150193	0.125929	0.13081	0.378789	0.363529	0.572881	0.0886406	0.075544	0.461012	0.260946	0.165207	0.352857
YMR070W	Mot3	0.542283	0.74227	0.444039	0.364746	0.549291	0.555561	0.2082	0.486442	0.0152173	1.14768	1.16752	1.04745	0.822704	1.09087	0.940013	0.607371	0.826332	1.06253
YMR072W	Abf2	NA	NA	NA	NA	NA	NA	NA	NA	NA	-0.312509	-0.173329	-0.160632	-0.246552	-0.307954	-0.547891	-0.264118	-0.253575	0.0079647
YMR091C	Npl6	2.07318	2.16824	1.8891	1.55375	1.82375	1.97237	0.956803	0.860304	1.2237	2.39291	2.54467	2.08419	1.81116	2.04469	2.0295	1.57119	1.26341	1.69453
YMR097C	Mtg1	-0.15588	-0.560286	-0.628359	-0.452305	-0.166679	-0.190367	-0.224127	-0.250998	-0.219389	NA	NA	NA	NA	NA	NA	NA	NA	NA
YMR098C	Atp25	-0.329331	-0.0228628	0.0578078	0.0215321	-0.114517	-0.306528	-0.0691565	0.02773	-0.189582	-0.146531	-0.451938	-0.267543	-0.456327	-0.424416	-0.376272	-0.274761	0.0157316	-0.225584
YMR105C	Pgm2	0.080546	-0.0875242	-0.90765	0.343116	0.203095	0.561902	0.691808	-1.03045	0.191639	0.430511	0.510838	0.191071	0.502894	0.374339	0.342577	0.0734902	0.417424	0.344237
YMR109W	Myo5	-0.259725	-0.600723	-0.250436	-0.0362624	-0.398241	-0.447399	-0.313033	-0.0698696	-0.109105	-0.323364	-0.0537795	-0.168773	-0.207549	-0.208732	-0.253382	0.0421874	0.00110929	-0.133327
YMR110C	Hfd1	-0.0323876	0.168205	-0.20083	-0.935534	0.0545914	-0.00414792	-0.087162	-0.0567664	-0.322593	-0.158333	-0.228604	0.149929	-0.367542	-0.383844	-0.572392	-0.0869389	-0.0748469	-0.446981
YMR113W	Fol3	-0.446821	-0.362361	-0.104483	0.155725	-0.29487	-0.0796017	0.340455	0.164417	-0.0742668	-0.700441	-1.06559	-0.38357	-1.21678	-1.62336	-0.560303	-0.0901628	-0.735677	-0.323035
YMR117C	Spc24	-0.136611	-0.254287	0.00259235	-0.269824	-0.221281	-0.0727637	-0.137717	0.211674	0.154623	-0.160193	0.136816	-0.201438	-0.149819	-0.261759	-0.231212	-0.0401906	-0.0180411	-0.0922781
YMR128W	Ecm16	0.747281	0.997383	0.694707	0.669761	0.95292	0.749495	0.0707819	0.692253	0.568157	1.14503	1.1927	0.854032	1.13134	1.16068	1.10414	0.598466	0.793096	0.893815
YMR132C	NA	-0.229342	0.193214	-0.45649	-0.0129759	-0.181383	-0.32425	0.0798298	0.279535	-0.155567	0.134626	0.155477	-0.211353	0.163611	0.179492	-0.0592317	-0.315832	0.0698238	0.0744358
YMR134W	Erg29	-0.157131	-0.33985	-0.588679	-0.231968	-0.117894	0.106731	-0.196731	-0.218518	-0.174685	-0.41489	-0.328062	-0.120683	-0.0203156	-0.0927668	-0.205351	-0.31785	-0.396462	-0.366441
YMR144W	NA	-0.106164	0.153268	-0.100657	-0.153764	-0.212156	-0.326285	-0.306502	0.0241735	0.0663319	-0.0256146	0.154269	0.2741	0.0890341	-0.106622	0.145479	0.184384	0.0555495	0.3167
YMR157C	Aim36	-0.187645	0.111199	0.286865	-0.142447	-0.364669	-0.15321	-0.0534671	0.0638982	0.25531	-0.563091	-0.463702	-0.309446	-0.166683	-0.279609	-0.584522	-0.233724	-0.213386	-0.676791
YMR161W	Hlj1	-0.239615	-0.224252	0.18264	-0.0394587	0.16818	0.0465244	0.084037	-0.180112	0.108217	0.0516466	0.125137	-0.101355	0.0690825	0.0728526	0.130734	-0.230361	-0.0501666	-0.181693
YMR165C	Pah1	-0.0877717	-1.1487	-0.27637	-0.0942211	-0.497679	-0.0136169	0.0443424	0.0817914	0.248486	0.134567	-0.407952	-0.118593	-0.542939	-0.403962	-0.134288	-0.0999504	-0.0823376	-0.140869
YMR168C	Cep3	-0.0477478	0.0267476	-0.02313	-0.0256819	-0.0531281	0.0621672	0.0440802	-0.290414	0.0172666	0.125712	0.108698	0.191496	0.242506	-0.10334	-0.117623	-0.0880917	-0.17412	-0.122498
YMR170C	Ald2	-0.108771	0.152181	-0.22961	-0.262213	-0.268098	-0.157772	-0.057066	-0.559524	-0.270447	-0.224049	0.00337869	-0.0481598	-0.884774	0.0576668	-0.120814	-0.127053	-0.384075	0.0138027
YMR178W		-0.0647587	0.200396	-0.144323	-0.426145	-0.180415	-0.410196	-0.646755	-0.522948	-0.65455	0.302605	0.224335	0.301933	-0.207697	-0.0222253	0.636374	0.665843	0.00710268	0.38222
YMR188C	Mrps17	-0.151304	0.174029	0.18494	-0.107691	-0.0177417	-0.122493	-0.0517438	-0.0314527	-0.142203	-0.494772	-0.453859	-0.244523	-0.033761	-0.185276	-0.281435	-0.0975861	-0.133985	-0.459586
YMR192W	Gyl1	-0.191908	-0.544203	-0.271553	-0.174365	-0.166603	-0.566633	-0.125863	-0.331033	0.0381556	-0.0409091	-0.415371	-0.326643	-0.69553	-0.14781	-0.334278	-0.539599	-0.12346	-0.199912
YMR193W	Mrpl24	-0.162609	-0.190841	-0.0605774	-0.309354	-0.0121616	-0.21816	0.0160775	-0.0554256	0.0209874	-0.635133	-0.41893	-0.159496	-0.539246	-0.252478	-0.0781558	-0.446101	-0.37017	-0.176261
YMR196W	NA	-0.155604	-0.388807	-0.138962	-0.0649914	-0.125438	-0.134793	0.0358424	-0.153572	0.0989753	-0.372651	-0.345055	-0.293011	-0.0310252	-0.168756	-0.469716	-0.236447	-0.521495	-0.0507267
YMR216C	Sky1	-0.164395	-0.0756139	-0.0657738	-0.0704706	0.0897135	0.291145	0.141338	-0.14542	-0.153487	0.0183017	-0.0893093	-0.00569449	0.0343393	0.0891215	-0.106961	-0.276824	-0.046631	0.100889
YMR220W	Erg8	0.251754	0.299054	0.294198	0.505294	0.29036	0.0816347	0.416832	0.0381453	-0.0443264	0.266894	0.110425	0.114172	0.197742	0.366129	0.0127704	-0.0387389	-0.00352816	-0.184933
YMR226C		NA	NA	NA	NA	NA	NA	NA	NA	NA	0.430511	-0.56552	Inf	Inf	#NAME?	-0.590571	#NAME?	#NAME?	-2.38313
YMR233W	Tri1	0.0373768	0.0134746	0.286812	0.0054018	-0.107791	-0.0749222	0.179764	-0.333807	-0.300708	0.0130692	0.200725	-0.319644	0.0725773	-0.0382529	0.150695	0.0817607	0.127705	0.107472
YMR237W	Bch1	0.0801223	0.0982541	0.208771	0.0424932	-0.0562182	-0.0883661	-0.0247309	0.391405	-0.201522	-0.137474	-0.0952373	-0.1038	-0.0399274	-0.0758227	-0.121417	-0.208124	-0.435266	0.0516802
YMR239C	Rnt1	-0.058552	0.0173499	0.211255	-0.267619	-0.0193522	0.150468	-0.0985734	0.228391	0.0251586	0.256401	0.601283	0.424964	0.419598	0.634712	0.329165	0.208443	0.368082	0.418568
YMR255W	Gfd1	-0.269579	-0.118623	-0.11692	-0.138271	0.00461382	-0.608773	-0.0329702	-0.110712	-0.152947	-0.139277	-0.254591	0.0667156	0.149351	-0.297002	0.00709112	0.194197	-0.223863	-0.151095
YMR258C	Roy1	NA	NA	NA	NA	NA	NA	NA	NA	NA	-0.527054	-0.96991	-0.941975	-1.89325	-1.59032	-0.306003	1.44881	-0.679893	-0.468299
YMR272C	Scs7	-0.887063	-1.21404	-2.12779	-1.03943	-1.72148	-0.724629	-0.0274013	-1.42832	-1.47954	-0.175431	-0.266355	-0.33654	-0.107493	-0.177368	0.0790636	-0.285333	-0.427076	-0.0945835
YMR276W	Dsk2	0.470666	0.579586	0.652147	0.396524	0.53514	0.797478	0.288676	-0.0587551	0.20583	0.910584	0.90103	0.560027	0.581985	1.05451	0.68903	0.176096	0.200833	0.699132
YMR277W	Fcp1	0.6233	0.988821	0.76872	0.618005	0.826898	0.898758	0.865138	-1.21809	0.408505	1.44881	1.58198	0.942973	1.06202	1.18399	1.12773	0.3214	0.67604	0.689358
YMR282C	Aep2	-0.281042	-0.615557	-0.238643	0.0167347	-0.0803261	-0.0801471	-0.0982836	0.154823	0.0848671	-0.46226	-0.345079	-0.134528	-0.430851	-0.316857	-0.528637	-0.150985	-0.601904	-0.113299
YMR285C	Ngl2	-0.369701	0.156837	-0.0268537	-0.385022	-0.0582961	-0.139546	-0.147201	-0.424645	-0.110706	-0.164918	-0.325936	-0.000654527	-0.371689	-0.0752039	-0.273691	-0.241824	0.00967698	0.0133199
YMR303C	Adh2	0.17243	0.107026	-0.118285	0.165982	0.245163	-0.343547	-0.277188	0.273047	-0.211083	0.174682	-0.106644	-0.045184	-0.0132657	0.394007	0.0802454	-0.0542807	0.0856414	0.0448246
YMR304W	Ubp15	0.563518	1.02548	0.811196	0.61064	0.677552	0.552699	0.737894	0.362106	0.582638	1.18811	0.913813	0.883822	0.748413	1.02244	0.672103	0.484159	0.772957	0.496606
YMR310C	NA	-0.486705	-0.642927	-0.348256	-0.53236	-0.455583	-0.31527	-0.175952	-1.07833	-0.756117	-0.427385	-0.438486	-0.364733	-0.332552	-0.478159	-0.485102	-0.191061	-0.234276	-0.254409
YMR311C	Glc8	0.56528	0.840756	0.413014	0.224434	0.695117	0.642236	0.233041	0.306795	0.0765005	1.18821	1.27078	0.833893	0.958597	1.05565	1.11465	0.650875	0.491591	0.870994
YMR313C	Tgl3	-0.245793	-0.195606	0.107384	0.0181372	-0.288596	-0.0704366	0.0408322	0.411908	0.0812639	-0.344255	-0.467792	0.00968049	-0.509762	-0.443879	-0.0432651	-0.16777	-0.258688	0.0726813
YNL001W	Dom34	0.195272	0.105588	0.0140342	0.262133	-0.207102	-0.0302776	0.062884	-0.380939	-0.0651101	-1.58083	0.310301	0.33417	1.22453	-0.64167	0.999341	0.186563	0.623298	2.40512
YNL004W	Hrb1	1.24428	1.53391	1.13656	0.905615	1.08282	1.37714	0.625502	0.639853	0.717494	2.73319	2.98661	2.39322	2.83	2.86341	2.69254	2.44349	2.72162	2.70201
YNL005C	Mrp7	-0.222314	-0.412164	-0.779185	-0.148762	-0.546859	-0.325381	-0.600053	0.464352	0.149653	-0.190281	-0.350113	-0.0140675	-0.319322	-0.340037	-0.046687	-0.0586246	-0.334595	-0.334574
YNL020C	Ark1	0.0955049	-0.771588	-0.15765	0.110311	-0.208763	-0.121801	0.00148349	-0.406629	-0.679392	-0.344129	-0.204449	0.0260598	0.00146083	-0.0255437	-0.392421	-0.257633	-0.243575	-0.12314
YNL021W	Hda1	0.984269	0.973123	0.798521	0.422132	0.737897	0.663974	0.568981	0.458317	0.33849	0.545226	0.684149	0.503411	0.519199	0.588669	0.329066	-0.0206657	0.273807	0.102041
YNL024C	NA	0.0527141	-0.154404	-0.130448	-0.451256	-0.359951	-0.182671	-0.160161	0.314746	0.0720536	-0.171056	-0.189266	-0.306505	-0.307537	-0.0983121	-0.108685	-0.0841484	-0.0268271	0.0386889
YNL032W	Siw14	-0.467156	0.017011	-0.167437	-0.0783807	-0.184894	-0.179814	0.123108	-0.0287255	0.00658539	0.305877	0.167749	-0.0794549	-0.137799	0.303753	0.18541	-0.139203	0.0345123	-0.220361
YNL035C		0.10109	0.133608	-0.151935	0.107446	0.0947892	0.506323	0.329527	-0.498337	0.16891	0.724614	0.527858	0.289928	0.782138	0.790054	0.495379	0.590809	0.416947	0.711374
YNL036W	Nce103	-0.303729	0.16666	-0.422528	-0.107342	-0.185587	-0.0142177	0.177194	-0.0338695	0.00681604	0.194739	-0.558465	-0.409756	-1.61816	-1.59287	0.75361	2.52241	-0.326037	0.267552
YNL037C	Idh1	-0.0598374	-0.263066	-0.123782	-0.0981188	0.0462868	-0.00864794	-0.322477	-0.291394	-0.170124	-0.433221	-0.567798	-0.542794	-0.451674	-0.473416	-0.509466	-0.329916	-0.426243	-0.340891
YNL040W		-0.0912112	0.0453075	0.207125	-0.153704	-0.183386	0.0739482	-0.341555	0.32629	-0.213915	0.0611734	0.170957	-0.125614	-0.218824	0.0868698	0.239739	-0.181581	-0.187675	0.111805
YNL041C	Cog6	0.362008	0.575673	0.267899	0.41238	0.338607	0.0163018	-0.220246	0.446385	0.0430317	0.373	0.612637	-0.0168635	0.363551	0.475146	0.172137	0.516537	0.0966773	-0.0304906
YNL047C	Slm2	-0.223181	-0.535556	0.0998086	0.174911	-0.112793	0.225186	0.108545	-0.213227	-0.097975	-0.398866	-0.522652	-0.42949	-0.262052	-0.308819	-0.292849	-0.502521	-0.455001	-0.721711
YNL056W	Oca2	-0.0800838	0.395055	0.0930411	0.245689	-0.201567	0.176022	-0.144845	-0.430417	0.209847	0.269066	0.276784	-0.212981	0.095489	0.242555	0.379356	0.293309	0.0890827	0.119324
YNL059C	Arp5	0.771836	1.05064	0.810396	0.588305	0.798033	0.561766	0.444889	0.186439	0.700614	1.19674	0.97107	0.696537	0.851573	1.10354	0.858936	0.411356	0.564588	0.694464
YNL066W	Sun4	-0.491428	-0.346063	-0.530971	-0.0171183	-0.180732	0.0412628	0.246484	-0.377949	-0.396864	-0.589334	-0.758558	-0.660145	-0.535897	-0.856486	-0.419572	0.111965	-0.27064	-0.436675
YNL073W	Msk1	-0.471677	-0.29985	-0.400581	-0.240102	0.0700011	-0.187505	0.268263	-1.82216	-0.762455	-0.432053	-0.202049	-0.3787	-0.220816	-0.576607	-0.114133	-0.147016	0.0122736	-0.264826
YNL079C	Tpm1	-0.129354	-0.269506	0.153163	-0.0400446	0.150831	-0.242403	0.0455659	-0.0509989	-0.200887	-0.159445	-0.00847442	-0.145922	-0.210864	-0.488733	-0.0556407	-0.022778	-0.0123824	-0.265988
YNL084C	End3	-0.561298	-0.448321	-0.167331	-0.0849314	-0.0762672	-0.492363	-0.212997	-0.398603	-0.00849715	-0.227236	-0.198183	-0.22925	-0.171048	-0.316091	-0.539113	-0.128081	-0.376728	-0.250253
YNL085W	Mkt1	-0.102052	-0.00641094	-0.0421667	0.0423911	0.079531	0.0114348	-0.15529	-0.46972	-0.46343	-0.273637	-0.631017	-0.466325	-0.241782	-0.452932	-0.591219	0.0407795	-0.25256	-0.457458
YNL094W	App1	-0.312627	-0.686057	-0.144186	-0.443946	-0.535324	-0.429669	-0.447094	-0.34099	0.0406016	-0.64268	-0.0771121	0.0822781	-0.39902	-0.553281	-0.305297	-0.447865	-0.0824292	-0.377173
YNL097C	Pho23	0.137067	0.248626	-0.447253	-0.092562	0.294286	-0.316819	-0.176392	-0.166567	0.0712727	0.343841	0.217427	-0.00418287	-0.0255565	0.195744	-0.0350381	0.0619683	-0.119455	0.113514
YNL099C	Oca1	0.0239139	-0.290045	-0.265472	-0.299435	-0.162953	0.019626	-0.253763	0.0392856	-0.210839	-0.458611	-0.21898	0.0185186	0.0355549	-0.00460853	-0.423792	0.0867917	-0.086956	0.125524
YNL108C		-0.195588	0.284052	0.356361	0.0802387	0.0762176	-0.0127953	-0.0847555	-0.168247	0.362247	0.529577	0.842767	0.340298	0.55566	0.718826	0.478525	0.338225	0.44567	0.686716
YNL110C	Nop15	0.280464	0.521196	0.557642	0.33325	0.503264	0.354355	0.309237	0.391438	0.501403	0.537106	0.453827	0.602757	0.386834	0.577775	0.682245	0.452003	0.200434	0.364349
YNL116W	Dma2	NA	NA	NA	NA	NA	NA	NA	NA	NA	-0.392488	-0.12976	-0.141192	-0.366075	-0.203156	-0.345724	-0.336475	0.154392	-0.216911
YNL119W	Ncs2	-1.62775	-0.841373	-1.58956	-1.06059	-1.25858	-1.02177	-0.548906	-1.90258	-0.483081	-0.4632	-0.522087	-0.0565336	-0.0497139	-0.0624449	-0.396811	-0.592148	-0.517395	-0.0695447
YNL123W	Nma111	0.966808	1.66102	1.27209	1.23314	1.1223	1.42371	0.570124	0.543016	0.660325	2.04877	2.1974	1.68942	1.75248	1.75464	1.6178	0.950796	1.22527	1.43138
YNL124W	Naf1	0.562511	0.506471	0.21115	0.378222	0.356431	0.310629	0.201716	0.32439	0.58866	1.32524	1.47216	1.05783	1.13408	1.0686	1.00824	0.732451	0.861495	1.04129
YNL129W	Nrk1	-0.297554	-0.0996778	0.179703	-0.0908468	0.111389	-0.536918	0.0173652	0.277507	-0.442528	-0.418106	-0.418461	-0.188248	-0.595514	-0.716519	-0.257763	-0.208732	0.0494591	-0.379868
YNL131W	Tom22	0.0101081	-0.224371	0.3141	-0.52655	-0.494063	-0.121354	0.268889	0.22797	0.0374803	-0.66873	-0.453332	-0.324875	-0.737467	-0.638388	-0.290192	0.252439	-0.339974	-0.165251
YNL134C		0.156426	-0.272146	0.247089	-0.310337	-0.105027	0.0627308	-0.0139017	-0.0212401	0.307602	0.19225	-0.0674768	0.114467	-0.0692851	0.0852734	-0.0513235	-0.301847	0.232631	-0.391102
YNL137C	Nam9	-0.272598	-0.265076	0.0683233	-0.074612	-0.161731	-0.12614	-0.271814	-0.162138	-0.0450838	#NAME?	#NAME?	-2.58744	-0.786146	#NAME?	-0.912499	0.498024	#NAME?	Inf
YNL140C	NA	0.636093	0.775963	0.181121	0.5393	0.130634	0.0174281	0.412309	-0.0606528	0.220136	1.46321	1.66046	1.22315	1.27443	1.35296	1.35171	0.680461	0.992978	1.15485
YNL155W	Cuz1	-0.178628	-0.111223	-0.0519127	-0.02816	0.0665444	-0.191702	0.110075	-0.0436509	-0.154797	-0.228884	-0.226373	-0.336839	-0.15379	-0.296416	-0.111958	-0.133527	0.0744241	-0.306395
YNL156C	Nsg2	-0.448264	-1.4088	-0.556728	-0.370786	-0.551428	-0.588386	0.094344	-1.55461	-0.307095	-0.602332	-0.448627	-0.337847	-0.525691	-0.239543	-0.363374	-0.300505	-0.360621	-0.355673
YNL168C	NA	-0.0038358	-0.144768	-0.456754	-0.0489906	-0.490364	0.0450997	-0.153442	0.128514	-0.206737	-0.426426	-0.379566	-0.0975753	-0.387826	-0.521751	-0.395863	-0.226374	-0.186733	-0.280863
YNL175C	Nop13	0.603346	0.643387	0.38887	0.334275	0.681164	0.542013	0.122673	0.232609	0.671292	0.656762	0.581829	0.788228	0.410587	0.859905	0.64414	0.0035206	0.242296	-0.0932046
YNL177C	Mrpl22	0.670259	0.646197	0.497644	0.608712	0.174051	0.531012	0.403547	0.164891	-0.0745483	1.30686	1.28412	0.946121	1.04985	1.09085	0.996254	0.655903	0.934427	0.915187
YNL189W	Srp1	-0.195672	-0.452093	0.0593353	-0.228752	-0.39715	-0.0437614	0.097246	-0.0631683	-0.15282	Inf	#NAME?	-0.00247957	#NAME?	0.25262	NA	#NAME?	NA	NA
YNL190W		-0.459599	0.232907	-0.569121	-0.063789	-0.0477195	-0.617443	0.185363	-0.26017	-0.12479	-0.00767903	-0.635909	-0.367168	-0.0123044	-0.241715	-0.407949	0.339631	-0.226028	-0.237331
YNL200C		-0.0519358	0.207168	0.0394737	-0.122703	0.126452	-0.262829	0.0832104	0.529779	-0.101255	-0.308498	0.342181	0.0724302	0.0911348	-0.0604608	-0.28135	0.087312	0.0520412	0.31953
YNL215W	Ies2	1.20023	1.29294	0.741108	0.889422	0.90671	0.90951	0.70195	0.422393	-0.0247566	1.24459	1.45151	1.21508	1.01571	1.29323	1.03787	0.24715	0.578512	0.937843
YNL223W	Atg4	-0.0561475	0.161823	-0.0406527	-0.0806185	-0.0440982	-0.45004	0.0470121	-0.0872969	0.10148	0.213992	0.464151	0.197975	-0.0501757	0.116902	0.135898	-0.275288	0.0647764	0.349566
YNL224C	Sqs1	-0.105639	-0.0885003	-0.210072	0.0662445	-0.049862	0.368172	-0.0315794	-0.190231	0.0833819	-0.350915	0.240032	0.0979885	0.0621236	-0.0255015	0.09723	-0.0959107	-0.122945	0.17793
YNL227C	Jjj1	-0.226087	0.0375488	-0.0136273	-0.56281	-0.226607	-0.380943	-0.321447	-0.286665	-0.464849	-0.519994	-0.379431	-0.451191	0.178331	-0.508301	-0.478066	-0.532191	-0.0876266	-0.609029
YNL236W	Sin4	0.407239	0.636056	0.614738	0.131997	0.831382	0.222469	0.339608	-0.0593817	-0.142519	0.239493	0.418921	0.31104	0.399728	0.144444	0.313013	0.0769841	0.271548	-0.0560956
YNL246W	Vps75	0.933632	0.470991	0.628166	0.814598	0.800086	0.851932	0.396047	0.306892	0.501502	1.06661	1.40111	1.01275	1.23109	1.02029	1.18068	0.444938	0.69046	0.944671
YNL256W	Fol1	-0.271471	-0.681817	-0.156764	-0.0429599	-0.285466	-0.0323767	0.0782061	0.38885	0.185405	-0.117552	0.0826465	-0.369936	-0.327031	-0.132698	-0.103383	0.00182686	0.110832	-0.452432
YNL262W	Pol2	0.504201	0.780894	0.485818	0.75655	0.690604	0.716664	0.300408	0.376169	0.238605	1.17565	1.24455	0.722532	1.05873	1.15669	1.10058	0.906475	1.04762	1.00705
YNL267W	Pik1	-0.412984	0.0238605	-0.68852	-0.329114	-0.347436	-0.181218	-0.411614	-0.470848	-0.139649	-0.221693	-0.0965893	-0.79145	0.0915635	-0.450293	-0.152179	-0.186923	-0.141316	-0.174637
YNL274C	Gor1	0.211321	0.39645	0.17837	0.121236	-0.329496	-0.0308398	0.444284	-0.219441	-0.122358	0.0231541	-0.1699	-0.0809308	-0.0467527	-0.000213878	0.142728	-0.0378295	-0.120511	0.0709754
YNL277W	Met2	0.00717141	0.321102	0.0571077	0.168218	0.164567	0.262693	0.0917669	0.157835	-0.0504001	0.349083	0.263266	0.222339	0.377982	0.690864	0.322011	-0.361114	0.22654	0.293269
YNL278W	Caf120	-0.58522	-0.191014	-0.196311	-0.453311	-0.0846704	-0.324276	-0.447117	-0.276405	-0.425224	-0.491886	-0.288239	-0.588128	-0.672023	-0.328309	-0.419239	-0.469209	-0.424268	-0.373572
YNL290W	Rfc3	0.325351	0.239154	-0.53527	0.0299798	-0.0484596	0.152735	-0.00865283	-0.921092	-0.234851	2.20921	2.19197	1.98878	1.82817	1.99011	1.88222	1.46144	1.50253	1.66822
YNL292W	Pus4	0.513009	0.441335	0.419341	0.40668	0.865161	0.573266	0.264325	0.410731	0.319603	0.933276	0.848381	0.693323	1.02486	0.887187	0.875883	0.493908	0.64438	0.609662
YNL297C	Mon2	0.00352881	-0.102072	-0.187752	-0.0514501	0.0396499	0.0840653	0.0941225	0.0257078	-0.0336507	-0.0821036	-0.468627	-0.461185	0.0465689	-0.517102	-0.252892	-0.111359	0.159268	0.02406
YNL299W	Trf5	0.0722238	-0.344849	-0.899768	-0.409371	-0.417745	-0.111539	0.143818	-0.52503	-0.32665	0.133941	0.185108	0.130787	0.373294	0.066571	0.388965	-0.0656104	0.337971	0.187116
YNL302C	Rps19b	0.115232	-0.578887	-0.258997	0.254323	0.1428	0.083003	-0.0734255	-0.0730463	0.00550939	-0.456221	-0.199928	-0.341075	-0.0455894	-0.446129	-0.178413	-0.226396	-0.246139	-0.311016
YNL304W	Ypt11	0.127459	-0.540969	-0.0644274	-0.0114059	-0.204934	-0.104023	0.172216	0.052139	0.288602	-0.156723	-0.463168	-0.351854	-0.602356	-0.798596	-0.143338	-0.133884	-0.343934	-0.342399
YNL308C	Kri1	-1.76084	-1.47018	-1.34896	-1.02759	-1.16522	-1.34813	-0.497946	-3.48307	-0.382563	-0.167757	-0.106138	-0.167361	-0.167687	0.0130534	-0.308668	0.0603521	0.0332185	-0.203739
YNL310C	Zim17	-0.184647	0.259031	-0.247453	0.0750621	-0.247142	-0.187997	0.0195551	0.0799464	0.292515	-0.340587	-0.555116	-0.510493	-0.460841	-0.220685	-0.133688	-0.412492	-0.524308	-0.395519
YNL315C	Atp11	-0.172493	0.0131754	0.417367	0.142084	-0.291661	-0.141096	-0.251283	0.0512851	-0.0135295	-0.205851	0.0859823	-0.030786	-0.224828	-0.154045	-0.500511	-0.00984108	-0.187198	0.159469
YNL316C	Pha2	0.153001	0.120152	-0.0911863	-0.337782	0.0395614	-0.0116067	-0.215867	-0.00863388	0.0434334	0.137643	-0.0317276	0.209363	0.0751903	0.160193	-0.0810156	0.0407246	0.166104	-0.10336
YNL330C	Rpd3	0.138474	0.537486	0.16884	0.249833	0.20677	0.211377	0.0760935	0.273684	0.169305	0.288922	0.374594	0.279685	-0.0666373	0.246675	0.0951039	0.121821	0.111457	-0.0993842
YNR007C	Atg3	-0.154532	-0.103754	-0.16788	-0.342799	-0.531954	-0.404118	-0.356464	-0.169221	-0.341667	-0.195626	-0.601106	-0.295519	-0.216177	-0.240451	-0.490989	-0.106428	0.0107783	-0.152325
YNR009W	Nrm1	NA	NA	NA	NA	NA	NA	NA	NA	NA	-0.115361	0.118866	0.000469724	0.0209443	-0.0431028	-0.129299	-0.00634478	-0.125544	-0.280711
YNR014W	NA	-0.105818	-0.141402	-0.488776	-0.174809	-0.438009	-0.00613853	0.10585	-0.289998	-0.17023	-0.148134	-0.14409	0.0679607	-0.278832	0.111539	-0.0990037	-0.0072117	-0.026753	0.150946
YNR015W	Smm1	1.0309	1.17491	0.658846	0.427273	0.5209	0.808073	0.390323	0.685755	0.509194	1.13947	1.11905	0.835798	1.31449	1.05155	1.17167	0.775672	0.794641	0.785319
YNR029C	NA	-0.206888	0.0410651	0.158887	0.121474	0.313401	0.313603	-0.00446722	0.367018	0.014557	0.383794	0.0595169	-0.0483874	0.14297	0.248312	0.119389	-0.185503	0.100651	-0.100179
YNR032W	Ppg1	-0.741554	-0.749371	-0.3794	-0.260919	-0.54058	0.0519937	-0.299166	-0.808265	-0.352821	-0.281763	-0.275217	-0.184052	-0.0663046	0.205237	-0.323082	-0.446078	-0.0993961	-0.0939955
YNR033W	Abz1	0.326583	-0.108656	-0.0902968	0.0263376	0.313954	0.190211	-0.287372	-0.104981	0.196588	0.0233229	-0.149263	-0.29307	-0.0608006	-0.281331	-0.0700736	-0.2617	-0.0261339	-0.18359
YNR034W	Sol1	0.363447	0.672295	0.341616	0.466267	0.399894	0.247992	0.161137	0.242226	-0.0217256	1.28593	1.34966	0.809019	0.703514	1.10733	0.781794	0.719121	0.843589	0.731012
YNR038W	Dbp6	0.389185	0.323113	0.113029	0.0519678	-0.0177306	0.103195	-0.00594296	-0.252113	-0.241453	0.361355	0.567292	0.337812	0.274816	0.376836	0.592376	0.0355322	0.0215496	0.202555
YNR048W		-0.569359	-0.0308569	0.0328347	0.0372681	-0.151307	0.121985	0.0181151	0.078579	0.349139	-0.411545	-0.346613	-0.605247	-0.382688	-0.191521	-0.505284	-0.210149	-0.452599	-0.480627
YNR052C	Pop2	-0.281602	-0.130605	-0.053763	-0.231329	-0.220474	-0.259452	-0.556358	-0.89571	-0.125135	-0.136466	-0.0106931	-0.246267	-0.251061	-0.403559	-0.141338	-0.000507161	-0.1559	-0.327574
YNR074C	Aif1	-0.111685	0.127075	0.0242398	-0.316593	-0.0671735	-0.432357	-0.198595	0.0287339	0.0249341	-0.0183516	-0.0372631	-0.243093	0.241115	-0.372101	-0.280479	0.054377	0.190408	-0.00419455
YNR075W	Cos10	-0.181889	-0.518885	-0.896939	-0.502771	-0.293335	-0.008502	-0.147969	-0.829735	-0.515973	-0.181517	-0.0438919	-0.252973	-0.432012	-0.221613	-0.399577	-0.0388363	-0.0953895	-0.291553
YOL004W	Sin3	1.18978	1.21565	0.971393	0.819917	1.16108	1.02379	0.344945	0.214806	0.650966	1.68396	1.85029	1.61126	1.35221	1.71833	1.41199	0.832974	0.999065	1.02633
YOL006C	Top1	1.48858	1.91807	1.09023	1.21975	1.48368	1.40083	0.885441	-0.148333	1.04951	1.96832	2.25438	1.9324	2.06902	2.2556	2.19809	1.37763	1.5778	1.54863
YOL023W	Ifm1	-0.391025	-0.540631	-0.468795	-0.31458	-0.442878	-0.244051	-0.106644	0.431582	-0.193108	-0.359722	-0.441806	-0.549629	-0.138844	-0.648181	-0.33302	-0.488556	-0.308962	-0.355966
YOL028C	Yap7	0.151215	-0.171235	-0.160609	0.363703	0.0191393	-0.0270088	-0.17335	0.170057	0.154416	0.385997	0.201801	0.13442	0.272069	0.113577	0.299412	0.0976073	0.129197	0.255121
YOL030W	Gas5	-1.29919	-1.29279	-1.82337	-1.54136	-1.58065	-1.76244	-1.48677	-1.92712	-1.19897	-0.624984	-0.317103	-0.301981	-0.179842	-0.125547	-0.296727	-0.284385	-0.28721	-0.0866823
YOL031C	Sil1	-0.0589278	-0.284181	-0.30522	-0.101453	-0.189755	-0.0899806	0.0287272	0.0398903	-0.394457	-0.56147	-0.127565	-0.32327	-0.0704192	-0.062302	-0.298047	-0.338532	0.0146696	-0.0766494
YOL032W	Opi10	-0.0391394	-0.209247	0.0266737	0.0669971	-0.246653	0.0586635	0.0355678	-0.149908	0.0619679	-0.17187	0.0511861	-0.449716	-0.110394	-0.00527401	-0.190125	-0.0630457	-0.324792	-0.478091
YOL033W	Mse1	-0.100828	-0.0273236	-0.439513	-0.00524278	-0.161969	-0.111888	-0.169464	-0.409561	-0.16839	-0.48097	-0.231159	-0.238714	-0.345529	-0.240282	-0.206313	-0.23185	-0.484653	-0.285061
YOL042W	Ngl1	0.209492	-0.0396536	-0.225413	-0.237168	0.0790531	-0.132971	-0.0154117	0.0947981	-0.19406	-0.334595	-0.0799849	-0.261815	-0.221305	0.0571701	-0.29669	-0.190473	-0.312521	-0.0803182
YOL045W	Psk2	-0.501041	-0.706536	-0.0587809	-0.0936206	-0.0555754	-0.0484279	-0.310326	-0.419723	-0.196459	-0.736052	-0.650385	-0.309188	-0.165224	-0.474666	-0.247825	-0.462901	-0.165368	-0.484761
YOL046C	NA	-0.662351	-0.450314	-0.128058	-0.158369	-0.544965	-0.705587	-0.215155	-0.194156	0.186772	-0.474618	-0.577227	-0.400996	-0.18325	-0.127886	-0.17669	-0.365903	-0.0990106	-0.630538
YOL049W	Gsh2	0.0116713	0.0641101	-0.605384	-0.00893624	-0.263205	0.181879	-0.0140779	-1.34489	-0.187447	0.184307	0.181091	0.0763195	-0.0379973	0.405324	0.162631	-0.142669	-0.186331	0.0818064
YOL056W	Gpm3	0.109161	0.182941	0.263934	-0.0637194	0.131097	0.0820691	-0.0475773	0.323827	-0.109164	-0.108122	-0.0750208	0.193734	0.22597	0.332065	-0.118141	-0.135068	0.0841771	0.0164415
YOL057W		-0.0879629	0.447302	0.17049	0.382755	0.317555	0.306271	0.0915904	-0.030436	0.18675	0.21585	0.147631	0.366692	0.268635	0.363993	0.258576	-0.322752	0.0609269	0.0429357
YOL058W	Arg1	1.63683	2.05776	1.35783	1.0424	1.26206	1.55203	0.843565	0.768285	0.766475	1.71982	2.18177	1.56454	1.54635	1.76635	1.46862	0.975784	1.05794	1.15022
YOL061W	Prs5	-0.0676228	-0.240647	-0.310232	-0.145119	-0.0912938	-0.553472	-0.197585	-0.422983	0.0173521	-0.478193	-0.310712	-0.0965231	-0.405007	-0.132174	-0.217968	-0.145925	-0.32862	-0.404085
YOL067C	Rtg1	0.334838	0.484834	0.340885	0.117251	0.575356	0.55634	-0.206028	0.2901	0.0457083	0.670059	0.476681	0.451018	0.160273	0.353341	0.58845	0.298378	0.349695	0.438621
YOL068C	Hst1	0.235671	1.00625	0.173442	0.332715	0.229223	0.371076	0.0690228	-0.145799	0.430563	0.537008	0.644711	0.553249	0.620231	0.685686	0.385519	0.216085	0.479249	0.520503
YOL069W	Nuf2	-0.0350143	-0.283927	-0.377982	-0.338713	-0.058182	-0.399931	0.035719	-0.155793	0.350789	0.266812	-0.365817	-0.262802	0.041621	-0.27027	-0.152539	-0.262047	-0.0856144	-0.228412
YOL070C	Nba1	-0.251324	-0.353366	-0.375308	-0.211506	-0.700455	0.170578	-0.500375	-0.238284	-0.0895198	NA	NA	NA	NA	NA	NA	NA	NA	NA
YOL080C	Rex4	-0.136412	-0.525816	0.0272619	0.202545	-0.551028	-0.267025	-0.513516	0.16268	-0.0609016	-0.441406	-0.0208748	-0.243099	0.0106795	-0.272042	-0.476355	0.144088	0.0454659	0.0339402
YOL088C	Mpd2	-0.357811	-0.420518	-0.103512	-0.421761	-0.252772	-0.452539	-0.190722	-0.483786	-0.20093	-0.110417	-0.820752	-0.353464	-0.660479	-0.669519	-0.61933	-0.359018	-0.136498	-0.493131
YOL093W	Trm10	0.902914	0.865667	0.701069	0.69268	0.786458	0.632403	0.409679	0.478761	0.809874	1.19526	1.33562	1.08949	1.35236	1.19859	1.17924	0.700241	0.87683	0.974934
YOL094C	Rfc4	-0.28929	-0.338343	-0.186017	-0.389031	0.278972	-0.200879	-0.447084	-0.411026	-0.266261	0.0162409	-0.139861	-0.177453	-0.271763	-0.0720273	0.00396243	-0.0105707	-0.269078	0.288083
YOL112W	Msb4	-0.351843	-0.116166	-0.0900926	-0.0590974	-0.136283	-0.65092	0.116029	-0.0962022	0.136337	-0.164073	-0.0549458	-0.215676	-0.268015	-0.379648	-0.312522	-0.288316	-0.0359793	-0.28523
YOL124C	Trm11	0.111474	0.281328	0.343241	0.193651	0.552886	0.86982	0.242351	-0.2513	-0.193081	0.824001	1.0954	0.639155	0.674446	0.993585	0.915418	0.83193	0.613859	0.392119
YOL129W	Vps68	-0.126833	-0.346325	-0.974621	-0.11082	-0.380539	-0.434033	-0.31778	-0.453508	-0.336714	-0.424277	-0.137586	-0.289608	-0.300606	-0.443664	-0.267805	-0.167372	-0.361912	-0.158475
YOL140W	Arg8	0.0307336	-0.155275	-0.246197	-0.229057	0.0931201	0.101105	0.461713	0.483966	0.0847551	-0.478078	-0.241382	-0.504846	-0.147259	-0.216865	0.0810131	-0.190915	-0.321534	-0.323064
YOL143C	Rib4	NA	NA	NA	NA	NA	NA	NA	NA	NA	-0.350542	-0.136534	-0.318422	-0.149367	-0.599885	-0.455116	-0.705907	0.152626	-0.212355
YOL144W	Nop8	-0.117276	-0.268166	-0.0157038	-0.518956	0.0799193	-0.208132	0.00415762	-0.545808	-0.175723	0.0781504	0.124061	-0.174147	0.0384713	0.142437	-0.0293894	-0.00209539	-0.0539466	-0.190295
YOL146W	Psf3	0.589162	0.662026	0.133102	0.351991	0.435675	0.521041	0.0732161	0.500038	0.525802	0.710461	0.845778	0.472296	0.839632	0.685522	0.721512	0.801672	0.835149	0.798142
YOL148C	Spt20	0.255614	0.0529229	0.0841707	-0.0151693	-0.0473643	0.178918	-0.132092	-0.104223	-0.343957	0.106916	0.133848	0.157652	0.114363	0.103061	0.0992763	0.23028	0.186339	0.157833
YOL149W	Dcp1	-0.159155	-0.194054	0.0813454	-0.429696	-0.228344	-0.404812	-0.150886	0.573564	0.0480807	-0.405627	-0.370324	-0.164288	-0.0243712	-0.334053	-0.137351	-0.198635	0.0870933	-0.366618
YOR001W	Rrp6	0.0723649	0.141146	-0.0265973	-0.0320647	0.0560176	-0.32706	0.216522	-0.125071	-0.117351	0.361798	0.407627	0.163699	0.225653	0.396211	0.257982	0.499447	0.292092	0.369082
YOR006C	Tsr3	0.406126	0.423128	0.3478	0.151677	0.299458	-0.298821	0.142142	-0.0117762	-0.0598819	0.287654	0.394651	0.118679	0.143116	0.280713	0.104935	-0.019534	-0.242374	0.324456
YOR021C	Sfm1	0.267985	0.0832986	0.183978	0.18817	0.00820849	0.0462449	0.053186	0.295177	0.330181	0.282208	0.521676	0.352556	0.137433	0.447624	0.217428	0.133068	0.412367	0.162695
YOR026W	Bub3	-0.251113	-0.569113	-0.137813	-0.264898	0.163304	-0.256841	-0.226881	-0.0932878	-0.336238	-0.22351	-0.11594	-0.161821	-0.0107135	-0.00369961	-0.0199944	0.127684	-0.269461	-0.210845
YOR035C	She4	-0.082142	-0.350246	-0.0850708	-0.543363	-0.03523	0.0195589	0.0931656	0.45923	-0.121211	-0.2847	-0.649859	-0.570977	-0.457301	0.0329858	-0.183437	-0.14301	-0.90528	-0.33846
YOR043W	Whi2	-0.501481	-0.471007	-0.161774	0.0185711	-0.338154	-0.0300606	-0.0921756	0.0409199	-0.141118	-0.748835	-0.000442655	-0.24521	-0.346652	-0.09439	-0.0991823	-0.251319	0.140497	-0.209871
YOR056C	Nob1	-1.10283	-0.954313	-1.1754	-1.21116	-1.41989	-1.18347	-1.1761	-0.931863	-0.941778	-0.223845	-0.440774	-0.00966611	-0.265009	-0.274849	-0.246733	-0.029541	-0.0889374	-0.159193
YOR060C	Sld7	0.143109	-0.0804339	-0.173614	0.200984	-0.18646	0.0487506	0.197563	-0.0239974	-0.256556	-0.0612215	-0.258016	-0.112005	-0.159798	-0.241929	-0.432163	-0.025729	0.11829	0.0703886
YOR061W	Cka2	0.445125	0.909236	0.204278	0.218724	-0.00852074	0.525013	0.0451202	0.0633063	0.406273	0.850813	0.678377	0.582242	0.793172	0.703967	0.619711	0.421218	0.474669	0.592755
YOR062C	NA	0.0205897	-0.125248	-0.34626	-0.156177	-0.375749	-0.00562346	0.317143	-0.14353	-0.11038	-0.337265	-0.19704	0.00989791	0.092117	-0.0255397	-0.124947	0.113732	-0.0716343	-0.13151
YOR077W	Rts2	-0.192074	-0.220617	0.217757	-0.0015008	-0.174305	0.0646243	0.00654594	0.216185	-0.428938	-0.170546	-0.119925	0.0527232	0.254736	0.395487	0.030539	0.0200398	0.00543347	0.165594
YOR078W	Bud21	-0.199502	0.0818019	-0.783602	-0.391836	-0.102248	0.230113	0.236298	-1.8791	-0.270522	-0.0437444	0.160454	0.0316657	0.13148	0.283984	-0.0791353	-0.181309	0.0504315	0.18342
YOR083W	Whi5	-0.12463	-0.294225	0.00194656	-0.228237	-0.35142	0.0374441	-0.311564	-0.782422	-0.186117	0.0899623	0.342057	-0.0256969	-0.335363	-0.208583	-0.241703	-0.0426869	0.208524	-0.406282
YOR084W	Lpx1	-0.0541732	-0.506978	-0.165601	-0.309744	-0.00219379	-0.0206752	-0.0761013	-0.331236	-0.337452	-1.73941	-0.144277	0.273436	-0.60059	-1.11416	7.4318	-1.63714	-0.0983672	-2.72958
YOR091W	Tma46	-0.0260336	0.349713	-0.184407	-0.170801	-0.130772	0.31546	0.173058	0.0123296	0.0838254	-0.498452	-0.10709	-0.0936589	-0.354698	-0.445207	-0.0839566	-0.145564	-0.545513	-0.217694
YOR109W	Inp53	NA	NA	NA	NA	NA	NA	NA	NA	NA	-0.695166	-0.357796	-0.312346	0.00224139	-0.195671	-0.199653	-0.146755	-0.0845685	-0.00435366
YOR110W	Tfc7	0.372489	0.737381	0.158153	0.22521	0.442087	0.246728	0.513152	0.196384	0.452494	0.740504	0.622561	0.558141	0.547265	0.4999	0.422289	0.154395	0.422559	0.274769
YOR111W	NA	-0.120702	-0.207837	-0.388444	-0.0466192	-0.46976	-0.28162	0.0157864	-0.251834	-0.177362	-0.203408	-0.361054	-0.497521	-0.30701	-0.249136	-0.532184	-0.365351	-0.459615	-0.490681
YOR118W	Rtc5	-1.17628	-1.38707	-1.37327	-0.720447	-0.936846	-0.942443	-0.537889	-1.79958	-0.855076	-0.464607	-0.562708	-0.680077	-0.29363	-0.164118	-0.259275	-0.445289	-0.77189	-0.156474
YOR124C	Ubp2	-0.0362864	0.0874194	0.0158447	-0.175788	0.227362	-0.390965	-0.226314	-0.09062	-0.152908	-0.21642	-0.116355	-0.119439	0.00373989	-0.120439	-0.312884	-0.0778223	-0.0528815	-0.1445
YOR143C	Thi80	0.042165	-0.160009	-0.234557	0.114986	-0.0430564	-0.0174279	-0.0670187	0.260146	0.288031	0.227932	0.298498	0.345204	-0.0957786	0.0118421	0.0101042	0.0470192	0.0921758	-0.121208
YOR151C	Rpb2	5.55716	5.48634	4.75738	5.3104	5.35107	5.40891	4.90677	5.34054	5.35056	7.63424	7.62031	6.92573	7.69289	7.55388	7.54046	7.5783	8.01092	7.82304
YOR152C	Atg40	-0.723607	-0.436027	-0.667305	-0.720129	-0.77006	-0.572717	-0.514772	-0.461388	-0.217006	-0.253279	-0.455993	-0.307576	-0.486907	-0.300367	-0.368617	-0.124357	-0.574381	-0.288589
YOR154W	Slp1	-0.11473	-0.0798091	-0.402567	0.072075	-0.482456	0.160851	-0.0611672	0.154418	0.213513	-0.247704	-0.506474	-0.536184	-0.597605	-0.445351	-0.422809	-0.152624	-0.150879	-0.427657
YOR155C	Isn1	-0.00938493	-0.330145	-0.0287526	0.0712881	-0.19682	-0.0708504	-0.113804	0.0410031	0.21156	-0.0125186	-0.254536	-0.345291	-0.253294	-0.206526	-0.0488794	-0.057268	-0.176424	-0.323702
YOR156C	Nfi1	0.20492	-0.167656	-0.170613	0.279855	-0.117978	0.0391236	-0.0809088	-0.373291	-0.226248	0.189731	0.530033	0.305954	0.200427	0.310808	0.023273	0.647513	0.687412	0.514132
YOR158W	Pet123	-0.137181	-0.398538	-0.0654599	-0.180681	-0.253722	-0.328006	-0.314157	0.251641	0.156038	-0.245545	-0.513249	-0.226528	-0.487614	-0.12847	-0.0313866	-0.019804	-0.153821	-0.313916
YOR160W	Mtr10	0.140957	-0.201606	-0.300453	-0.22659	-0.17087	-0.0830826	-0.112533	-0.159383	-0.120589	-0.197817	-0.176599	-0.287361	-0.321324	-0.433072	-0.0714909	-0.177606	0.0709021	-0.141629
YOR163W	Ddp1	0.0515268	0.0924232	-0.389015	0.0604874	0.384476	0.150674	0.0107758	-1.13765	-0.00626613	0.780759	0.518373	0.476057	0.44779	0.724489	0.442074	0.352418	0.607016	0.427793
YOR165W	Sey1	-0.592035	-0.610275	-0.169969	0.196284	-0.0358576	-0.171992	-0.489505	-0.10973	-0.244011	-0.309281	-0.401629	-0.452841	-0.462449	-0.406216	-0.388527	-0.499872	-0.0860506	-0.799258
YOR171C	Lcb4	-0.129731	0.0881105	-0.243556	-0.394722	-0.458036	0.121804	0.210512	0.213274	-0.245708	-0.0557965	0.0473399	0.171529	-0.464563	-0.243889	-0.332607	0.0424606	-0.0170656	-0.183215
YOR173W	Dcs2	0.21152	0.269463	0.0788616	0.128472	0.233413	-0.00715219	0.349358	0.201709	-0.040307	0.0996557	-0.0959174	-0.0988769	-0.0563336	-0.13386	0.145614	-0.118197	-0.397499	-0.0890793
YOR174W	Med4	0.972464	1.43534	0.91333	0.529627	0.810016	0.766241	0.0987133	0.405641	0.119894	0.620389	0.611532	0.548378	0.488824	0.666223	-0.0188962	0.00208402	0.321049	0.541967
YOR179C	Syc1	0.865848	0.800111	0.412267	0.487021	0.610627	0.740702	0.293394	-0.223801	0.27756	1.69082	1.80735	1.49402	1.62536	1.50778	1.51629	0.98991	1.22288	1.16726
YOR196C	Lip5	-0.280614	-0.474083	-0.268264	-0.511164	-0.344477	-0.367678	-0.02412	-0.136277	-0.0500488	0.0784561	-0.460567	-0.26405	-0.143407	-0.348915	-0.0857242	0.390016	-0.109352	-0.150835
YOR197W	Mca1	-0.257454	0.0466725	-0.164141	-0.323103	-0.240536	0.166162	0.0369923	-0.519949	-0.113513	0.00615643	0.251616	-0.244276	0.204731	0.163181	0.249811	-0.0727821	0.0944492	-0.258287
YOR201C	Mrm1	-0.206651	-0.105378	-0.354846	-0.201371	-0.17949	-0.410227	-0.149034	-0.173026	-0.0498711	-0.156433	-0.491905	-0.269266	-0.398058	-0.269189	-0.1984	-0.201921	-0.260288	-0.123739
YOR202W	His3	-0.69758	0.0206654	-0.854798	-0.176648	-0.775691	-0.59832	-0.47955	-1.21316	0.0780878	-0.12203	-0.0684598	-0.641762	-0.26901	-0.296638	0.399376	-0.0969926	0.182119	0.116083
YOR207C	Ret1	0.71224	0.736327	0.57616	0.41998	0.455554	0.7866	0.0789725	0.22485	0.230934	1.09251	1.38073	0.858553	0.753926	1.02707	0.794078	0.433009	0.565277	0.652833
YOR213C	Sas5	-0.129295	-0.0917136	-0.0177913	-0.268488	-0.193104	-0.315991	-0.240837	0.47918	0.0266697	0.204207	-0.334401	-0.483541	-0.547535	-0.538433	0.45945	1.71518	0.140673	0.557905
YOR215C	Aim41	-0.210859	-0.297745	-0.778299	-0.197643	-0.163211	-0.493874	0.210851	0.169982	-0.15575	-0.613211	-0.524248	-0.585612	-0.275377	0.00735013	-0.190658	-0.275645	-0.194825	-0.277609
YOR217W	Rfc1	0.870667	1.0856	0.625139	0.566011	0.629928	0.511554	0.308307	0.372329	0.295841	1.14341	1.55885	0.817091	1.13639	1.07598	0.553334	0.511806	0.675285	0.864138
YOR229W	Wtm2	0.620762	0.899192	0.250195	0.259269	0.59336	0.478891	0.267223	0.215082	0.558285	0.774531	0.691584	0.608986	0.557596	0.707114	0.359441	0.27251	0.204383	0.474277
YOR237W	Hes1	-0.702245	-0.257975	-0.712515	-0.471056	-0.681571	-0.254606	-0.159999	-0.77797	-0.0980157	-0.324271	-0.143534	-0.0894518	-0.269817	-0.243489	-0.565534	-0.504425	-0.423444	-0.0507581
YOR239W	Abp140	-0.0449991	-0.961915	-0.317159	-0.328188	-0.661959	-0.242973	-0.313641	-1.19736	-0.432895	0.44108	-0.460027	0.447833	-0.866907	-1.39246	0.37345	0.977869	0.168034	0.370841
YOR242C	Ssp2	-0.452397	0.260281	-0.156239	-0.204561	-0.0394195	-0.335779	-0.29212	-0.0800315	-0.311294	-0.487134	-0.298817	-0.388904	-0.402345	-0.143666	-0.228109	-0.208826	-0.141407	-0.143479
YOR243C	Pus7	1.7879	2.198	1.76118	1.69803	1.87374	1.93052	1.2659	1.2825	1.30482	2.22165	2.57487	1.93499	2.08878	2.24456	2.24676	1.59358	1.62518	1.75082
YOR253W	Nat5	-0.343118	-0.207805	-0.486094	0.0757208	-0.687436	0.00976067	-0.19193	0.334832	0.294488	-0.210955	-0.288664	-0.219355	-0.487173	-0.443988	-0.320779	0.1979	-0.305956	0.398741
YOR260W	Gcd1	-0.361281	-0.487068	-0.0596931	0.0251297	-0.0781541	-0.0959294	-0.0259358	-0.724549	-0.0887608	0.0635081	-0.232096	-0.249334	-0.104179	-0.321382	-0.384936	-0.237528	0.02143	-0.509574
YOR274W	Mod5	-0.0134838	0.466873	0.409142	0.149759	0.140608	0.158172	0.179217	0.175304	0.352039	0.545933	0.38413	0.420657	0.00758562	0.575399	0.197506	0.42255	0.292092	0.328077
YOR275C	Rim20	-0.189331	-0.00381244	0.118057	-0.383022	0.0532673	-0.196189	-0.0471582	0.0823415	-0.11901	0.290517	0.181444	-0.130249	0.0246398	0.0834381	-0.0906162	-0.0045335	-0.309333	-0.259606
YOR289W	NA	-0.0929271	-0.487909	-0.223615	-0.481596	-0.495549	-0.403598	-0.0229172	-0.281183	-0.197811	-0.00860081	-0.368828	0.0112422	-0.423966	-0.140495	-0.213288	-0.222498	-0.031759	-0.284999
YOR299W	Bud7	-0.565117	-0.410148	-0.175337	-0.696103	-0.355817	-0.784499	-0.950345	-0.585791	-0.305478	-0.241711	-0.355652	0.0462574	-0.327901	-0.290962	-0.381824	-0.168121	-0.112749	-0.476977
YOR303W	Cpa1	1.90223	2.45021	1.72217	1.64014	1.97619	1.8479	1.2775	1.21191	1.25212	2.83584	2.91481	2.69252	2.42227	2.79362	2.48611	2.01627	2.09761	2.33463
YOR304W	Isw2	0.820891	0.603466	0.403569	0.535603	0.657429	0.616189	0.450605	0.129917	0.496651	0.925657	0.914951	0.595885	0.59535	0.785737	0.728807	0.445529	0.566725	0.454211
YOR305W	Rrg7	-0.213002	-0.728912	-0.342079	-0.156153	-0.0774838	-0.195379	-0.0300378	0.0222457	-0.331723	-0.369652	-0.390455	-0.192898	-0.144234	-0.209702	-0.0642748	-0.37046	0.0308601	0.142499
YOR326W	Myo2	-0.362117	-0.438687	-0.337063	-0.192151	-0.274418	-0.138651	-0.224408	-0.414852	0.243797	-0.505403	-0.556772	-0.297459	-0.402283	-0.411857	-0.662708	-0.132865	-0.119328	-0.175469
YOR341W	Rpa190	1.46168	1.6186	1.31829	1.07645	1.38417	1.0932	0.39205	0.209475	0.487918	2.04786	2.13571	1.80172	1.69449	1.82361	1.65052	0.882596	1.11329	1.24808
YOR347C	Pyk2	0.369723	-0.217934	-0.237994	-0.0272279	0.204493	0.454697	-0.303448	-0.27329	-0.632087	-0.0547874	-0.122156	-0.160798	0.0319406	0.130441	0.0903751	-0.185289	-0.394013	-0.256891
YOR352W	Tfb6	0.0420676	0.500955	0.0123503	0.168226	0.035846	0.309862	-0.0872349	-0.0243336	-0.0141888	0.507789	0.54049	0.247096	0.200885	0.40835	0.321286	0.114539	0.356248	0.355602
YOR355W	Gds1	0.586301	1.016	0.53271	0.555587	0.683302	0.769517	0.404618	0.145857	0.404456	1.55299	0.623958	0.632524	-0.243828	-0.185066	2.08934	4.08965	0.685237	1.28276
YOR356W	Cir2	-2.15876	-3.65251	-3.35005	-1.9889	-2.22041	-2.68092	-1.287	-2.72891	-2.14049	-0.317331	-0.130942	0.026125	-0.457093	-0.39726	-0.289102	-0.286941	-0.0520617	-0.14383
YOR359W	Vts1	0.365334	0.535258	0.151831	0.311178	0.384903	0.545315	0.20777	-0.337203	0.357061	0.675144	0.7273	0.457982	0.601414	0.801418	0.399039	0.566272	0.731995	0.662422
YOR367W	Scp1	0.171467	-0.302248	-0.185703	-0.168579	0.107289	-0.106989	-0.179124	0.110168	0.11467	0.310929	0.283781	-0.254316	0.0998874	0.0973055	-0.11323	0.143188	0.061528	-0.0102541
YOR371C	Gpb1	-0.311666	-0.674102	-0.189798	-0.29773	-0.180034	-0.559774	-0.198466	-0.293103	-0.39385	-0.251996	-0.340511	0.0681066	-0.692818	-0.59041	-0.451082	-0.141988	-0.201722	0.293323
YOR377W	Atf1	-0.339058	-0.52762	-0.249654	-0.373476	-0.00401103	0.00141548	0.198292	-0.286868	-0.220156	-0.440807	-0.25625	-0.31771	-0.292464	-0.235721	-0.654575	-0.395456	-0.325738	-0.253842
YPL005W	Aep3	-0.086829	-0.210107	0.127479	-0.110897	-0.0203919	-0.171992	0.155275	0.032531	0.13802	-0.593455	-0.397422	-0.290698	-0.326919	-0.252693	-0.239256	-0.266985	-0.322887	-0.471775
YPL007C	Tfc8	0.315047	0.196722	-0.0418703	0.124567	0.517663	0.331754	0.129968	0.265773	0.10081	0.335543	0.44507	0.226086	0.307246	0.40127	-0.0464754	-0.0501867	0.356667	0.523469
YPL011C	Taf3	1.29412	1.68215	1.24192	1.36381	1.11171	1.2451	0.751119	0.79307	1.25394	0.923229	1.18185	0.842164	0.176875	0.427589	0.918573	0.730684	0.44628	0.607764
YPL022W	Rad1	-0.0328746	0.161693	-0.00366279	0.0348248	0.144536	0.27824	-0.172735	-0.0566375	-0.0874811	0.37829	0.270905	0.186658	0.384695	0.535972	0.623393	0.0330511	0.360264	-0.0159232
YPL024W	Rmi1	-0.0639117	-0.341706	0.00960087	-0.558051	-0.132108	-0.287718	-0.0853716	-0.109765	-0.577009	-0.347452	-0.233738	-0.258179	0.0183032	-0.285184	-0.25824	0.0750081	-0.266271	-0.120254
YPL026C	Sks1	0.0854965	0.188668	0.305796	-0.117585	0.107947	-0.0314179	0.156993	-0.456291	0.164624	0.447998	0.466829	0.140461	0.152376	0.306231	0.562315	0.212675	0.0986008	0.601931
YPL029W	Suv3	-0.573042	-0.762095	-0.158206	-0.224406	0.177992	-0.0205133	-0.118878	0.498931	-0.376155	-0.515515	-0.615125	-0.408978	-0.653252	-0.543931	-0.527028	-0.136375	-0.466635	-0.456539
YPL032C	Svl3	-0.416559	-0.658424	-1.35005	-0.673167	-0.444976	-0.399567	0.268092	-2.88458	-0.53985	0.32577	-0.197327	0.136995	-0.547168	-0.766539	0.182019	0.749787	-0.247718	0.808742
YPL043W	Nop4	0.0277514	-0.42518	0.202436	-0.271525	0.00428605	-0.0957538	-0.0912348	0.536842	0.213902	0.436637	0.488823	0.149524	0.133814	0.438737	0.243285	0.0138241	0.584273	0.351854
YPL049C	Dig1	0.514931	0.629097	0.723816	0.4648	0.598722	0.349461	0.460483	0.501445	0.281845	0.554262	0.791404	0.659927	0.390331	0.777961	0.445245	0.237811	0.251013	0.457997
YPL051W	Arl3	-1.46829	-2.75262	-0.19299	-4.15724	-2.02853	-2.09484	-1.19582	-2.75646	-1.89714	-0.432417	-0.371205	-0.254839	-0.272531	-0.0204854	-0.455671	-0.0372219	-0.226228	-0.135805
YPL055C	Lge1	0.917732	0.766348	0.679363	0.705978	0.709306	0.929288	0.191806	0.295805	0.597395	1.10489	1.00653	0.75757	0.773476	0.770875	0.910614	1.5261	0.593862	0.887157
YPL063W	Tim50	-0.360072	-0.00973747	-0.347487	-0.333744	-0.543699	-0.169613	0.304679	-0.172097	-0.0700295	-0.240942	-0.0215563	-0.454777	-0.11049	-0.736746	-0.291104	-0.0444547	-0.443821	-0.122559
YPL064C	Cwc27	-0.0295926	0.184895	-0.040942	0.0189165	0.280544	0.185837	-0.0718069	-0.321159	-0.167458	0.308541	0.308027	0.471801	0.24955	0.230824	0.391349	0.155695	0.298722	0.608654
YPL065W	Vps28	0.0132888	-0.40108	-0.125635	-0.154204	-0.257203	0.205483	0.342685	-0.267431	-0.0311171	-0.247889	-0.134285	-0.35723	-0.097651	-0.411722	-0.312429	0.0750358	0.25854	-0.0570958
YPL067C	NA	0.101829	-0.123788	-0.226489	-0.00491502	-0.349651	0.0658437	0.0859105	-0.145131	0.0941072	0.165361	-0.0224432	0.0404996	-0.21925	-0.237346	-0.022627	-0.0118374	-0.348476	0.129584
YPL069C	Bts1	0.0883366	-0.566728	-0.197745	-0.266899	-0.0322419	0.147772	0.146802	-0.382082	0.225612	0.0260964	-0.131786	-0.0389798	-0.231844	-0.460851	-0.142642	0.199857	-0.218019	0.116633
YPL104W	Msd1	-0.447816	-0.396557	-0.165694	-0.363599	-0.603393	-0.387946	-0.181166	0.267048	-0.374179	-0.340007	-0.422691	-0.47101	-0.202797	-0.703294	-0.255506	-0.351325	-0.245736	-0.324664
YPL107W	NA	-0.189094	-0.0441776	-0.614929	-0.465848	-0.111713	-0.382445	-0.12076	-0.215142	-0.493838	0.131054	-0.440219	-0.0727095	-0.635722	-0.552807	-0.170628	-0.430211	-0.409054	-0.581145
YPL109C	NA	-0.737641	-0.355534	-0.282789	-0.26035	-0.00930065	-0.213753	-0.257435	-0.192617	-0.246875	-0.495918	-0.541705	-0.309776	-0.29975	-0.3372	-0.0430829	-0.369456	-0.145956	-0.347386
YPL110C	Gde1	-0.25393	-0.168457	0.0878738	-0.199796	-0.322611	-0.194948	0.0232253	0.241389	0.130405	-0.193252	-0.374635	-0.155618	-0.0211019	-0.326767	-0.270798	0.0137008	-0.324199	-0.426986
YPL112C	Pex25	-0.710641	-0.30319	-0.878598	-0.48991	-0.677986	-0.391407	-0.224337	-0.507854	-0.468098	-0.647925	-0.205017	-0.34034	-0.509243	-0.361156	-0.318381	-0.332051	-0.251893	-0.349301
YPL116W	Hos3	-0.391695	-0.367541	-0.137127	-0.334702	-0.0984787	-0.0704003	-0.0689058	-0.338629	-0.446931	-0.467338	-0.301108	-0.49552	-0.0253337	-0.192562	-0.241682	-0.170295	-0.161182	-0.00234303
YPL119C	Dbp1	-0.315213	-0.218846	-0.258193	-0.0793064	-0.0128638	-0.161632	-0.141162	-0.160218	-0.465288	-0.122249	-0.361824	-0.311937	-0.221802	-0.344589	-0.507945	-0.0877542	-0.130752	-0.291554
YPL122C	Tfb2	3.02544	3.07411	2.28968	2.60835	2.70558	2.91268	2.23548	1.77963	2.39948	1.23271	1.39	0.891767	1.02493	0.945371	0.951175	0.911155	0.767554	0.903068
YPL129W	Taf14	1.28836	1.88494	1.26126	1.37144	1.55406	1.49443	0.973198	1.14987	1.40406	1.32434	1.04886	0.812781	1.1588	0.971091	0.824467	0.791621	0.893048	0.693032
YPL138C	Spp1	0.363486	0.785238	0.344964	0.25434	0.552574	0.293725	0.123373	0.440503	0.0196654	0.583828	0.792469	0.839721	0.422496	0.615371	0.685155	0.347168	0.315189	0.338332
YPL139C	Ume1	-1.26966	-0.557259	-1.66012	-1.55366	-1.83954	-0.800762	-1.1868	-1.88891	-0.625919	0.736198	0.818471	0.613069	0.578435	0.744205	0.413984	0.334377	0.367668	0.106073
YPL140C	Mkk2	-0.249314	-0.150533	-0.186679	-0.566168	-0.0377606	-0.461937	-0.174366	0.225879	-0.00823653	-0.372295	-0.0935831	-0.530871	-0.397104	-0.322908	-0.0559733	0.057451	-0.304232	-0.154706
YPL146C	Nop53	0.591807	0.604506	0.0525153	0.271471	0.302643	0.62076	0.194447	0.301156	-0.138605	0.708541	0.799244	0.435551	0.605881	0.606387	0.509812	0.597996	0.348126	0.176737
YPL151C	Prp46	-0.234493	-0.132467	-0.220519	-0.184072	-0.12711	-0.257713	0.329144	-0.15631	-0.0386502	-0.230517	-0.0951656	-0.14862	0.119624	-0.0887384	-0.0900951	-0.0630696	-0.290111	-0.163181
YPL152W	Rrd2	0.126027	0.284324	-0.235207	0.0107054	0.117112	-0.0769601	-0.099015	0.284181	-0.431777	-0.132612	0.00504643	0.150054	-0.0166939	0.0730373	0.0766539	-0.240946	-0.0534343	-0.232368
YPL153C	Rad53	0.099469	0.494571	0.529643	0.0881517	0.212309	0.277566	-0.156814	0.0592114	-0.477284	1.56801	1.24184	2.58248	0.339385	0.767193	2.40943	3.70748	1.3852	1.57107
YPL169C	Mex67	0.206191	-0.143994	0.262674	0.0140705	-0.0429909	-0.201998	0.130563	-0.249674	0.230346	0.0907615	0.0389328	0.230909	-0.0859085	-0.0422573	-0.0651914	-0.0565806	-0.10648	-0.094337
YPL170W	Dap1	-0.0719316	-0.274835	-0.342361	0.1534	-0.0598356	-0.304294	0.196531	-0.26384	-0.0872693	-0.193589	-0.307067	-0.263225	-0.221368	-0.135918	-0.236049	0.0979737	-0.142794	0.0803361
YPL181W	Cti6	-1.0235	-2.33758	-3.42565	#NAME?	#NAME?	0.317937	#NAME?	#NAME?	-2.35462	0.577638	0.41176	0.4826	0.444199	0.38083	0.390209	0.285963	0.295619	0.162024
YPL183C	Rtt10	0.287049	-0.366201	0.000956542	-0.138232	0.112367	-0.113849	-0.0224995	-0.0241625	0.0717277	-0.0995783	-0.0208212	-0.26225	8.08e-05	0.0374186	0.0952607	0.0858514	0.0739944	-0.140615
YPL188W	Pos5	-0.570648	-0.297303	-0.280747	-0.124979	-0.304993	-0.697921	0.195946	-0.227494	0.0593596	-0.0506545	-0.0407875	-0.23927	-0.209184	-0.275426	0.0725412	-0.134245	-0.0233428	0.03671
YPL191C		0.282106	-0.262843	-0.273893	-0.0646331	-0.21628	-0.267887	-0.364719	-0.221598	-0.0457535	0.092171	-0.0746686	0.0840811	0.121914	0.327845	0.0352542	-0.0521301	-0.0815371	-0.0551672
YPL196W	Oxr1	0.0918898	-0.589011	-0.165706	-0.293079	-0.173098	0.035396	-0.315389	0.440604	-0.365827	-0.140526	0.0316938	-0.901689	-0.473093	-0.381365	-0.508732	-0.380803	-0.41371	-0.346174
YPL199C	NA	-0.458153	-0.203768	0.0995567	-0.0899809	0.158285	0.19516	0.245778	0.00716091	0.0394309	-0.469301	-0.026851	0.00231743	-0.535084	-0.20555	-0.197277	0.0361836	-0.024202	-0.128432
YPL206C	Pgc1	-0.422876	-0.597565	-0.679154	0.113749	-0.0604172	-0.407506	-0.216108	-0.639736	0.108774	-0.275687	0.0709556	-0.280339	-0.168533	-0.0989364	-0.141011	-0.265948	0.0777586	-0.217755
YPL213W	Lea1	0.111185	0.252121	0.312208	-0.115846	0.00612331	0.300235	0.0652399	-0.00758985	0.11973	0.167177	-0.0088212	0.117573	0.311617	0.270065	0.256296	-0.17043	0.241033	0.0596409
YPL216W	NA	-0.024838	0.0204815	0.0199421	-0.353323	-0.140036	0.0968354	0.179762	0.286401	-0.320064	-0.327046	-0.500478	-0.0778575	-0.265314	-0.300622	-0.259543	-0.102948	-0.17632	-0.398915
YPL222W	NA	-0.160728	-0.391747	-0.273537	-0.172299	-0.324995	-0.348779	-0.678804	-0.493741	-0.256213	-0.762134	-1.25295	-1.32676	-1.53587	-1.78351	-0.967918	1.0908	-1.00543	-0.934946
YPL228W	Cet1	2.65998	2.68034	2.33095	2.46485	2.68983	2.67603	2.02983	2.52633	2.09565	1.94358	1.9073	1.53763	2.03669	1.86974	1.73211	1.72547	1.91016	1.72541
YPL231W	Fas2	-0.177795	0.116462	-0.197948	-0.0248703	-0.238861	0.0315234	0.23043	0.2301	-0.232445	-0.204066	-0.00792832	-0.183635	-0.0736406	-0.0922855	-0.433487	0.0253223	0.143881	-0.259028
YPL233W	Nsl1	-0.168853	0.153894	-0.100429	-0.202859	-0.154346	-0.0705791	-0.0254416	-0.239172	0.153622	-0.0271888	0.0224087	-0.148003	0.0898431	-0.00967921	-0.116795	-0.130812	0.0111639	-0.0706918
YPL235W	Rvb2	-1.31666	-0.615434	-1.98764	-1.87008	-1.51292	-1.51095	-1.30891	-3.38594	-1.32793	1.10304	1.20689	1.02622	0.808424	1.14085	0.885002	0.440421	0.458473	0.218561
YPL241C	Cin2	-0.300376	-0.509387	-0.370843	0.0127603	-0.164239	-0.619595	-0.212405	0.0429241	-0.151462	-0.404488	-0.0522939	-0.387163	-0.276501	-0.181146	-0.261522	-0.0841305	-0.207866	-0.442142
YPL249C	Gyp5	-0.240623	0.0187876	-0.113688	-0.549737	-0.163318	0.079031	-0.00870644	0.278609	0.0022801	-0.0733661	-0.384878	-0.198144	-0.0562954	-0.28717	-0.299018	-0.0772721	-0.555087	-0.057089
YPL263C	Kel3	0.651788	0.6204	0.471362	0.243881	0.0925746	0.0606089	0.46016	0.297578	0.229733	0.303226	0.438001	0.298109	0.25043	0.336118	0.418147	0.164393	0.257776	0.0363925
YPR002W	Pdh1	-0.219713	-0.200937	-0.106321	-0.150733	-0.00964635	-0.158816	-0.0724505	0.217052	0.246444	0.0331903	-0.199706	-0.0631931	-0.376094	-0.413713	-0.509347	0.00391454	-0.220035	0.176819
YPR004C	Aim45	-0.269777	-0.350633	-0.316942	0.0505878	-0.0945728	-0.259277	-0.245506	0.0247867	-0.328008	-0.0774897	-0.304165	-0.0196077	-0.18736	-0.383915	-0.0493779	-0.0492836	-0.288976	-0.245075
YPR018W	Rlf2	0.463143	0.4205	0.618658	0.491593	0.451269	0.632883	0.160641	0.221329	0.387109	0.92462	0.861246	0.48589	0.729967	0.84278	0.724401	0.523838	0.41263	0.733771
YPR019W	Mcm4	1.06297	0.831244	0.799022	0.566884	0.868408	0.802638	0.595746	0.106236	0.483995	2.81251	2.95448	2.49779	2.66187	2.74498	2.65773	2.19792	2.48414	2.3865
YPR023C	Eaf3	0.569284	0.81631	0.547718	0.574951	0.583962	0.458527	0.0655139	0.357229	0.367404	0.69732	0.602208	0.313827	0.80669	0.406978	0.399168	0.428073	0.360202	0.354665
YPR025C	Ccl1	3.0193	3.32012	2.53216	2.56867	2.74768	2.73755	2.11609	2.20168	2.40905	1.26902	1.42079	1.25092	1.04858	1.14471	1.10741	0.529732	0.585804	0.628571
YPR045C	Thp3	0.577359	0.225104	0.023168	0.406107	0.212661	0.56978	0.0717015	0.410215	0.270444	-0.242616	-0.535089	-0.421979	-0.27769	-0.368669	-0.540211	-0.406934	-0.290219	-0.237594
YPR047W	Msf1	-0.27078	-0.774895	-0.0550092	0.0512799	0.197858	-0.224201	-0.122677	-0.301292	0.272383	-0.154907	-0.453268	-0.285537	-0.564631	-0.139548	-0.399272	-0.327347	-0.71865	-0.018059
YPR051W	Mak3	-0.149249	0.0135193	-0.483917	-0.185537	-0.0577093	0.247776	-0.3769	-0.0109696	0.0606247	-0.290479	0.0408005	-0.0647386	-0.0752593	-0.242228	-0.204162	-0.235016	-0.15671	-0.296108
YPR056W	Tfb4	3.12325	3.63149	2.80056	3.02873	3.20057	3.1542	2.34633	2.69528	2.51769	1.57844	1.65007	1.1356	1.3503	1.38018	1.29078	0.74382	1.1577	1.37744
YPR057W	Brr1	0.384893	0.940461	0.359725	0.395568	0.411912	0.332795	0.131383	0.425406	0.262502	0.729266	0.799856	0.507452	0.207137	0.211625	0.550497	1.11977	0.513336	0.480032
YPR063C	NA	-0.325146	-0.47325	-0.451774	-0.786158	-0.0219913	-0.129366	-0.159663	-0.540416	-0.102546	0.0486612	-0.30847	-0.183102	-0.282047	-0.0894857	-0.232089	-0.133922	-0.266186	0.0169372
YPR067W	Isa2	-0.305174	-0.443522	-0.434655	-0.222763	-0.485168	0.0695657	0.112487	0.029547	-0.133168	-0.135203	-0.233559	-0.0251808	0.0194435	-0.345342	-0.0133063	-0.364295	-0.479318	-0.0661296
YPR070W	Med1	0.423208	0.954864	0.568929	0.477913	0.637155	1.0106	0.433173	-0.263173	0.283323	0.778655	0.789463	0.595407	0.556774	0.468009	0.699537	0.225362	0.24228	0.40581
YPR081C	Grs2	-0.311763	-0.393057	-0.0371487	-0.390381	-0.364628	-0.241257	-0.0665876	-0.156515	0.0474817	-0.194263	-0.0484325	0.0288562	-0.178144	-0.201639	-0.275518	-0.046501	0.130229	-0.0604465
YPR090W	NA	-0.152569	-0.863878	-0.855434	-0.195868	-0.148132	0.0213551	-0.241041	-0.550786	-1.20693	-0.266169	-0.363232	-0.299097	-0.445794	-0.308386	-0.301863	-0.151776	-0.0926603	-0.311848
YPR105C	Cog4	-0.473903	-1.05834	-0.141267	-0.383337	-0.462589	-0.447646	-0.544785	-0.524729	-0.754099	-0.309323	-0.451645	-0.680075	-0.441063	-0.279629	-0.318033	-0.216875	-0.320931	-0.37674
YPR107C	Yth1	0.437002	0.181967	0.45189	0.0898543	-0.0917247	0.00780436	-0.322375	-0.155423	-0.455813	2.13971	2.25343	1.72899	2.18907	2.05364	2.05006	1.66675	1.89395	1.82559
YPR111W	Dbf20	-2.73056	-1.56175	-2.50861	-2.88061	-2.62526	-2.35044	-0.855875	-2.68232	-1.19857	-0.167463	-0.207443	-0.121332	-0.395953	-0.351212	-0.286232	-0.123008	0.164665	-0.325633
YPR112C	Mrd1	0.00245241	-0.344872	0.139995	0.0029674	-0.292678	0.159762	-0.42008	0.322119	-0.102181	-0.158884	-0.00615875	-0.455096	0.201518	0.0526365	-0.149906	-0.407297	-0.0770987	-0.137268
YPR116W	Rrg8	-0.32126	-0.377367	-0.257941	-0.445996	-0.286478	-0.619594	-0.443066	-0.228597	-0.338016	-0.875707	-0.715267	-0.698104	-0.528107	-0.53942	-0.685567	-0.527054	-0.281211	-0.768772
YPR127W		-0.177735	-0.195428	-0.423223	-0.162644	-0.116926	-0.226317	-0.428283	0.0463448	-0.202505	-0.351684	-0.428733	-0.259701	-0.12845	-0.362183	-0.401803	-0.398545	0.0673504	-0.386924
YPR132W	Rps23b	1.40335	1.60001	1.18675	0.666006	1.08535	1.14473	0.437216	0.682636	0.539066	2.09882	2.22481	1.78362	1.85501	2.17026	1.72092	1.60148	1.28336	1.47918
YPR135W	Ctf4	0.460073	0.289704	0.422151	0.397165	0.476776	0.259339	0.289928	0.221499	-0.125676	0.634457	0.640565	0.516044	0.707347	0.634421	0.313012	0.315132	0.683417	0.329342
YPR141C	Kar3	0.0598882	0.316195	-0.00397083	0.141838	0.161893	-0.525691	-0.167901	-0.141186	-0.369495	0.332264	0.274534	-0.093912	0.278987	0.168151	0.188576	0.0925283	-0.189842	0.104401
YPR144C	Noc4	0.245369	0.16875	-0.0196294	0.169664	0.106622	0.484136	-0.145997	0.217285	0.0898317	0.259373	0.0587862	0.387049	0.235521	0.427993	0.0906167	-0.0319291	0.0480699	0.1235
YPR147C		-0.480475	-0.0794642	-0.264804	-0.284499	-0.0866152	-0.30028	-0.615678	0.0761277	-0.0445716	-0.777725	-0.421548	-0.378232	-0.488081	-0.326148	-0.525977	-0.270849	-0.222481	-0.202077
YPR154W	Pin3	-0.0575515	0.241587	0.182254	0.0811126	-0.0903266	-0.0444138	0.0675053	-0.00168347	0.0552733	0.528943	0.542121	0.587834	0.287215	0.235054	0.29962	0.111129	0.310506	0.435651
YPR155C	Nca2	0.145478	-0.441111	-0.207873	-0.438094	-0.18979	0.0376745	0.014145	0.00161724	0.120648	-0.603503	-0.515975	-0.841393	-1.37111	-1.73376	-0.286442	0.174134	-0.536141	-0.29692
YPR161C	Sgv1	1.19382	1.38493	0.839939	1.05839	0.78726	0.948638	0.604495	1.34034	0.951914	1.59352	1.64192	1.19834	1.29543	1.37969	1.26064	1.04713	1.20544	1.29878
YPR162C	Orc4	-0.157771	-0.266492	-0.111537	0.248981	-0.53451	-0.309448	0.148727	0.12366	0.0621078	-0.327671	-0.45291	-0.312049	-0.116571	-0.357433	-0.300346	-0.385071	-0.252067	-0.38794
YPR174C		-1.11687	-0.634615	-1.52159	-1.1847	-2.11963	-1.33403	-0.501756	-1.21088	-0.86752	0.0435951	0.041247	-0.0280902	-0.181019	0.235165	0.0508891	0.0217253	-0.141093	-0.119124
YPR175W	Dpb2	0.616808	0.475959	0.315704	0.297381	0.389478	0.516426	-0.0660512	0.174953	0.346757	0.891803	1.0972	0.577642	1.05683	0.984559	0.922271	0.552496	1.0586	0.836304
YPR176C	Bet2	-0.415876	-0.172857	-0.073106	-0.405933	-0.2146	-0.503223	-0.403637	0.165795	-0.333571	-0.397072	-0.944518	-0.555659	-0.55482	-0.638589	-0.443478	-0.233553	-0.230642	-0.573096
YPR186C	Pzf1	0.0375847	-0.0245014	0.0663298	0.0150589	0.145444	0.157545	0.157331	-0.419198	-0.00204483	0.427805	0.707343	0.564726	0.660634	0.640233	0.5036	0.406481	0.373414	0.622089
