# Supplementary material for: Decoding the chromatin proteome of a single genomic locus by DNA sequencing
Source: PLoS Biol. 2018 Jul 13;16(7):e2005542. doi: 10.1371/journal.pbio.2005542 (PMC6059479; doi:10.1371/journal.pbio.2005542)
Supplement: S5 Table — This table includes data of 2 biological replicates, rep1 and rep2. (XLSX) [file pbio.2005542.s010.xlsx]

## Sheet: ADE2
ORF	Name	rep1	rep2
YAL001C	TFC3	0.453754	-0.386616
YAL002W	VPS8	0.678878	0.242953
YAL005C	SSA1	1.83734	1.99321
YAL007C	ERP2	-0.0823128	-0.346773
YAL008W	FUN14	0.361601	0.0409666
YAL010C	MDM10	0.406705	0.181657
YAL011W	SWC3	-0.774521	-0.481461
YAL012W	CYS3	0.507614	0.374936
YAL015C	NTG1	-0.311741	0.0969898
YAL016W	TPD3	0.0859	0.156583
YAL017W	PSK1	-0.204705	0.278799
YAL019W	FUN30	0.386416	0.398763
YAL021C	CCR4	-0.743566	-0.304866
YAL022C	FUN26	-0.142942	-0.839287
YAL023C	PMT2	0.312391	0.651215
YAL024C	LTE1	0.861012	0.198011
YAL026C	DRS2	-0.628099	0.00338338
YAL029C	MYO4	-0.368749	0.180453
YAL031C	GIP4	0.451447	-0.126398
YAL032C	PRP45	0.256064	-0.486603
YAL033W	POP5	-0.20435	-0.559041
YAL034W-A	MTW1	-0.557444	-0.307341
YAL035W	FUN12	-0.28019	-0.655791
YAL036C	RBG1	-0.230467	-0.563414
YAL038W	CDC19	1.9059	1.67158
YAL039C	CYC3	1.17119	-0.312425
YAL041W	CDC24	-0.145866	-0.0864692
YAL043C	PTA1	-0.123551	-0.651918
YAL044C	GCV3	-0.140395	0.0569731
YAL044W-A	#REF!	-0.574309	-0.323633
YAL046C	AIM1	-0.176405	0.00898823
YAL047C	SPC72	0.0605822	-0.435075
YAL049C	AIM2	0.261536	0.63135
YAL051W	OAF1	-0.0433691	-0.0742309
YAL053W	FLC2	-0.109754	-1.33902
YAL055W	PEX22	-0.383153	0.197545
YAL056W	GPB2	-0.357588	-0.0838815
YAL058W	CNE1	0.308938	0.378714
YAL059W	ECM1	-0.712529	-0.98593
YAL060W	BDH1	0.0448785	0.167266
YAR002C-A	ERP1	0.0742003	-0.385051
YAR002W	NUP60	-0.0897753	-1.23376
YAR003W	SWD1	0.601259	0.216217
YAR007C	RFA1	0.361184	0.685485
YAR009C	#N/A	-0.586002	-0.399762
YAR014C	BUD14	-0.098564	-0.0661609
YAR015W	ADE1	-0.278066	-1.28266
YAR019C	CDC15	-0.59717	0.474972
YAR028W	#REF!	0.533558	-0.345744
YAR031W	PRM9	-0.370805	-0.0153156
YAR044W	#N/A	-0.47369	-0.305456
YAR062W	#REF!	-0.511107	-0.874434
YAR064W	#REF!	-0.695523	-0.864793
YAR071W	PHO11	-0.360394	0.0315386
YBL001C	ECM15	0.0768958	0.483835
YBL002W_1	HTB2_1	7.71666	7.94368
YBL002W_2	HTB2_2	8.01091	7.56685
YBL002W_3	HTB2_3	7.80335	7.85901
YBL003C_1	HTA2_1	6.61577	6.78722
YBL003C_2	HTA2_2	7.03107	7.03235
YBL003C_3	HTA2_3	7.12424	6.82927
YBL005W	PDR3	0.0489851	0.0705694
YBL007C	SLA1	0.34505	-0.227369
YBL008W	HIR1	0.106415	0.0855633
YBL010C	#REF!	-0.391551	-0.348798
YBL011W	SCT1	-0.877974	-0.395039
YBL013W	FMT1	-0.302652	-0.0502928
YBL014C	RRN6	-0.89012	-0.813161
YBL016W	FUS3	0.0958223	-0.1102
YBL017C	PEP1	-0.020611	0.165383
YBL018C	POP8	0.111948	1.05017
YBL019W	APN2	-0.354216	0.111598
YBL021C	HAP3	-0.0664389	-0.0123927
YBL022C	PIM1	-0.251795	0.188033
YBL023C	MCM2	-0.355835	0.92485
YBL024W	NCL1	0.646157	1.21487
YBL025W	RRN10	0.186476	-0.816244
YBL026W	LSM2	0.371426	0.366956
YBL027W	RPL19B	0.0627438	-0.0872528
YBL028C	#REF!	0.62955	0.915537
YBL029C-A	#REF!	0.0404827	-0.598538
YBL029W	#REF!	-0.366052	0.268815
YBL031W	SHE1	0.250718	-0.600637
YBL032W	HEK2	0.289333	-0.540196
YBL033C	RIB1	0.291228	0.752931
YBL034C	STU1	-0.246918	0.471499
YBL035C	POL12	0.246085	0.0686579
YBL036C	#REF!	0.23132	0.0303843
YBL037W	APL3	-0.162174	-0.0259686
YBL038W	MRPL16	0.807476	-0.300143
YBL039C	URA7	0.237018	0.224872
YBL040C	ERD2	0.261536	0.63135
YBL042C	FUI1	-0.334617	0.135872
YBL045C	COR1	0.205044	-1.04403
YBL046W	PSY4	0.490467	-2.19826
YBL047C	EDE1	0.0323729	-0.733228
YBL051C	PIN4	-0.138851	-0.016754
YBL052C	SAS3	-0.51623	-0.472302
YBL054W	TOD6	-0.679002	-0.130677
YBL055C	#REF!	-1.07562	-0.0621291
YBL056W	PTC3	-0.0689609	0.0582986
YBL057C	PTH2	0.551824	0.0962475
YBL058W	SHP1	-0.338192	-0.325496
YBL059W	#REF!	-0.0509348	-0.543331
YBL060W	YEL1	-0.527636	0.211594
YBL061C	SKT5	-0.227702	-0.896377
YBL063W	KIP1	0.0130934	0.427645
YBL064C	PRX1	-0.632882	-0.388777
YBL067C	UBP13	0.242081	0.188457
YBL068W	PRS4	0.566801	0.305414
YBL071W-A	KTI11	0.174097	-0.102983
YBL072C	RPS8A	0.189139	0.345624
YBL074C	AAR2	-0.131508	0.0508486
YBL075C	SSA3	-0.223833	-0.0691832
YBL076C	ILS1	0.125095	0.328124
YBL079W	NUP170	0.169599	-0.299343
YBL080C	PET112	-0.535506	0.240587
YBL084C	CDC27	0.760272	0.716674
YBL085W	BOI1	0.469895	-1.27958
YBL086C	#REF!	-0.182852	-0.102014
YBL090W	MRP21	-1.39388	0.43208
YBL091C	MAP2	-0.112296	-0.185681
YBL091C-A	SCS22	-0.267326	0.516742
YBL093C	ROX3	-1.11225	0.494738
YBL095W	#REF!	-0.718104	0.323227
YBL097W	BRN1	0.12262	-0.0470639
YBL099W	ATP1	-0.605435	0.439193
YBL101C	ECM21	-0.46832	-0.140647
YBL102W	SFT2	0.00427392	-0.251954
YBL103C	RTG3	0.669636	0.417054
YBL104C	SEA4	0.381425	0.151178
YBL107C	MIC23	0.0211746	-0.168046
YBL111C	#REF!	-0.991388	0.0407458
YBR001C	NTH2	-0.0363406	-1.27768
YBR002C	RER2	-0.353999	-0.271121
YBR003W	COQ1	0.36287	-0.480393
YBR006W	UGA2	0.180924	0.327584
YBR007C	DSF2	0.120322	0.01316
YBR009C_1	HHF1_1	7.95363	8.54274
YBR009C_2	HHF1_2	8.42359	8.37537
YBR010W_1	HHT1_1	7.69259	8.02241
YBR010W_2	HHT1_2	7.93952	8.22131
YBR010W_3	HHT1_3	7.89467	7.96924
YBR011C	IPP1	0.555815	0.503781
YBR015C	MNN2	-0.368813	-0.595464
YBR017C	KAP104	0.537162	-0.522012
YBR022W	POA1	0.115137	0.433626
YBR023C	CHS3	0.399101	-0.473526
YBR024W	SCO2	0.380007	0.145804
YBR025C	OLA1	-0.801279	-0.559664
YBR026C	ETR1	-0.318741	-0.0269846
YBR034C	HMT1	0.687114	0.311093
YBR036C	CSG2	0.265174	-0.0993148
YBR037C	SCO1	0.487027	0.0144555
YBR039W	ATP3	-0.0482023	-0.463103
YBR042C	CST26	0.0620753	-0.00603605
YBR043C	QDR3	-0.243748	0.351402
YBR047W	FMP23	-0.279284	-0.497597
YBR049C	REB1	1.44234	1.30475
YBR052C	RFS1	-0.782346	-0.472648
YBR053C	#REF!	-0.0140626	-0.323476
YBR054W	YRO2	-0.4709	0.135465
YBR055C	PRP6	0.485457	0.465362
YBR056W	#REF!	-0.00100074	-0.165527
YBR057C	MUM2	0.251467	0.183496
YBR058C	UBP14	0.0487459	0.331432
YBR059C	AKL1	0.160512	0.446851
YBR060C	ORC2	0.0821084	0.566248
YBR061C	TRM7	-0.181195	-0.391411
YBR062C	#REF!	0.175402	0.112386
YBR065C	ECM2	-0.359018	-0.404078
YBR066C	NRG2	0.194369	-0.112937
YBR067C	TIP1	-0.0188412	-0.831675
YBR068C	BAP2	0.131627	0.449167
YBR069C	TAT1	0.236254	-0.339393
YBR070C	ALG14	-0.296449	-0.268141
YBR071W	#REF!	-0.379538	-0.0268591
YBR073W	RDH54	0.125951	-0.633683
YBR077C	SLM4	-1.32922	-0.443237
YBR080C	SEC18	0.290316	-0.481969
YBR082C	UBC4	0.339999	0.699263
YBR083W	TEC1	-0.218323	-0.0231356
YBR084C-A	RPL19A	-0.255959	0.285047
YBR084W	MIS1	0.199997	0.463986
YBR085W	AAC3	-0.00268298	0.33339
YBR086C	IST2	0.499798	-1.41138
YBR087W	RFC5	-0.457581	0.138111
YBR089C-A	NHP6B	1.46323	1.1988
YBR092C	PHO3	-0.57813	0.146535
YBR093C	PHO5	0.572266	0.342891
YBR094W	PBY1	-0.590201	-0.63084
YBR095C	RXT2	0.0378909	-0.558588
YBR096W	#REF!	0.0130966	-0.139427
YBR097W	VPS15	-0.0620324	-0.180259
YBR101C	FES1	0.491917	-0.123313
YBR104W	YMC2	-0.928636	-0.303243
YBR105C	VID24	-0.436954	-0.00663277
YBR106W	PHO88	-0.41175	0.0354361
YBR107C	IML3	0.490037	-0.841291
YBR111C	YSA1	0.259076	0.314087
YBR112C	CYC8	0.961671	0.336228
YBR114W	RAD16	-0.438195	-0.763353
YBR115C	LYS2	-0.848034	-0.601496
YBR117C	TKL2	-0.914313	-0.0923836
YBR118W	TEF2	-0.816089	0.53775
YBR119W	MUD1	-0.420375	0.582103
YBR121C	GRS1	0.417533	-0.685026
YBR122C	MRPL36	0.0706911	-1.57333
YBR123C	TFC1	-0.00670293	-0.666992
YBR125C	PTC4	0.209018	0.700386
YBR126C	TPS1	0.156589	1.00275
YBR127C	VMA2	0.284942	-0.36985
YBR129C	OPY1	-0.13935	-0.258776
YBR130C	SHE3	-0.180519	0.0421688
YBR131W	CCZ1	-0.0905363	0.238411
YBR133C	HSL7	-0.174755	0.239897
YBR135W	CKS1	0.328843	-0.0870736
YBR137W	#REF!	-0.0199366	-0.423534
YBR138C	#REF!	-0.493962	0.018691
YBR139W	#REF!	0.0914616	-0.633419
YBR141C	BMT2	-0.223833	-0.0691832
YBR142W	MAK5	-0.219412	0.183987
YBR143C	SUP45	0.226771	0.280501
YBR145W	ADH5	0.416212	-0.809021
YBR149W	ARA1	0.97599	-0.0100985
YBR151W	APD1	-0.103308	0.18827
YBR152W	SPP381	-0.380916	-0.618876
YBR155W	CNS1	0.264474	-0.0122254
YBR156C	SLI15	0.0455368	-0.396208
YBR158W	AMN1	-1.3029	-0.164559
YBR159W	IFA38	-1.38146	-0.26229
YBR160W	CDC28	-0.160286	0.353856
YBR161W	CSH1	-0.403798	0.17459
YBR162C	TOS1	-1.56343	-0.300453
YBR162W-A	YSY6	0.563653	-0.692759
YBR163W	EXO5	0.641225	-0.431741
YBR164C	ARL1	0.0922771	-0.37205
YBR166C	TYR1	-0.212351	0.379037
YBR169C	SSE2	0.237508	0.375245
YBR170C	NPL4	0.171826	-0.623708
YBR172C	SMY2	-0.576059	-0.27012
YBR173C	UMP1	0.411277	-0.502013
YBR175W	SWD3	0.262343	-0.303423
YBR176W	ECM31	0.358353	-1.09509
YBR177C	EHT1	-0.918017	0.185468
YBR179C	FZO1	-0.0266713	-0.901679
YBR181C	RPS6B	0.752522	-0.566901
YBR185C	MBA1	-0.0468499	0.224031
YBR187W	GDT1	-0.790438	-0.283103
YBR188C	NTC20	-0.36184	0.207345
YBR189W	RPS9B	-0.301666	0.696833
YBR193C	MED8	0.326872	-0.0393628
YBR194W	AIM4	-0.286384	0.05149
YBR195C	MSI1	0.14331	-0.281298
YBR196C	PGI1	0.108567	0.979829
YBR197C	#REF!	0.158745	-0.785331
YBR198C	TAF5	0.329236	-0.0539442
YBR199W	KTR4	-0.0591483	-0.398834
YBR201W	DER1	0.260171	-1.31025
YBR202W	MCM7	-0.00899333	0.575792
YBR205W	KTR3	-0.24814	-0.409581
YBR207W	FTH1	0.527907	-0.101574
YBR211C	AME1	0.460055	-0.803053
YBR212W	NGR1	-0.575553	0.205049
YBR214W	SDS24	0.0526441	0.489343
YBR216C	YBP1	-0.397116	0.460834
YBR222C	PCS60	-0.787948	0.257188
YBR225W	#REF!	-0.46862	0.333008
YBR227C	MCX1	0.756282	-0.429214
YBR229C	ROT2	0.0886009	0.33814
YBR231C	SWC5	0.292465	0.157895
YBR233W	PBP2	-0.325897	0.776013
YBR233W-A	DAD3	-0.903943	0.054122
YBR234C	ARC40	0.159791	-0.640933
YBR235W	VHC1	-0.646458	-0.222875
YBR238C	#REF!	0.266666	-0.52942
YBR241C	#REF!	-0.301424	-0.292477
YBR242W	#REF!	-0.707406	-0.479635
YBR244W	GPX2	-0.214498	-0.00913511
YBR246W	RRT2	0.231894	-0.230484
YBR247C	ENP1	0.581812	0.514291
YBR248C	HIS7	0.0175422	0.767412
YBR249C	ARO4	0.346836	0.460414
YBR251W	MRPS5	-0.236838	-0.613423
YBR252W	DUT1	-0.387749	0.205205
YBR253W	SRB6	-0.677842	0.100132
YBR254C	TRS20	-1.3914	0.860441
YBR255W	MTC4	0.39804	-0.52033
YBR258C	SHG1	0.851742	0.0078608
YBR259W	#REF!	-1.76016	-0.83595
YBR260C	RGD1	-0.33644	-0.419652
YBR261C	TAE1	-0.0707495	0.187494
YBR262C	AIM5	0.213947	0.906406
YBR263W	SHM1	0.617849	-0.585641
YBR264C	YPT10	-0.413384	-0.216493
YBR266C	SLM6	-0.610164	0.286988
YBR267W	REI1	-0.308908	-0.0674351
YBR268W	MRPL37	-0.279638	-0.512388
YBR271W	EFM2	0.0765493	0.0250725
YBR272C	HSM3	0.100215	-0.831622
YBR273C	UBX7	0.147461	-0.173567
YBR275C	RIF1	-0.362765	0.0678777
YBR278W	DPB3	0.242488	0.535564
YBR279W	PAF1	1.87177	1.71657
YBR282W	MRPL27	-0.757723	0.0884145
YBR286W	APE3	0.163638	-0.0997554
YBR288C	APM3	-0.345893	0.0505012
YBR289W	SNF5	0.134648	-0.423744
YBR299W	MAL32	-0.061081	0.00481144
YBR302C	COS2	0.0572299	-0.400929
YCL001W	RER1	0.112424	0.335006
YCL005W	LDB16	-0.618863	-0.00837119
YCL008C	STP22	0.364585	0.163318
YCL009C	ILV6	-0.727526	-0.43343
YCL010C	SGF29	-0.173291	0.31644
YCL011C	GBP2	0.537807	0.460441
YCL014W	BUD3	-0.30923	-0.211122
YCL016C	DCC1	-0.621216	0.554883
YCL017C	NFS1	0.157274	-0.253993
YCL024W	KCC4	0.0961295	0.609791
YCL025C	AGP1	-0.0904845	0.153939
YCL028W	RNQ1	-0.0111845	-0.0451166
YCL030C	HIS4	-0.307574	0.10131
YCL033C	MXR2	-0.711336	-0.265458
YCL035C	GRX1	-0.586002	-0.399762
YCL037C	SRO9	-0.571753	-0.0347482
YCL039W	GID7	0.650076	-0.270661
YCL040W	GLK1	-0.296762	-0.281101
YCL043C	PDI1	-0.646458	-0.222875
YCL044C	MGR1	0.242598	-0.573911
YCL045C	EMC1	-0.107289	-0.804255
YCL047C	POF1	-0.327929	0.387477
YCL049C	#REF!	0.1064	0.174587
YCL050C	APA1	0.296593	-0.369643
YCL052C	PBN1	0.0164439	-0.394435
YCL055W	KAR4	-0.323017	-0.474441
YCL057W	PRD1	0.275181	0.266531
YCL059C	KRR1	0.469895	-1.27958
YCL061C	MRC1	0.159426	0.291401
YCL063W	VAC17	-0.0106783	0.503074
YCL064C	CHA1	0.10559	-0.807335
YCR002C	CDC10	-0.567502	-1.11424
YCR003W	MRPL32	-0.335858	-0.413942
YCR004C	YCP4	-0.459876	-0.574003
YCR008W	SAT4	-0.348532	-0.295529
YCR011C	ADP1	-1.87314	0.634331
YCR012W	PGK1	2.04961	1.6231
YCR016W	#REF!	-0.367208	-0.239881
YCR018C	SRD1	-1.41896	-0.578304
YCR020C	PET18	0.0218755	0.294991
YCR020C-A	MAK31	-0.952165	0.197024
YCR020W-B	HTL1	0.259626	0.00404766
YCR021C	HSP30	-0.358903	0.609185
YCR023C	#REF!	0.200626	-1.296
YCR024C	SLM5	0.0414131	0.52964
YCR024C-A	PMP1	0.779566	-0.134149
YCR026C	NPP1	-0.846101	-0.324986
YCR027C	RHB1	-0.0210132	0.411889
YCR028C-A	RIM1	0.281993	-0.0246181
YCR031C	RPS14A	-0.207432	0.342579
YCR033W	SNT1	-0.0868828	0.189704
YCR034W	FEN1	-0.656473	0.0476763
YCR036W	RBK1	-0.117588	-0.176606
YCR037C	PHO87	0.593569	0.211258
YCR039C	MATALPHA2	0.327216	-0.0297873
YCR042C	TAF2	-0.189107	-0.31075
YCR043C	#REF!	-0.315133	0.321747
YCR046C	IMG1	0.207563	0.653753
YCR047C	BUD23	-0.926979	0.475644
YCR051W	#REF!	-0.33681	-0.748149
YCR052W	RSC6	0.514313	-0.17964
YCR054C	CTR86	0.857041	-0.379604
YCR057C	PWP2	-0.212139	0.0620307
YCR059C	YIH1	-0.116029	0.487079
YCR063W	BUD31	-0.112865	0.129574
YCR065W	HCM1	0.156725	-0.0272075
YCR066W	RAD18	-0.00507093	0.010718
YCR067C	SED4	0.121083	-0.058067
YCR068W	ATG15	0.494578	0.226077
YCR069W	CPR4	-0.657514	-0.3168
YCR071C	IMG2	-0.597622	-0.602176
YCR073W-A	SOL2	-0.0750099	-0.562045
YCR077C	PAT1	0.328815	0.328729
YCR079W	PTC6	0.10559	-0.807335
YCR081W	SRB8	0.192918	-0.991548
YCR082W	AHC2	0.308343	-0.109904
YCR083W	TRX3	0.035107	0.551784
YCR084C	TUP1	0.519649	0.416795
YCR086W	CSM1	-1.16444	-0.554977
YCR087C-A	#REF!	0.663106	-0.62498
YCR088W	ABP1	-0.0363501	0.154117
YCR090C	#REF!	0.0804146	0.0580452
YCR092C	MSH3	0.332142	0.190924
YCR093W	CDC39	0.520068	0.493673
YCR095C	OCA4	-0.562775	-0.556823
YCR105W	ADH7	-0.0457139	0.300231
YDL002C	NHP10	0.295694	0.134308
YDL003W	MCD1	0.588419	0.863778
YDL005C	MED2	-0.183469	-0.38071
YDL008W	APC11	0.30335	0.839919
YDL010W	GRX6	-0.584168	0.397032
YDL012C	#REF!	0.109511	0.0862346
YDL015C	TSC13	0.0766991	0.282662
YDL017W	CDC7	-0.148658	0.636176
YDL018C	ERP3	0.111241	0.339941
YDL019C	OSH2	0.0397606	-0.629372
YDL020C	RPN4	-0.737441	0.350962
YDL021W	GPM2	0.348952	0.0777512
YDL025C	RTK1	-1.60388	0.185171
YDL027C	#REF!	0.0850353	-0.121554
YDL028C	MPS1	-0.880957	-0.141813
YDL029W	ARP2	-0.223275	0.345147
YDL030W	PRP9	-0.213867	0.876292
YDL033C	SLM3	-0.809478	-0.0207767
YDL036C	PUS9	-1.06588	-0.0297829
YDL040C	NAT1	-0.267326	0.516742
YDL043C	PRP11	-0.107096	-0.110474
YDL045C	FAD1	-2.1618	-0.443584
YDL045W-A	MRP10	-0.34782	0.610814
YDL048C	STP4	0.521687	0.267791
YDL052C	SLC1	-0.286384	0.05149
YDL053C	PBP4	0.249267	0.320091
YDL055C	PSA1	1.88437	1.78278
YDL056W	MBP1	0.451152	-0.189498
YDL057W	#REF!	0.56749	0.24535
YDL059C	RAD59	-0.528239	-0.0143642
YDL060W	TSR1	0.25689	-0.0463642
YDL061C	RPS29B	0.0922771	-0.37205
YDL064W	UBC9	-0.159182	0.0526613
YDL065C	PEX19	-0.507385	0.292795
YDL067C	COX9	-0.12769	0.411673
YDL069C	CBS1	-0.397579	-0.319068
YDL070W	BDF2	-0.257125	0.479063
YDL072C	YET3	-0.88702	0.114248
YDL074C	BRE1	0.0138231	0.966864
YDL077C	VAM6	0.316134	0.188938
YDL078C	MDH3	0.161077	-0.401098
YDL080C	THI3	-1.14025	0.134621
YDL085C-A	#REF!	0.319053	0.134683
YDL087C	LUC7	-0.192717	-0.327258
YDL088C	ASM4	0.579514	0.175887
YDL089W	NUR1	0.0600486	0.0547372
YDL091C	UBX3	-0.901526	0.410515
YDL092W	SRP14	0.0505248	0.211191
YDL095W	PMT1	-0.565387	0.0810743
YDL098C	SNU23	-0.664578	-0.0753221
YDL099W	BUG1	-0.87344	-0.391
YDL100C	GET3	0.315564	0.0740913
YDL101C	DUN1	0.00614276	0.406723
YDL103C	QRI1	0.172278	-0.28948
YDL104C	QRI7	0.236928	0.337279
YDL105W	NSE4	-0.145776	-0.132354
YDL106C	PHO2	0.814399	-0.861387
YDL107W	MSS2	-0.660753	0.204952
YDL108W	KIN28	0.74231	0.586865
YDL109C	#REF!	-0.730587	-0.0951439
YDL110C	TMA17	-0.320717	-0.0428586
YDL111C	RRP42	0.0297296	0.563168
YDL112W	TRM3	0.660569	-0.57492
YDL113C	ATG20	1.13644	-0.719261
YDL116W	NUP84	0.144253	0.162474
YDL117W	CYK3	-0.109139	0.0563811
YDL119C	#REF!	-0.294466	0.0798391
YDL120W	YFH1	0.0130966	-0.139427
YDL122W	UBP1	-0.0854005	0.71714
YDL123W	SNA4	-0.306682	0.0837508
YDL124W	#REF!	0.553531	-0.0338113
YDL125C	HNT1	0.536618	0.390446
YDL126C	CDC48	-0.614432	0.428012
YDL128W	VCX1	-0.695523	-0.864793
YDL129W	#REF!	-0.0224719	0.770003
YDL130W	RPP1B	-0.255959	0.285047
YDL130W-A	STF1	0.293569	-1.0852
YDL131W	LYS21	0.750067	0.667729
YDL132W	CDC53	0.192367	-0.560384
YDL133C-A	RPL41B	0.314261	-0.158785
YDL134C	PPH21	0.251533	0.388504
YDL135C	RDI1	-0.0997046	0.483504
YDL136W	RPL35B	0.0774499	-0.632134
YDL137W	ARF2	-0.296531	0.192583
YDL138W	RGT2	-1.11248	-0.530387
YDL140C	RPO21	3.39535	2.87026
YDL144C	#REF!	0.248348	0.256429
YDL145C	COP1	0.319857	-0.311244
YDL146W	LDB17	0.610857	0.158329
YDL149W	ATG9	0.744309	-0.185576
YDL150W	RPC53	-0.477534	-0.107564
YDL155W	CLB3	-0.237142	0.435651
YDL156W	CMR1	-0.130022	-0.405241
YDL157C	#REF!	0.152112	-0.375327
YDL159W	STE7	-0.224131	-0.111676
YDL160C	DHH1	0.0623546	0.591872
YDL161W	ENT1	0.0526441	0.489343
YDL164C	CDC9	-5.77946e-05	-0.507165
YDL165W	CDC36	-0.950677	0.118375
YDL166C	FAP7	-0.356124	-0.102185
YDL167C	NRP1	0.0637437	-0.748265
YDL168W	SFA1	0.949436	0.511693
YDL170W	UGA3	0.349523	0.00910844
YDL171C	GLT1	-0.169886	0.058192
YDL173W	PAR32	0.200652	-0.244382
YDL175C	AIR2	-0.326467	1.02868
YDL176W	#REF!	0.234395	-0.251568
YDL177C	#REF!	-0.173005	0.0692801
YDL178W	DLD2	0.638289	-0.275594
YDL181W	INH1	-0.862331	-0.297864
YDL182W	LYS20	0.97955	0.606814
YDL184C	RPL41A	0.344773	0.349019
YDL185W	VMA1	-0.261861	0.236367
YDL188C	PPH22	-0.259696	0.10676
YDL189W	RBS1	-0.209626	0.116289
YDL190C	UFD2	0.139898	-0.07893
YDL192W	ARF1	-0.163828	-1.1021
YDL195W	SEC31	-0.285937	0.337608
YDL197C	ASF2	-0.465382	-0.286825
YDL201W	TRM8	0.393898	0.274893
YDL202W	MRPL11	-0.142942	0.0827569
YDL204W	RTN2	-0.411697	-0.316251
YDL205C	HEM3	0.00237583	0.278663
YDL207W	GLE1	0.174907	-0.471114
YDL212W	SHR3	0.0840938	0.30792
YDL213C	NOP6	0.139155	0.0982046
YDL215C	GDH2	0.0627438	-0.0872528
YDL216C	RRI1	-0.0335218	-0.335413
YDL219W	DTD1	-0.466127	0.174579
YDL220C	CDC13	-0.37795	-0.339916
YDL222C	FMP45	-0.198411	-0.268698
YDL225W	SHS1	0.0567068	0.220515
YDL226C	GCS1	-0.00144242	0.354404
YDL227C	HO	0.711448	-0.0222182
YDL228C	#REF!	0.71775	-1.00553
YDL229W	SSB1	0.547724	1.29001
YDL230W	PTP1	0.742815	-0.24009
YDL232W	OST4	0.166584	-0.416202
YDL233W	MFG1	0.212206	0.139699
YDL234C	GYP7	-0.534805	0.282691
YDL235C	YPD1	-0.185919	-0.193569
YDL236W	PHO13	0.351772	-0.172302
YDL238C	GUD1	0.332431	-0.909885
YDL240W	LRG1	0.236224	0.0404806
YDL241W	#REF!	0.400719	0.544284
YDR003W	RCR2	-0.156938	-0.377939
YDR004W	RAD57	-0.119587	-1.0132
YDR005C	MAF1	-0.339619	0.479886
YDR007W	TRP1	0.117218	-0.764184
YDR009W	GAL3	0.161733	-0.478931
YDR014W	RAD61	0.184231	-0.145538
YDR016C	DAD1	0.411358	0.322613
YDR017C	KCS1	0.593533	0.934039
YDR019C	GCV1	0.0997759	-0.616347
YDR020C	DAS2	-0.821137	0.457935
YDR021W	FAL1	-0.237967	0.27963
YDR022C	ATG31	0.143201	-0.0808305
YDR025W	RPS11A	0.434098	0.0673324
YDR026C	NSI1	0.216167	-0.0201015
YDR027C	VPS54	0.453798	-0.254785
YDR028C	REG1	0.529821	0.897863
YDR033W	MRH1	-0.880957	-0.141813
YDR034C	LYS14	-0.0424725	-0.831622
YDR034W-B	#REF!	0.307412	0.090353
YDR035W	ARO3	0.108698	-0.526393
YDR036C	EHD3	-0.389663	0.299978
YDR038C	ENA5	0.0232219	0.37744
YDR039C	ENA2	-0.474884	-0.308731
YDR040C	ENA1	-0.650989	-0.398413
YDR041W	RSM10	-0.0826307	-0.564912
YDR043C	NRG1	-0.770732	0.105453
YDR044W	HEM13	-0.161445	0.413123
YDR047W	HEM12	0.191727	0.614272
YDR050C	TPI1	-0.0574652	0.111556
YDR051C	DET1	-0.569346	-0.562655
YDR054C	CDC34	-0.9129	0.333373
YDR059C	UBC5	-0.128446	-0.119811
YDR061W	#REF!	-0.155345	-0.143693
YDR062W	LCB2	0.71141	-1.27774
YDR063W	AIM7	-0.411697	-0.316251
YDR065W	RRG1	0.270933	0.415598
YDR066C	RTR2	0.0777803	-0.0932144
YDR067C	OCA6	0.113513	-0.527738
YDR069C	DOA4	-0.598326	-0.167904
YDR070C	FMP16	0.0607043	0.00484821
YDR071C	PAA1	0.809501	-0.437752
YDR072C	IPT1	-0.389857	-0.248015
YDR073W	SNF11	0.326891	0.631656
YDR074W	TPS2	0.0141783	0.0086575
YDR075W	PPH3	-0.183263	0.00438551
YDR076W	RAD55	0.936509	0.23022
YDR079C-A	TFB5	0.0954014	0.10627
YDR079W	PET100	-0.633921	-0.595185
YDR080W	VPS41	-0.0587137	-0.117087
YDR081C	PDC2	0.0285323	-0.858941
YDR083W	RRP8	0.32535	0.161059
YDR087C	RRP1	0.964251	1.00349
YDR088C	SLU7	-0.265069	0.0624247
YDR089W	#REF!	-0.094842	0.177687
YDR091C	RLI1	-0.468781	0.398433
YDR092W	UBC13	-0.235462	-0.042045
YDR096W	GIS1	-0.167438	0.160421
YDR097C	MSH6	0.0379544	-0.21773
YDR098C	GRX3	0.211468	0.258725
YDR099W	BMH2	-0.223503	0.383194
YDR100W	TVP15	0.310714	0.0761697
YDR105C	TMS1	0.0213586	0.102507
YDR108W	TRS85	-0.285937	0.337608
YDR109C	#REF!	0.146407	-0.90175
YDR110W	FOB1	-0.24754	0.728628
YDR111C	ALT2	-0.432401	0.590082
YDR116C	MRPL1	-0.358264	-0.250649
YDR118W	APC4	-0.192744	0.344523
YDR120C	TRM1	-0.080913	-0.162828
YDR121W	DPB4	-0.0683781	0.121384
YDR122W	KIN1	0.39804	-0.52033
YDR123C	INO2	0.27	0.0800135
YDR124W	#REF!	0.215108	-0.056034
YDR127W	ARO1	0.453754	-0.213626
YDR128W	MTC5	0.199859	0.317206
YDR132C	#REF!	0.198561	0.138097
YDR135C	YCF1	0.700371	-0.442935
YDR137W	RGP1	0.426785	-1.43479
YDR138W	HPR1	0.15471	-0.243757
YDR139C	RUB1	-0.53796	-0.271292
YDR140W	MTQ2	0.0104698	-0.546896
YDR141C	DOP1	0.400719	0.544284
YDR142C	PEX7	0.339935	-0.0963544
YDR143C	SAN1	0.409238	0.0814851
YDR144C	MKC7	-1.07545	-0.231713
YDR145W	TAF12	0.35399	0.296115
YDR146C	SWI5	0.216252	0.09702
YDR147W	EKI1	-0.380026	0.238047
YDR150W	NUM1	0.465868	-0.0712502
YDR152W	GIR2	-0.245535	0.314627
YDR155C	CPR1	0.92511	-0.453972
YDR156W	RPA14	0.260548	-0.170583
YDR158W	HOM2	0.204265	0.0331536
YDR159W	SAC3	0.547724	1.29001
YDR162C	NBP2	-0.376914	0.191152
YDR165W	TRM82	-0.152843	1.04826
YDR167W	TAF10	0.0541068	-0.514113
YDR168W	CDC37	0.18585	0.555742
YDR169C	STB3	-1.24817	0.415578
YDR170C	SEC7	0.0639408	-0.385611
YDR171W	HSP42	-0.227702	-0.896377
YDR172W	SUP35	-0.251004	-0.13356
YDR173C	ARG82	0.475888	-0.580619
YDR174W	HMO1	-0.156712	-0.344471
YDR175C	RSM24	-0.303945	-0.569437
YDR176W	NGG1	-0.346302	0.476834
YDR177W	UBC1	0.242651	-0.464634
YDR178W	SDH4	-0.0790254	0.181963
YDR179C	CSN9	0.106482	-0.259905
YDR179W-A	#REF!	-0.162268	0.232802
YDR180W	SCC2	0.237809	-0.219921
YDR181C	SAS4	-0.494319	-0.365082
YDR182W	CDC1	-0.0631133	0.0725946
YDR184C	ATC1	0.182281	0.158599
YDR185C	UPS3	0.738221	0.543675
YDR186C	#REF!	0.299597	-0.286968
YDR189W	SLY1	0.053903	0.0370987
YDR190C	RVB1	1.44084	1.20324
YDR194C	MSS116	-0.377127	-0.701897
YDR195W	REF2	-0.487674	0.231281
YDR196C	CAB5	0.308075	-0.201394
YDR198C	RKM2	-0.614898	-0.851616
YDR201W	SPC19	0.556919	0.30919
YDR202C	RAV2	0.23831	0.0162503
YDR205W	MSC2	0.376603	-0.0710113
YDR207C	UME6	0.0595974	-1.44862
YDR211W	GCD6	0.199742	-0.640677
YDR213W	UPC2	-0.33894	-0.256199
YDR214W	AHA1	-0.323017	-0.474441
YDR216W	ADR1	0.0169236	0.545648
YDR217C	RAD9	0.548679	0.218292
YDR219C	MFB1	0.253624	0.53194
YDR221W	GTB1	-0.436954	-0.00663277
YDR222W	#REF!	-0.247701	-0.162504
YDR224C_1	HTB1_1	8.57012	8.86697
YDR224C_2	HTB1_2	8.40393	8.71897
YDR226W	ADK1	-0.00395402	-0.254496
YDR227W	SIR4	-0.0375704	-0.339246
YDR228C	PCF11	0.569789	-0.85687
YDR229W	IVY1	-0.203336	-1.33296
YDR231C	COX20	-0.695867	-0.458365
YDR232W	HEM1	-0.764073	-0.0572723
YDR234W	LYS4	-0.118498	-0.300091
YDR235W	PRP42	0.474169	0.0463277
YDR236C	FMN1	-0.37178	0.367369
YDR238C	SEC26	0.605389	0.0249141
YDR240C	SNU56	0.556406	0.339862
YDR243C	PRP28	-0.0104087	-0.0250604
YDR245W	MNN10	-0.511497	-0.25568
YDR246W	TRS23	-0.131704	0.209549
YDR247W	VHS1	-0.899132	-0.874108
YDR248C	#REF!	0.107087	-0.359312
YDR250C	#REF!	0.305233	-0.494171
YDR251W	PAM1	0.142572	0.224471
YDR252W	BTT1	0.261107	-0.908
YDR253C	MET32	0.0304075	0.219453
YDR256C	CTA1	-0.355905	0.493072
YDR257C	RKM4	-0.147963	-0.0453353
YDR258C	HSP78	0.125677	0.09512
YDR261C	EXG2	0.0567068	0.220515
YDR262W	#REF!	-0.549926	-0.00111312
YDR266C	HEL2	-0.541902	-0.174523
YDR267C	CIA1	-0.809478	-0.0207767
YDR268W	MSW1	-0.655371	-0.257405
YDR272W	GLO2	-0.392938	-0.25439
YDR275W	BSC2	0.430338	0.339972
YDR276C	PMP3	1.15826	0.0549032
YDR277C	MTH1	-0.851137	-0.54274
YDR279W	RNH202	0.190713	-0.742597
YDR280W	RRP45	-0.328153	0.289089
YDR283C	GCN2	0.110761	0.768135
YDR284C	DPP1	-0.324218	-0.042497
YDR285W	ZIP1	0.24011	-0.576669
YDR288W	NSE3	-0.412852	-0.398088
YDR289C	RTT103	0.0520501	0.454668
YDR291W	HRQ1	-0.417368	-0.684878
YDR292C	SRP101	-0.78488	-0.290206
YDR293C	SSD1	-0.0216242	-0.191047
YDR294C	DPL1	0.266393	0.589447
YDR295C	HDA2	-0.0845064	-0.364476
YDR296W	MHR1	-0.390551	0.120532
YDR297W	SUR2	-0.0588164	-1.02407
YDR298C	ATP5	-0.292473	-0.97334
YDR299W	BFR2	-0.107096	-0.110474
YDR300C	PRO1	-0.3403	0.193354
YDR301W	CFT1	0.858041	0.10419
YDR302W	GPI11	0.381484	-0.0271044
YDR303C	RSC3	0.306523	0.291124
YDR305C	HNT2	-0.323912	-0.0809766
YDR307W	PMT7	-0.407708	-0.152482
YDR308C	SRB7	0.402218	0.0532306
YDR309C	GIC2	0.15432	-0.496893
YDR310C	SUM1	0.573803	-0.247707
YDR312W	SSF2	0.125375	-0.708291
YDR313C	PIB1	0.174518	-0.495315
YDR314C	RAD34	0.0588602	0.0335313
YDR318W	MCM21	-0.246698	-0.0686434
YDR319C	YFT2	-0.459876	-0.574003
YDR320C	SWA2	-0.722027	0.1564
YDR320C-A	DAD4	0.350377	-0.0157769
YDR322W	MRPL35	-0.358903	0.609185
YDR323C	PEP7	-0.205729	-0.60424
YDR324C	UTP4	-0.15777	0.693032
YDR325W	YCG1	0.119103	0.188598
YDR326C	YSP2	-0.0211175	0.2855
YDR329C	PEX3	0.223694	-0.431888
YDR330W	UBX5	-0.770732	0.105453
YDR332W	IRC3	-0.526001	0.0485016
YDR333C	RQC1	0.449271	-0.403902
YDR334W	SWR1	0.431723	-0.116041
YDR335W	MSN5	-0.046759	-0.36981
YDR338C	#REF!	-0.258212	0.551013
YDR345C	HXT3	0.317945	-0.309035
YDR346C	SVF1	-0.469706	0.343503
YDR347W	MRP1	0.327216	-0.0297873
YDR348C	PAL1	0.160673	0.629112
YDR352W	YPQ2	-0.15007	0.754561
YDR353W	TRR1	0.559402	0.49253
YDR354W	TRP4	-0.285141	-0.359177
YDR356W	SPC110	-0.147555	-0.372083
YDR357C	CNL1	0.230744	-0.649443
YDR358W	GGA1	0.345884	-0.368312
YDR361C	BCP1	0.588593	0.249223
YDR362C	TFC6	-0.292765	-0.236506
YDR363W	ESC2	0.326339	-0.347446
YDR364C	CDC40	0.772748	-0.0569836
YDR365C	ESF1	-0.568193	-0.883567
YDR368W	YPR1	0.408259	-0.183256
YDR370C	DXO1	0.00784947	-0.435825
YDR371W	CTS2	0.303305	-0.563712
YDR372C	VPS74	0.145031	-0.0181102
YDR375C	BCS1	0.576494	0.421644
YDR376W	ARH1	-1.58337	0.0420215
YDR377W	ATP17	-0.521867	0.0606227
YDR379C-A	#REF!	0.160323	0.529663
YDR379W	RGA2	0.0291128	-0.520084
YDR380W	ARO10	0.3772	-0.268416
YDR382W	RPP2B	-0.429614	-0.159446
YDR385W	EFT2	0.472348	0.404393
YDR386W	MUS81	0.0924784	0.0286337
YDR388W	RVS167	0.0982182	-0.218816
YDR389W	SAC7	-0.0375467	0.0375669
YDR390C	UBA2	0.17986	0.691998
YDR391C	#REF!	-1.67241	0.0836476
YDR392W	SPT3	-0.014921	-0.436864
YDR393W	SHE9	0.0613835	-0.49367
YDR395W	SXM1	0.626793	-0.0634582
YDR398W	UTP5	0.179983	-0.113126
YDR399W	HPT1	1.10714	0.325829
YDR404C	RPB7	1.51654	1.24143
YDR405W	MRP20	-0.229662	-0.422902
YDR407C	TRS120	0.323504	0.0695509
YDR408C	ADE8	-0.0648289	0.124826
YDR409W	SIZ1	0.123436	0.203012
YDR412W	RRP17	-0.250695	0.760802
YDR418W	RPL12B	-0.955778	0.0558072
YDR419W	RAD30	0.324466	0.189832
YDR420W	HKR1	0.876379	0.0580793
YDR421W	ARO80	-0.605039	-0.491287
YDR422C	SIP1	-0.187954	0.296412
YDR425W	SNX41	0.171312	0.23423
YDR427W	RPN9	-0.773779	-0.357664
YDR430C	CYM1	0.277471	-0.972445
YDR432W	NPL3	2.11014	2.1093
YDR436W	PPZ2	-0.256375	-0.499583
YDR437W	GPI19	0.815158	-0.0579123
YDR439W	LRS4	-0.335455	-0.353518
YDR440W	DOT1	-0.710861	-0.975682
YDR441C	APT2	-0.137983	-0.523071
YDR443C	SSN2	-0.553881	-0.371419
YDR444W	#REF!	-0.0495315	-0.447237
YDR447C	RPS17B	0.517988	-0.194368
YDR448W	ADA2	-0.378897	0.0896275
YDR449C	UTP6	0.512597	0.564044
YDR450W	RPS18A	-1.13564	0.644581
YDR451C	YHP1	-0.645329	-0.231919
YDR452W	PPN1	-1.37452	-0.522937
YDR453C	TSA2	-0.116408	-0.160138
YDR454C	GUK1	-0.749215	0.512228
YDR456W	NHX1	0.24072	-0.120582
YDR457W	TOM1	-0.213378	-0.262485
YDR458C	HEH2	0.71775	-1.00553
YDR460W	TFB3	1.09236	0.755613
YDR461W	MFA1	0.0275982	-0.280698
YDR462W	MRPL28	-1.04422	-0.725406
YDR463W	STP1	0.315367	-0.75588
YDR465C	RMT2	-0.15899	0.568142
YDR469W	SDC1	0.592915	0.0230157
YDR471W	RPL27B	-0.231086	-0.499131
YDR472W	TRS31	0.713483	0.156656
YDR473C	PRP3	-0.461093	-0.218856
YDR477W	SNF1	-0.397083	-0.056034
YDR478W	SNM1	0.0440352	0.510938
YDR479C	PEX29	-0.495895	-0.342063
YDR481C	PHO8	0.117557	0.148118
YDR482C	CWC21	0.85256	-0.363302
YDR483W	KRE2	0.709055	-0.31822
YDR484W	VPS52	0.11935	-0.291244
YDR485C	VPS72	-0.244963	0.632231
YDR486C	VPS60	0.570965	-0.308734
YDR487C	RIB3	-0.107921	0.255918
YDR488C	PAC11	-0.0182246	-0.473297
YDR492W	IZH1	-0.103183	-0.650991
YDR493W	MZM1	0.149042	-0.243185
YDR495C	VPS3	-0.34616	0.656197
YDR497C	ITR1	-0.31878	-0.125707
YDR499W	LCD1	0.232248	-0.56671
YDR500C	RPL37B	-0.351877	-0.194933
YDR502C	SAM2	0.45475	0.519275
YDR503C	LPP1	0.164201	0.0588496
YDR505C	PSP1	0.71141	-1.27774
YDR506C	GMC1	0.237599	-0.648604
YDR507C	GIN4	-0.42745	0.343925
YDR508C	GNP1	-0.331763	0.0973764
YDR510W	SMT3	-0.656059	-0.080988
YDR511W	ACN9	0.442014	-0.632761
YDR514C	#REF!	0.146338	-0.381427
YDR515W	SLF1	-0.341112	-0.796462
YDR516C	EMI2	-0.270797	-0.036321
YDR517W	GRH1	-0.447009	-0.285902
YDR519W	FPR2	0.289909	-0.167001
YDR520C	URC2	-0.309157	-0.176005
YDR522C	SPS2	-0.149708	0.0927737
YDR524C	AGE1	-0.614184	0.0988732
YDR525W-A	SNA2	-0.109754	-1.33902
YDR527W	RBA50	-1.02051	-0.338728
YDR528W	HLR1	-0.418487	0.302677
YDR529C	QCR7	0.0747746	0.181224
YDR531W	CAB1	0.493512	-0.0383365
YDR533C	HSP31	0.172928	0.191114
YDR538W	PAD1	-0.0691266	-0.55442
YDR539W	FDC1	-0.657514	-0.3168
YDR540C	IRC4	-0.462365	-0.258478
YEL001C	IRC22	0.533219	-0.664995
YEL003W	GIM4	0.579659	-0.196515
YEL005C	VAB2	0.0353063	-0.245664
YEL006W	YEA6	0.260766	0.50084
YEL007W	MIT1	0.133343	-0.915002
YEL008W	#REF!	0.234027	-0.0443646
YEL009C	GCN4	0.475516	0.291715
YEL011W	GLC3	0.116874	0.244008
YEL012W	UBC8	0.0478063	0.0331608
YEL013W	VAC8	-0.104723	-0.37378
YEL015W	EDC3	0.241746	-0.0480828
YEL016C	NPP2	-0.734094	-0.532373
YEL017C-A	PMP2	0.425454	-0.807637
YEL019C	MMS21	-0.00786098	0.415949
YEL022W	GEA2	0.227682	-0.00862582
YEL027W	VMA3	0.302601	0.412237
YEL029C	BUD16	-0.552994	-1.13053
YEL031W	SPF1	-0.172775	0.311771
YEL032W	MCM3	0.136031	-0.0572922
YEL037C	RAD23	0.275849	0.0528279
YEL038W	UTR4	0.470378	-0.274163
YEL039C	CYC7	0.106298	-0.410824
YEL040W	UTR2	0.212206	0.139699
YEL041W	YEF1	0.234923	-0.362053
YEL042W	GDA1	-1.05001	-0.0988182
YEL043W	#REF!	0.282097	0.208611
YEL044W	IES6	-0.281445	0.907765
YEL046C	GLY1	1.90165	2.15666
YEL048C	TCA17	0.147584	-0.659932
YEL050C	RML2	0.376912	0.0289739
YEL052W	AFG1	-0.11706	0.432727
YEL053C	MAK10	-0.366001	-0.591535
YEL054C	RPL12A	0.497035	-0.205608
YEL058W	PCM1	0.261107	-0.908
YEL059C-A	SOM1	0.715098	0.73371
YEL060C	PRB1	0.10275	0.102795
YEL061C	CIN8	-0.016278	-0.554845
YEL062W	NPR2	0.480027	0.47072
YEL066W	HPA3	-0.506434	0.285544
YEL068C	#REF!	-0.40602	-0.00473654
YEL070W	DSF1	0.285449	0.0847397
YEL071W	DLD3	-0.27573	-0.808175
YER001W	MNN1	0.466125	0.231448
YER002W	NOP16	0.0573234	-1.32337
YER004W	FMP52	0.102448	-0.447802
YER005W	YND1	0.280032	-0.682451
YER006W	NUG1	0.387047	0.471134
YER007C-A	TMA20	-0.466127	0.174579
YER007W	PAC2	0.665015	0.0697965
YER008C	SEC3	-0.0481843	0.148208
YER010C	#REF!	-1.01832	-0.13727
YER011W	TIR1	-0.539618	-1.67973
YER012W	PRE1	0.349523	0.00910844
YER013W	PRP22	-0.37542	-0.208532
YER014W	HEM14	0.312984	-0.0405642
YER015W	FAA2	-0.0738058	-2.22644
YER018C	SPC25	-0.131034	-0.27098
YER019W	ISC1	0.112031	-0.128108
YER021W	RPN3	-0.162422	0.709206
YER022W	SRB4	-0.0337324	0.307682
YER023W	PRO3	-0.210964	0.758938
YER025W	GCD11	0.0141783	0.0086575
YER026C	CHO1	0.437192	0.341582
YER027C	GAL83	0.0433049	0.119061
YER029C	SMB1	-0.252061	0.422013
YER030W	CHZ1	-0.166678	-0.121996
YER031C	YPT31	0.612017	0.406687
YER032W	FIR1	-0.785912	0.306736
YER034W	#REF!	-0.0083195	0.168919
YER035W	EDC2	-0.079413	0.77175
YER036C	ARB1	-0.422559	-0.117536
YER037W	PHM8	-0.28346	0.457824
YER038C	KRE29	0.0843532	-0.469431
YER039C-A	#REF!	-0.157502	-0.136059
YER040W	GLN3	-0.752397	0.585467
YER041W	YEN1	0.518589	-0.42565
YER042W	MXR1	-0.422836	0.667964
YER044C	ERG28	0.183504	-0.274184
YER047C	SAP1	-0.0913882	0.409296
YER048W-A	ISD11	-0.162174	-0.0259686
YER049W	TPA1	0.50805	0.400527
YER050C	RSM18	-0.0405326	-0.484364
YER051W	JHD1	-0.429038	0.488137
YER052C	HOM3	-0.24056	0.34282
YER053C-A	#REF!	-0.0807035	-0.998965
YER056C	FCY2	0.704464	0.0269802
YER056C-A	RPL34A	-0.213619	0.631952
YER057C	HMF1	-0.35712	0.166105
YER059W	PCL6	-0.467342	0.579149
YER061C	CEM1	0.424885	-1.08209
YER063W	THO1	0.371915	0.358896
YER064C	VHR2	0.590309	-0.112666
YER067W	RGI1	0.804562	-0.144578
YER068W	MOT2	-0.0588164	-1.02407
YER069W	ARG5,6	-0.921364	-0.514847
YER070W	RNR1	-0.724838	-0.369476
YER071C	TDA2	-0.397579	-0.319068
YER075C	PTP3	0.222269	0.412069
YER077C	#REF!	-0.408005	0.234938
YER078C	ICP55	-0.237967	0.27963
YER079W	#REF!	-0.25426	-0.253233
YER081W	SER3	0.161136	0.198393
YER082C	UTP7	-0.11842	-0.310449
YER084W	#REF!	0.0217286	0.437082
YER086W	ILV1	0.599109	-0.192353
YER087W	AIM10	0.279455	0.275499
YER088C	DOT6	0.469873	0.135117
YER089C	PTC2	0.293818	-0.330898
YER090W	TRP2	0.035107	0.551784
YER091C	MET6	0.930321	1.52135
YER092W	IES5	0.0518126	-0.553665
YER095W	RAD51	0.139701	0.576328
YER099C	PRS2	-0.055775	-0.389428
YER101C	AST2	-1.11959	-0.466967
YER102W	RPS8B	0.212849	-0.302976
YER103W	SSA4	-0.107205	-0.202893
YER104W	RTT105	0.50491	-0.295169
YER105C	NUP157	-0.464083	0.131428
YER107C	GLE2	0.520378	-0.330345
YER110C	KAP123	0.383097	0.250297
YER111C	SWI4	-0.289706	-0.185856
YER113C	TMN3	0.275528	-0.189558
YER116C	SLX8	0.955239	0.666762
YER118C	SHO1	-1.10605	0.222952
YER120W	SCS2	-0.190673	-0.30456
YER122C	GLO3	-0.33359	0.347115
YER123W	YCK3	0.379851	-0.809884
YER124C	DSE1	0.547041	-0.492822
YER126C	NSA2	0.25692	-0.102292
YER128W	VFA1	-0.758654	0.286876
YER129W	SAK1	0.21792	0.114149
YER131W	RPS26B	0.0865589	0.0919629
YER132C	PMD1	-0.0506097	-0.890621
YER133W	GLC7	-0.71097	-0.274928
YER136W	GDI1	-0.338422	0.536125
YER139C	RTR1	-0.448082	-0.274897
YER141W	COX15	0.0801686	0.650356
YER142C	MAG1	0.30503	-0.631817
YER143W	DDI1	-0.214608	0.0817849
YER144C	UBP5	-0.618299	0.234781
YER145C	FTR1	-0.201239	0.331674
YER147C	SCC4	0.116859	0.480573
YER148W	SPT15	-0.792267	0.255044
YER149C	PEA2	0.102675	-0.807728
YER151C	UBP3	0.684192	-0.214056
YER152C	#REF!	0.324576	0.696009
YER153C	PET122	0.173943	0.440089
YER155C	BEM2	-0.211455	0.110238
YER156C	#REF!	-0.148645	0.243217
YER157W	COG3	0.604918	-0.0639679
YER158C	#REF!	0.167848	-0.420948
YER159C	BUR6	0.486031	0.0723402
YER161C	SPT2	0.332206	0.321585
YER162C	RAD4	-0.574283	0.349205
YER163C	GCG1	-0.130249	0.079116
YER164W	CHD1	0.0676502	0.166969
YER165W	PAB1	-0.486467	0.715181
YER166W	DNF1	-0.475139	0.064489
YER168C	CCA1	0.137812	-0.133228
YER169W	RPH1	0.198145	-0.600266
YER170W	ADK2	0.400712	0.422677
YER171W	RAD3	1.37419	0.677364
YER172C	BRR2	-0.232348	-0.759459
YER173W	RAD24	0.486254	0.591688
YER174C	GRX4	-0.07184	-0.42077
YER175C	TMT1	-0.0225737	0.539952
YER176W	ECM32	0.172278	-0.28948
YER177W	BMH1	0.599273	0.541533
YER178W	PDA1	0.321874	-0.24819
YER182W	FMP10	-1.05001	-0.0988182
YER183C	FAU1	-0.717646	-0.0160749
YFL001W	DEG1	0.2342	0.123071
YFL002C	SPB4	-0.158598	-1.005
YFL006W	#N/A	-0.0390494	0.403635
YFL007W	BLM10	-0.511623	0.422018
YFL008W	SMC1	0.618994	0.535248
YFL010C	WWM1	0.499798	-1.41138
YFL013C	IES1	-0.247667	0.0745861
YFL014W	HSP12	0.617415	-0.234705
YFL017C	GNA1	-0.339246	0.637564
YFL017W-A	SMX2	1.81492	-1.11339
YFL021W	GAT1	0.109511	0.0862346
YFL023W	BUD27	0.195622	-0.482408
YFL024C	EPL1	0.0759528	-0.506458
YFL025C	BST1	-0.36181	-0.584777
YFL026W	STE2	-0.4036	0.127836
YFL028C	CAF16	0.42121	-0.582706
YFL029C	CAK1	-0.14511	-0.386155
YFL030W	AGX1	0.714941	0.5295
YFL031W	HAC1	-0.235558	0.663648
YFL033C	RIM15	-0.131704	0.209549
YFL034C-A	RPL22B	-0.100752	0.000394913
YFL034C-B	MOB2	0.203688	0.0538623
YFL041W	FET5	-0.0167254	-0.285902
YFL044C	OTU1	0.164201	0.0588496
YFL045C	SEC53	-0.350862	0.189399
YFL046W	FMP32	0.0467715	-0.522826
YFL047W	RGD2	-0.401912	0.708206
YFL048C	EMP47	-0.251879	0.344063
YFL049W	SWP82	-0.14528	0.118605
YFL050C	ALR2	0.0215967	-0.00670324
YFL053W	DAK2	0.111051	0.480892
YFL060C	SNO3	-0.833857	-0.12828
YFL062W	COS4	-0.374526	0.101962
YFR002W	NIC96	0.346791	0.0822032
YFR003C	YPI1	-1.03255	0.62579
YFR004W	RPN11	0.432472	0.554624
YFR007W	YFH7	-0.880909	0.467146
YFR008W	FAR7	0.382835	-0.74114
YFR009W	GCN20	0.318354	-0.420372
YFR010W	UBP6	0.349708	-0.416271
YFR011C	AIM13	0.268147	0.622396
YFR013W	IOC3	0.0394853	-0.049622
YFR015C	GSY1	0.828478	0.561597
YFR016C	#REF!	-0.00487284	-0.819167
YFR017C	IGD1	-1.29453	-0.325371
YFR018C	#REF!	-0.429261	-0.918265
YFR019W	FAB1	-0.354333	-0.252735
YFR021W	ATG18	0.0865589	0.0919629
YFR024C	#N/A	0.814809	-0.546412
YFR024C-A	LSB3	-0.259514	0.392141
YFR025C	HIS2	0.322979	0.0909045
YFR026C	ULI1	0.466071	-0.729676
YFR028C	CDC14	0.371929	-0.018793
YFR030W	MET10	-0.722702	0.0401821
YFR031C	SMC2	0.130076	0.119843
YFR031C-A	RPL2A	0.397445	0.150398
YFR032C-A	RPL29	-0.218266	0.296788
YFR033C	QCR6	0.824136	-0.0904636
YFR037C	RSC8	0.620527	0.789568
YFR039C	OSW7	-0.0258647	-0.103957
YFR040W	SAP155	0.580451	-1.06863
YFR043C	IRC6	0.520378	-0.330345
YFR044C	DUG1	-0.555686	0.25658
YFR046C	CNN1	-0.0494477	-0.726708
YFR047C	BNA6	0.12666	0.0771242
YFR049W	YMR31	0.697629	-0.362
YFR050C	PRE4	-0.663496	0.258108
YFR052W	RPN12	-0.389176	0.527457
YFR053C	HXK1	-0.374526	0.101962
YFR055W	IRC7	-0.262571	0.526543
YGL001C	ERG26	-0.48447	0.259095
YGL004C	RPN14	0.360433	0.634621
YGL005C	COG7	-0.224489	0.901083
YGL006W	PMC1	-0.295116	-0.146712
YGL008C	PMA1	0.690771	0.549263
YGL009C	LEU1	1.8179	1.5167
YGL010W	#REF!	-2.07894	-0.432737
YGL011C	SCL1	0.580451	-1.06863
YGL012W	ERG4	-0.218323	-0.0231356
YGL013C	PDR1	0.0176387	-0.109021
YGL014W	PUF4	-0.524715	-0.513193
YGL016W	KAP122	-0.169647	-0.341384
YGL017W	ATE1	0.336175	-0.269944
YGL018C	JAC1	-0.673747	-0.6196
YGL019W	CKB1	-0.277303	0.0515047
YGL021W	ALK1	-0.184299	-0.420572
YGL022W	STT3	0.206782	-0.410075
YGL025C	PGD1	-0.139776	0.733537
YGL026C	TRP5	-0.187052	-0.30177
YGL027C	CWH41	-0.52733	-0.00825679
YGL028C	SCW11	-0.37178	0.367369
YGL029W	CGR1	0.0192729	0.00057899
YGL031C	RPL24A	-0.121995	-0.414791
YGL032C	AGA2	-0.440902	0.208883
YGL035C	MIG1	0.518233	-0.425065
YGL036W	#REF!	-0.439365	0.0279098
YGL037C	PNC1	0.183681	-0.533824
YGL038C	OCH1	0.321293	-0.239434
YGL039W	#REF!	0.283297	0.0777063
YGL040C	HEM2	0.10671	-0.558713
YGL043W	DST1	-0.114221	0.0381484
YGL044C	RNA15	-0.633908	0.173382
YGL047W	ALG13	-0.263772	0.069307
YGL048C	RPT6	0.615458	0.193534
YGL050W	TYW3	-0.815264	-0.856165
YGL053W	PRM8	-0.167067	0.0862219
YGL055W	OLE1	-0.207316	0.400312
YGL056C	SDS23	-0.381397	-0.495263
YGL059W	PKP2	0.126315	-0.0448335
YGL060W	YBP2	-0.118112	-0.0880783
YGL061C	DUO1	-0.356123	-0.423978
YGL062W	PYC1	0.983702	0.256532
YGL065C	ALG2	-0.327929	0.387477
YGL066W	SGF73	0.719029	0.367235
YGL068W	MNP1	-0.614765	0.973091
YGL070C	RPB9	-0.333292	0.500922
YGL071W	AFT1	-0.478501	-1.02896
YGL076C	RPL7A	0.175597	1.22776
YGL077C	HNM1	-0.124079	0.253034
YGL078C	DBP3	-0.0684411	0.113505
YGL079W	KXD1	0.0215549	-0.82137
YGL080W	FMP37	0.189171	-0.135545
YGL082W	#REF!	0.0810231	0.739763
YGL083W	SCY1	-0.702782	-0.100396
YGL084C	GUP1	-0.313428	0.290276
YGL085W	LCL3	-0.561275	-0.380367
YGL086W	MAD1	0.703902	0.083735
YGL087C	MMS2	0.172958	0.0909813
YGL090W	LIF1	-0.343138	-0.688525
YGL092W	NUP145	0.00753384	0.19412
YGL094C	PAN2	-0.669974	-0.984021
YGL095C	VPS45	-0.493656	0.138018
YGL097W	SRM1	2.56073	2.16822
YGL098W	USE1	-0.790438	-0.283103
YGL099W	LSG1	0.973824	-0.24164
YGL100W	SEH1	-0.0131168	-0.045724
YGL101W	#REF!	-0.384208	0.20362
YGL105W	ARC1	0.321874	-0.24819
YGL107C	RMD9	-0.250764	0.55202
YGL108C	#REF!	0.270546	0.37721
YGL111W	NSA1	0.250718	-0.600637
YGL112C	TAF6	0.790422	0.0694968
YGL113W	SLD3	0.263037	0.37639
YGL117W	#REF!	-0.784008	-0.191786
YGL120C	PRP43	0.084843	-0.217422
YGL122C	NAB2	0.0655588	0.0711832
YGL124C	MON1	-0.246256	-0.56744
YGL125W	MET13	0.298963	0.690071
YGL126W	SCS3	0.0804521	-0.531437
YGL127C	SOH1	-0.0935095	0.163521
YGL128C	CWC23	-1.24171	-0.145216
YGL129C	RSM23	-0.298577	0.432678
YGL131C	SNT2	0.127294	-0.369387
YGL133W	ITC1	0.270658	-0.637035
YGL140C	#REF!	-0.254587	0.446446
YGL141W	HUL5	-0.401912	0.708206
YGL143C	MRF1	0.0303342	-0.85202
YGL144C	ROG1	0.07339	-1.00296
YGL147C	RPL9A	0.246054	0.288443
YGL148W	ARO2	-0.0104087	0.0908802
YGL151W	NUT1	0.28465	-0.290572
YGL153W	PEX14	0.168415	0.380265
YGL154C	LYS5	0.395254	-0.636599
YGL155W	CDC43	-0.561258	0.508657
YGL156W	AMS1	0.148113	0.0998034
YGL157W	ARI1	0.188453	-0.365117
YGL161C	YIP5	-0.164303	-0.441568
YGL163C	RAD54	0.307492	-0.100946
YGL164C	YRB30	-0.34896	0.0721581
YGL166W	CUP2	0.242081	0.188457
YGL167C	PMR1	0.00537552	-0.430118
YGL172W	NUP49	-0.0811043	-0.717935
YGL173C	XRN1	0.12101	0.0585114
YGL175C	SAE2	-0.110807	-0.0533524
YGL178W	MPT5	-0.476625	-0.321944
YGL180W	ATG1	0.442333	-0.141257
YGL181W	GTS1	-0.401941	-0.372178
YGL184C	STR3	0.414255	0.346181
YGL185C	#REF!	0.231483	0.220995
YGL187C	COX4	0.366421	0.200477
YGL189C	RPS26A	0.436054	-0.485277
YGL190C	CDC55	0.0742003	-0.385051
YGL194C	HOS2	0.371426	-0.0023601
YGL195W	GCN1	0.219709	0.74874
YGL197W	MDS3	-0.282712	-0.673319
YGL201C	MCM6	0.281461	0.162961
YGL202W	ARO8	-0.780498	-0.134236
YGL203C	KEX1	-0.116029	0.487079
YGL206C	CHC1	-0.0790254	0.181963
YGL207W	SPT16	3.1318	2.53894
YGL208W	SIP2	0.524809	-0.00260736
YGL209W	MIG2	-0.158512	0.792074
YGL210W	YPT32	0.0512656	-0.0200373
YGL211W	NCS6	0.00749121	0.0459443
YGL216W	KIP3	-0.172775	0.311771
YGL219C	MDM34	-0.763478	0.152077
YGL220W	FRA2	-0.394378	-0.227726
YGL223C	COG1	0.148113	0.0998034
YGL225W	VRG4	-0.183196	-0.345169
YGL226W	MTC3	-0.732329	-1.18452
YGL228W	SHE10	0.0409837	0.0266531
YGL229C	SAP4	-1.44345	0.0279874
YGL231C	EMC4	0.0801826	-0.203803
YGL232W	TAN1	0.457108	0.39589
YGL233W	SEC15	-0.209241	0.0557346
YGL234W	ADE5,7	0.312455	-0.213846
YGL237C	HAP2	-0.142942	0.0827569
YGL240W	DOC1	0.372584	-0.669892
YGL241W	KAP114	0.776286	0.266713
YGL244W	RTF1	1.30055	0.850493
YGL245W	GUS1	0.431152	-0.06492
YGL247W	BRR6	-0.301871	-0.249223
YGL248W	PDE1	-0.395493	0.148283
YGL250W	RMR1	1.2181	0.0257328
YGL253W	HXK2	1.11006	0.995428
YGL254W	FZF1	0.159631	-0.757481
YGL256W	ADH4	-0.187086	-0.0458208
YGL257C	MNT2	-0.0357409	-0.329823
YGR001C	#REF!	-1.01877	-0.00252689
YGR003W	CUL3	0.479798	-0.482648
YGR004W	PEX31	-0.257109	0.19106
YGR005C	TFG2	-0.506777	0.0256846
YGR007W	ECT1	0.233941	0.0140618
YGR008C	STF2	0.439569	0.49047
YGR012W	#REF!	-0.327447	-0.371401
YGR013W	SNU71	-0.351924	-0.521075
YGR014W	MSB2	-0.526816	0.119265
YGR016W	#REF!	-0.9603	-0.126554
YGR017W	#REF!	0.18697	0.600957
YGR019W	UGA1	-0.0138764	-0.110424
YGR020C	VMA7	0.519376	0.147043
YGR021W	#REF!	-0.103833	0.207715
YGR023W	MTL1	-0.051734	-0.153808
YGR026W	#REF!	0.225213	0.565907
YGR027C	RPS25A	0.631798	0.140664
YGR028W	MSP1	0.298295	-1.16367
YGR030C	POP6	-1.19462	-0.30331
YGR031W	IMO32	-0.826586	-0.475672
YGR032W	GSC2	-0.145901	-0.478462
YGR033C	TIM21	0.225213	0.565907
YGR034W	RPL26B	-0.646467	0.726489
YGR036C	CAX4	0.116874	0.244008
YGR038W	ORM1	-0.10204	-0.169051
YGR040W	KSS1	-0.399303	0.198278
YGR041W	BUD9	0.291228	0.752931
YGR042W	#REF!	-0.115576	0.0539197
YGR046W	TAM41	-0.0541438	0.341695
YGR048W	UFD1	-0.285231	-0.23246
YGR049W	SCM4	-0.391625	-0.0663346
YGR052W	FMP48	-0.0798265	-0.0972276
YGR055W	MUP1	0.368617	-0.027006
YGR056W	RSC1	0.128523	-0.211236
YGR057C	LST7	0.364652	-2.0438
YGR058W	PEF1	0.673542	-0.786254
YGR060W	ERG25	0.480242	-0.73455
YGR061C	ADE6	0.195607	0.356239
YGR063C	SPT4	2.37633	1.90118
YGR065C	VHT1	-0.896561	0.410436
YGR068C	ART5	-0.0745378	-1.03637
YGR071C	ENV11	0.200171	0.207023
YGR072W	UPF3	-1.84841	-0.897112
YGR074W	SMD1	0.0578197	-0.337977
YGR075C	PRP38	0.235136	-0.365097
YGR076C	MRPL25	0.574733	-0.118613
YGR077C	PEX8	-0.306682	0.0837508
YGR078C	PAC10	0.395665	-0.145941
YGR080W	TWF1	0.0132273	-0.90589
YGR081C	SLX9	1.01375	-0.475196
YGR083C	GCD2	-0.222064	0.297981
YGR084C	MRP13	-0.541205	0.507526
YGR085C	RPL11B	0.638418	-0.254339
YGR087C	PDC6	2.03067	0.0485353
YGR088W	CTT1	-0.424206	-0.252988
YGR089W	NNF2	-0.0991591	0.0071043
YGR090W	UTP22	0.0601483	-0.599272
YGR091W	PRP31	-0.29455	-0.928004
YGR092W	DBF2	0.0414131	0.52964
YGR093W	#REF!	0.0829835	0.047311
YGR094W	VAS1	-0.237937	-0.543062
YGR097W	ASK10	-0.152938	0.237362
YGR098C	ESP1	-0.188845	-0.623376
YGR099W	TEL2	0.0841463	0.016035
YGR100W	MDR1	-0.247091	-0.519225
YGR101W	PCP1	-0.0621191	0.136932
YGR102C	GTF1	0.404625	-0.516783
YGR103W	NOP7	0.107936	-0.677475
YGR104C	SRB5	-0.444482	0.255108
YGR105W	VMA21	0.32535	-0.351342
YGR106C	VOA1	0.293501	0.313719
YGR108W	CLB1	-0.0541438	-0.53945
YGR111W	#REF!	-0.443531	-0.325929
YGR112W	SHY1	-0.818137	0.144263
YGR116W	SPT6	2.78704	2.3938
YGR117C	#REF!	-0.224398	0.0535683
YGR119C	NUP57	0.613426	0.0591556
YGR120C	COG2	0.146407	-0.90175
YGR122W	#REF!	-0.880909	0.467146
YGR123C	PPT1	-0.763478	0.152077
YGR128C	UTP8	0.21246	-0.0781763
YGR129W	SYF2	0.186268	0.129916
YGR130C	#REF!	0.222346	-0.309565
YGR132C	PHB1	-0.365754	0.304439
YGR133W	PEX4	0.135802	-0.440802
YGR134W	CAF130	0.444164	-0.140481
YGR135W	PRE9	-0.254669	0.393391
YGR140W	CBF2	-0.347602	0.502955
YGR141W	VPS62	0.189171	-0.135545
YGR142W	BTN2	-0.565871	0.284251
YGR143W	SKN1	-0.337051	-0.100208
YGR146C	ECL1	-0.260551	0.201963
YGR147C	NAT2	0.105786	-0.122148
YGR148C	RPL24B	-0.0615543	0.640717
YGR149W	#REF!	-0.0626279	-0.219433
YGR150C	CCM1	-0.071772	-0.0952464
YGR152C	RSR1	0.520753	0.308956
YGR155W	CYS4	0.60315	-0.0893745
YGR157W	CHO2	0.341198	-0.217138
YGR158C	MTR3	0.565166	1.25883
YGR159C	NSR1	1.64756	1.85065
YGR161C	RTS3	0.723747	1.21737
YGR162W	TIF4631	0.836301	0.213821
YGR163W	GTR2	0.383749	-0.548132
YGR166W	TRS65	-0.824536	0.233233
YGR167W	CLC1	-0.439782	-0.232182
YGR169C	PUS6	0.186806	-0.578298
YGR171C	MSM1	-0.0195531	-0.577615
YGR173W	RBG2	0.236224	0.0404806
YGR174C	CBP4	-0.736003	-0.158731
YGR175C	ERG1	0.520191	0.509339
YGR177C	ATF2	-0.0138764	-0.110424
YGR178C	PBP1	0.0428649	-0.102694
YGR179C	OKP1	-0.204397	-0.185856
YGR180C	RNR4	0.0636705	0.0781233
YGR185C	TYS1	-0.308442	-0.194312
YGR186W	TFG1	0.707879	0.291166
YGR187C	HGH1	0.361712	-0.0699967
YGR188C	BUB1	-0.358132	0.372824
YGR189C	CRH1	-0.0503151	0.166062
YGR191W	HIP1	0.159383	0.900469
YGR192C	TDH3	2.71327	2.49496
YGR193C	PDX1	-0.149324	-0.110602
YGR194C	XKS1	-0.278982	-0.421278
YGR195W	SKI6	-0.444531	1.15172
YGR196C	FYV8	-0.338691	-0.597545
YGR198W	YPP1	-0.016758	-0.25395
YGR200C	ELP2	-0.0620324	-0.180259
YGR201C	#REF!	0.390378	0.0741894
YGR202C	PCT1	0.389649	0.0736262
YGR203W	YCH1	0.658688	-0.45752
YGR206W	MVB12	0.194369	-0.112937
YGR208W	SER2	-0.303146	0.567287
YGR209C	TRX2	-0.681332	-0.209046
YGR211W	ZPR1	0.0334204	-0.448931
YGR214W	RPS0A	0.170679	-0.562919
YGR218W	CRM1	-0.408276	0.613007
YGR220C	MRPL9	-0.100699	-0.223379
YGR221C	TOS2	0.0682619	-0.153179
YGR222W	PET54	-0.0359293	0.24982
YGR231C	PHB2	0.803276	0.205287
YGR232W	NAS6	0.315665	0.113644
YGR233C	PHO81	-0.189141	-0.126423
YGR234W	YHB1	0.646809	0.592675
YGR235C	MOS2	-0.0631911	0.345585
YGR237C	#REF!	-0.407227	-0.365921
YGR238C	KEL2	0.387411	0.407687
YGR240C	PFK1	0.200171	0.207023
YGR241C	YAP1802	-0.0271307	0.0135239
YGR243W	FMP43	-0.454508	-0.428017
YGR245C	SDA1	0.33545	1.00477
YGR246C	BRF1	0.49624	-0.371209
YGR247W	CPD1	0.264546	-0.835976
YGR248W	SOL4	-0.0832616	0.419616
YGR251W	NOP19	-0.419142	-0.655496
YGR252W	GCN5	-0.725225	0.514759
YGR253C	PUP2	-0.484756	0.524332
YGR254W	ENO1	1.0313	1.48839
YGR255C	COQ6	-0.12769	0.411673
YGR256W	GND2	-0.513026	0.429224
YGR257C	MTM1	0.377419	-1.21813
YGR258C	RAD2	0.52499	-0.339417
YGR260W	TNA1	-0.899472	-0.633676
YGR261C	APL6	0.634174	0.154566
YGR263C	SAY1	-0.277779	-0.156559
YGR264C	MES1	-0.258554	-0.26619
YGR266W	#REF!	-0.452979	0.316062
YGR267C	FOL2	-0.44827	0.25612
YGR269W	#REF!	-0.192744	0.344523
YGR270W	YTA7	0.256329	-0.311995
YGR271C-A	EFG1	0.381425	0.151178
YGR271W	SLH1	0.206126	0.138677
YGR274C	TAF1	0.771291	0.222755
YGR275W	RTT102	-0.238323	0.253581
YGR277C	CAB4	1.23765	-0.05357
YGR278W	CWC22	-0.00313505	0.115285
YGR279C	SCW4	-0.304041	-0.927299
YGR280C	PXR1	0.183564	0.280541
YGR281W	YOR1	-0.0631911	0.345585
YGR282C	BGL2	0.179385	0.427139
YGR283C	#REF!	-0.422002	0.236165
YGR284C	ERV29	-0.0361079	-0.249278
YGR285C	ZUO1	-0.272781	-0.174942
YGR286C	BIO2	0.0374472	-0.14408
YGR287C	IMA1	0.293809	-0.262076
YGR292W	MAL12	-0.119365	-0.0556425
YGR296W	YRF1-3	0.0961295	0.609791
YHL001W	RPL14B	0.516085	0.852174
YHL002W	HSE1	0.583252	-0.0989751
YHL003C	LAG1	-0.0504572	-0.126646
YHL004W	MRP4	-0.222944	-0.232579
YHL007C	STE20	-0.120971	-0.2937
YHL008C	#REF!	-0.41931	-0.0565029
YHL009C	YAP3	-0.160077	0.117555
YHL013C	OTU2	0.101032	0.323261
YHL014C	YLF2	-0.0351609	-0.281232
YHL017W	#REF!	-0.026871	0.145834
YHL019C	APM2	0.125505	0.0911625
YHL020C	OPI1	-0.165253	-0.241938
YHL021C	AIM17	-0.480122	-0.0945654
YHL025W	SNF6	0.315804	-0.200748
YHL026C	#REF!	-0.534639	0.164136
YHL027W	RIM101	-0.321871	0.297291
YHL028W	WSC4	-0.460733	-0.624452
YHL029C	OCA5	0.379162	-0.195104
YHL030W	ECM29	-0.195481	0.265008
YHL034C	SBP1	-0.376313	-0.597869
YHL038C	CBP2	-0.165032	-0.206391
YHL039W	EFM1	-0.535963	0.0192551
YHL040C	ARN1	-0.298776	0.340508
YHL048W	COS8	0.165606	-0.245421
YHR001W	OSH7	-0.259521	-0.319164
YHR001W-A	QCR10	-0.153942	0.00624784
YHR003C	TCD1	0.424885	-1.08209
YHR004C	NEM1	-0.224117	0.425709
YHR006W	STP2	0.0607043	0.00484821
YHR007C	ERG11	0.687114	0.311093
YHR008C	SOD2	-0.815481	-0.233152
YHR009C	TDA3	-0.0615543	0.640717
YHR010W	RPL27A	0.114317	1.35476
YHR011W	DIA4	0.0801826	-0.203803
YHR012W	VPS29	0.118307	-0.0633548
YHR013C	ARD1	-0.164114	0.0252675
YHR015W	MIP6	0.0844296	0.339996
YHR016C	YSC84	0.0128904	-0.633147
YHR021C	RPS27B	-0.143633	-1.39466
YHR023W	MYO1	-0.154259	0.130936
YHR024C	MAS2	0.417839	-0.140277
YHR025W	THR1	-0.153057	0.585111
YHR027C	RPN1	-0.224131	-0.111676
YHR029C	YHI9	0.504062	-0.487741
YHR030C	SLT2	0.125095	0.328124
YHR031C	RRM3	-0.317292	0.0429094
YHR035W	#REF!	0.274732	-0.111974
YHR037W	PUT2	0.0359553	0.198163
YHR039C-A	VMA10	-0.428677	0.0341842
YHR041C	SRB2	-0.144546	-0.447493
YHR043C	DOG2	0.125394	-0.423677
YHR044C	DOG1	-0.290905	-0.4819
YHR046C	INM1	-0.816673	0.183645
YHR047C	AAP1	0.48276	0.110201
YHR051W	COX6	0.172498	-0.753128
YHR052W	CIC1	0.487198	-0.0351528
YHR055C	CUP1-2	0.558485	-0.210711
YHR058C	MED6	0.262175	-0.533216
YHR059W	FYV4	-0.0651617	0.575942
YHR060W	VMA22	-0.0390494	0.403635
YHR061C	GIC1	-0.478621	0.123211
YHR062C	RPP1	0.129034	0.697022
YHR063C	PAN5	-0.0176892	0.161737
YHR066W	SSF1	0.288816	-0.109357
YHR067W	HTD2	-0.030373	-0.278689
YHR068W	DYS1	0.332752	-0.411685
YHR070W	TRM5	0.0771916	-0.353417
YHR072W	ERG7	-0.228109	-0.319251
YHR073W	OSH3	-0.0250758	0.410967
YHR077C	NMD2	-0.309065	-0.249362
YHR079C	IRE1	-0.246505	-0.337187
YHR080C	#REF!	0.274851	-0.073452
YHR082C	KSP1	0.323324	-0.116154
YHR083W	SAM35	-0.160929	-0.645426
YHR084W	STE12	0.371426	0.366956
YHR085W	IPI1	-0.0671358	0.122296
YHR086W	NAM8	-1.83378	0.613348
YHR087W	RTC3	0.303766	-0.243396
YHR089C	GAR1	0.220847	0.429295
YHR090C	YNG2	-0.585143	0.290332
YHR093W	AHT1	-0.113317	-0.603741
YHR097C	#REF!	0.0547537	-0.086393
YHR098C	SFB3	-0.24814	-0.409581
YHR101C	BIG1	0.251835	-0.0579902
YHR102W	KIC1	0.0829779	-0.40373
YHR103W	SBE22	-0.158334	-0.61279
YHR104W	GRE3	0.276851	1.00011
YHR106W	TRR2	-0.198982	-0.346445
YHR107C	CDC12	-0.187086	-0.0458208
YHR108W	GGA2	0.146974	0.483935
YHR109W	CTM1	-0.236838	-0.613423
YHR110W	ERP5	0.599062	0.193881
YHR111W	UBA4	-0.102301	-0.0459305
YHR112C	#REF!	0.233518	-0.525677
YHR115C	DMA1	-0.309029	-0.515717
YHR117W	TOM71	0.374646	0.452076
YHR118C	ORC6	0.0160207	0.259494
YHR119W	SET1	0.997998	0.195802
YHR120W	MSH1	-0.580002	0.0628538
YHR121W	LSM12	0.184211	0.24807
YHR122W	CIA2	-0.562176	-0.03021
YHR123W	EPT1	0.229821	0.486094
YHR127W	#REF!	0.0886009	0.33814
YHR129C	ARP1	-0.0420939	-0.265063
YHR131C	#REF!	-0.102951	-0.216946
YHR132C	ECM14	-0.544231	0.0368945
YHR132W-A	IGO2	-0.287115	-0.307327
YHR133C	NSG1	-0.798329	-0.24421
YHR135C	YCK1	0.305233	-0.494171
YHR136C	SPL2	-0.274614	-0.0229185
YHR137W	ARO9	0.179042	0.450123
YHR138C	#REF!	0.308995	-0.0535573
YHR140W	#REF!	-0.115969	0.104363
YHR141C	RPL42B	-0.161909	0.00239182
YHR143W	DSE2	0.0637071	-0.897245
YHR143W-A	RPC10	0.377656	0.256498
YHR144C	DCD1	-0.0244564	0.0701508
YHR146W	CRP1	0.0241486	0.0669208
YHR149C	SKG6	-0.801593	-1.04751
YHR152W	SPO12	1.56511	0.531846
YHR156C	LIN1	-0.237296	-0.154918
YHR158C	KEL1	0.110187	-0.38303
YHR159W	TDA11	-1.15999	-0.260451
YHR161C	YAP1801	-0.460378	0.263365
YHR162W	MPC2	0.780589	-0.0162979
YHR163W	SOL3	-0.363063	-0.705547
YHR164C	DNA2	0.155915	-0.525973
YHR165C	PRP8	-0.187044	-0.349518
YHR166C	CDC23	0.551292	-0.038059
YHR167W	THP2	-0.656162	0.268996
YHR169W	DBP8	0.127616	0.174466
YHR170W	NMD3	0.0325321	0.527531
YHR172W	SPC97	0.170036	-0.303802
YHR173C	#REF!	0.529329	-0.65075
YHR174W	ENO2	-0.177471	-0.14625
YHR175W	CTR2	0.0276034	-1.21337
YHR178W	STB5	-0.0782987	-0.963973
YHR181W	SVP26	-0.846816	-0.126689
YHR182W	#REF!	-0.729044	-0.0442114
YHR183W	GND1	1.69988	1.17747
YHR186C	KOG1	0.0740118	-0.0726914
YHR187W	IKI1	0.436054	-0.485277
YHR188C	GPI16	-0.045924	0.647596
YHR189W	PTH1	-0.0139866	-0.737631
YHR190W	ERG9	0.340963	-0.151946
YHR192W	LNP1	-0.51128	-0.773014
YHR194W	MDM31	-0.968198	-0.384533
YHR195W	NVJ1	0.468933	-0.576358
YHR197W	RIX1	0.196627	-0.00921873
YHR200W	RPN10	0.0455368	-0.396208
YHR201C	PPX1	-0.964691	0.520363
YHR203C	RPS4B	0.270557	-0.829337
YHR204W	MNL1	-0.904572	0.268643
YHR206W	SKN7	0.493512	-0.0383365
YHR207C	SET5	-0.0753871	0.0707049
YHR208W	BAT1	-0.286455	-1.36594
YHR209W	CRG1	-0.0106783	0.503074
YHR215W	PHO12	0.298295	-1.16367
YHR216W	IMD2	0.0580212	-0.296999
YIL001W	#REF!	0.489557	0.436872
YIL002C	INP51	-0.0482023	-0.463103
YIL005W	EPS1	-0.171922	-0.506084
YIL009W	FAA3	0.190307	-0.221423
YIL010W	DOT5	-0.12904	0.463136
YIL014W	MNT3	0.366782	-0.595193
YIL015W	BAR1	0.714292	-0.627542
YIL016W	SNL1	0.53207	-0.961786
YIL017C	VID28	0.346077	0.590483
YIL018W	RPL2B	-0.121752	-0.174529
YIL020C	HIS6	0.100476	-0.822976
YIL021W	RPB3	3.19026	1.9408
YIL027C	EMC5	0.078558	0.311646
YIL030C	SSM4	-0.395026	-0.0261603
YIL031W	ULP2	-0.0607127	-1.30391
YIL033C	BCY1	0.110194	-0.597157
YIL034C	CAP2	-0.075685	0.278279
YIL035C	CKA1	0.315854	0.0946146
YIL038C	NOT3	-0.531854	-0.21517
YIL039W	TED1	-0.367015	0.320584
YIL040W	APQ12	0.0314542	0.109806
YIL041W	GVP36	0.0440103	0.326618
YIL042C	PKP1	-0.414657	0.287973
YIL044C	AGE2	-0.665197	0.203266
YIL045W	PIG2	0.171961	0.50134
YIL046W	MET30	-0.404192	-0.996471
YIL047C	SYG1	0.558848	-0.837174
YIL048W	NEO1	-1.18301	0.765871
YIL050W	PCL7	0.306812	-0.223351
YIL051C	MMF1	0.22674	-0.350872
YIL053W	RHR2	1.43964	0.382724
YIL054W	#REF!	-0.34782	0.610814
YIL056W	VHR1	-0.711395	-0.495046
YIL059C	#REF!	-0.465711	0.502857
YIL061C	SNP1	0.258129	0.396959
YIL062C	ARC15	-0.304267	0.47575
YIL063C	YRB2	0.0969646	-0.0307726
YIL064W	SEE1	-0.0284332	0.636486
YIL066C	RNR3	-0.304083	-0.167483
YIL069C	RPS24B	0.690771	0.549263
YIL070C	MAM33	0.404746	0.398486
YIL071C	PCI8	-0.296874	-0.0220366
YIL074C	SER33	-0.0268159	-0.219402
YIL075C	RPN2	0.161197	0.13074
YIL076W	SEC28	-0.507848	-0.56534
YIL077C	#REF!	0.343217	-0.520673
YIL078W	THS1	-0.201635	-0.0462329
YIL083C	CAB2	0.159142	0.474289
YIL084C	SDS3	0.415842	-0.0323349
YIL085C	KTR7	0.0813745	-0.597602
YIL088C	AVT7	-0.0522536	-0.0835345
YIL089W	#REF!	0.324966	0.0953113
YIL090W	ICE2	-0.354477	-0.280893
YIL092W	#REF!	-1.16091	-0.00257087
YIL093C	RSM25	0.05275	-0.316636
YIL094C	LYS12	-0.369531	0.0649425
YIL095W	PRK1	-0.188064	-1.01413
YIL096C	#REF!	-0.204397	-0.185856
YIL097W	FYV10	0.500465	0.387588
YIL098C	FMC1	-0.136531	0.0357725
YIL101C	XBP1	0.390298	-0.36104
YIL104C	SHQ1	0.181951	0.199692
YIL105C	SLM1	0.0550867	-0.280241
YIL106W	MOB1	0.0792137	0.349304
YIL107C	PFK26	0.00896655	-0.079377
YIL108W	#REF!	0.243783	0.68803
YIL111W	COX5B	-0.215572	-0.197692
YIL112W	HOS4	-0.391747	-0.319333
YIL113W	SDP1	-0.757723	0.0884145
YIL115C	NUP159	0.174954	-0.071776
YIL118W	RHO3	-0.969315	0.311874
YIL119C	RPI1	0.374646	0.452076
YIL122W	POG1	0.0376332	-0.498336
YIL123W	SIM1	-0.0503151	0.166062
YIL124W	AYR1	-0.0143948	-0.963105
YIL125W	KGD1	-0.516972	-0.371938
YIL126W	STH1	0.47766	0.0772133
YIL127C	RRT14	-0.22464	-0.545756
YIL128W	MET18	0.190273	-1.25745
YIL129C	TAO3	0.133085	-0.504438
YIL131C	FKH1	0.178693	-0.650293
YIL132C	CSM2	0.489285	0.390913
YIL138C	TPM2	-0.098114	-1.41344
YIL140W	AXL2	-0.0811043	-0.717935
YIL144W	TID3	-0.818137	0.144263
YIL147C	SLN1	-0.591609	-0.701863
YIL149C	MLP2	0.298058	0.0207657
YIL151C	ESL1	-0.308674	-0.498926
YIL154C	IMP2'	0.286282	-0.811101
YIL157C	COA1	0.207394	-0.467483
YIL159W	BNR1	-0.59034	-0.694144
YIL160C	POT1	0.0747746	0.181224
YIL162W	SUC2	-0.266706	-0.536022
YIL172C	IMA3	-0.354012	-0.237803
YIL173W	VTH1	0.113175	0.572417
YIR001C	SGN1	-0.702203	-0.274674
YIR003W	AIM21	-0.345837	-0.0990606
YIR004W	DJP1	-0.87155	-0.972984
YIR005W	IST3	0.0910695	-0.0220077
YIR006C	PAN1	-0.968467	-0.840366
YIR007W	#REF!	0.608192	0.679131
YIR008C	PRI1	0.0485778	0.422055
YIR011C	STS1	0.769533	0.00324716
YIR012W	SQT1	0.406381	0.42027
YIR014W	#REF!	0.380879	-0.648881
YIR015W	RPR2	0.527907	-0.101574
YIR016W	#REF!	-0.472301	0.270304
YIR017C	MET28	0.405107	0.518264
YIR018W	YAP5	-0.339746	0.656111
YIR022W	SEC11	0.423477	-0.0612707
YIR024C	#REF!	0.253477	0.136106
YIR026C	YVH1	-0.0715955	0.178083
YIR033W	MGA2	1.26904	0.227075
YIR034C	LYS1	0.0515172	0.395103
YIR035C	#REF!	-0.213546	-0.547736
YIR036C	IRC24	0.227892	-0.432255
YIR038C	GTT1	-0.266706	-0.536022
YJL001W	PRE3	-0.0787198	0.224569
YJL003W	COX16	0.272922	-0.152819
YJL004C	SYS1	0.0150542	-0.280094
YJL005W	CYR1	-0.354561	-0.0960588
YJL006C	CTK2	0.795774	0.437422
YJL010C	NOP9	0.125677	0.09512
YJL011C	RPC17	0.486295	-0.236217
YJL012C-A	#N/A	-0.494016	-0.830022
YJL013C	MAD3	-0.638623	0.389368
YJL016W	#REF!	-0.410267	-0.774383
YJL017W	#N/A	0.307976	0.246531
YJL018W	#N/A	0.578401	0.0334201
YJL021C	#N/A	-0.144334	-0.487276
YJL024C	APS3	0.405776	0.121299
YJL025W	RRN7	-0.162898	-0.961053
YJL026W	RNR2	-0.595023	-0.0909861
YJL029C	VPS53	0.217419	0.410796
YJL030W	MAD2	-0.666266	-0.584475
YJL033W	HCA4	0.668898	0.048494
YJL034W	KAR2	-0.621329	0.940138
YJL035C	TAD2	-0.58957	0.301252
YJL039C	NUP192	-0.160077	0.0910738
YJL041W	NSP1	0.283297	0.0777063
YJL042W	MHP1	-0.558257	0.0376775
YJL044C	GYP6	-0.594558	0.0738942
YJL047C	RTT101	-0.506788	0.395987
YJL048C	UBX6	-0.301805	-0.442577
YJL050W	MTR4	0.436284	0.962365
YJL052W	TDH1	1.20614	0.940248
YJL055W	#REF!	0.0789048	0.330536
YJL056C	ZAP1	-0.215603	-0.0425126
YJL057C	IKS1	0.147584	-0.659932
YJL058C	BIT61	-0.0719887	-0.0244941
YJL060W	BNA3	-0.149009	-0.492599
YJL061W	NUP82	-0.279948	0.215641
YJL062W	LAS21	-0.0214806	0.191752
YJL062W-A	COA3	0.0885702	0.363844
YJL063C	MRPL8	0.293033	0.136966
YJL065C	DLS1	0.761257	-0.0293186
YJL066C	MPM1	-0.0589513	-0.0185315
YJL068C	#REF!	-0.245535	0.314627
YJL069C	UTP18	-0.0369097	0.125001
YJL070C	#REF!	0.0949452	0.297735
YJL071W	ARG2	-0.168497	0.0899393
YJL074C	SMC3	-0.139146	0.615588
YJL076W	NET1	-0.66058	-0.0333584
YJL080C	SCP160	0.102531	-1.02319
YJL081C	ARP4	-0.0137739	-0.806198
YJL082W	IML2	-0.950027	-0.887142
YJL083W	TAX4	0.558485	-0.210711
YJL084C	ALY2	0.25371	-0.337835
YJL087C	TRL1	0.280032	-0.682451
YJL088W	ARG3	-0.349573	-1.16573
YJL090C	DPB11	0.0541886	-0.141379
YJL091C	GWT1	-0.510095	-0.627013
YJL094C	KHA1	-0.36481	-0.0498763
YJL096W	MRPL49	0.977212	-1.05938
YJL097W	PHS1	-0.0211175	0.2855
YJL098W	SAP185	-0.318225	-1.07283
YJL099W	CHS6	-0.728649	-0.215263
YJL100W	LSB6	-0.96696	0.19604
YJL102W	MEF2	0.413409	-0.100177
YJL109C	UTP10	-0.2669	0.283055
YJL110C	GZF3	0.329843	-0.0721148
YJL112W	MDV1	-0.487103	0.172426
YJL115W	ASF1	0.329314	0.242842
YJL122W	ALB1	0.238817	0.245911
YJL123C	MTC1	0.431346	-0.224013
YJL124C	LSM1	0.675131	0.659752
YJL127C	SPT10	-0.314055	-0.357986
YJL130C	URA2	0.44886	0.691571
YJL131C	AIM23	-0.00369661	0.11779
YJL136C	RPS21B	0.0448587	0.25333
YJL137C	GLG2	0.296769	0.344547
YJL138C	TIF2	-0.158512	0.792074
YJL139C	YUR1	0.195268	0.522558
YJL144W	#REF!	-1.61724	-0.479169
YJL145W	SFH5	-0.726778	0.144119
YJL146W	IDS2	0.110187	-0.38303
YJL147C	#REF!	0.331733	-0.820977
YJL149W	DAS1	-0.105245	-0.230593
YJL151C	SNA3	0.199584	0.20664
YJL153C	INO1	0.048154	-0.242901
YJL154C	VPS35	0.0639408	-0.385611
YJL155C	FBP26	0.110539	0.0508247
YJL158C	CIS3	0.0923401	-0.275116
YJL159W	HSP150	0.0209883	0.00452808
YJL161W	FMP33	0.973824	-0.24164
YJL164C	TPK1	0.317624	0.0455915
YJL166W	QCR8	0.697629	-0.362
YJL167W	ERG20	-0.425733	0.599735
YJL168C	SET2	0.0872646	-0.235328
YJL171C	#REF!	-0.117904	0.668152
YJL173C	RFA3	0.325725	0.135512
YJL176C	SWI3	0.721014	-0.506815
YJL177W	RPL17B	-0.235145	0.472069
YJL178C	ATG27	0.315105	-0.105948
YJL179W	PFD1	-0.118646	-0.491127
YJL180C	ATP12	-0.0412517	0.728909
YJL183W	MNN11	0.269806	-0.637137
YJL184W	GON7	-0.402791	-0.258338
YJL186W	MNN5	0.551466	0.0747122
YJL191W	RPS14B	-0.153764	-1.04612
YJL192C	SOP4	-0.46785	0.43523
YJL196C	ELO1	-0.130859	0.171217
YJL197W	UBP12	0.368743	-0.0493794
YJL198W	PHO90	0.162494	-0.32626
YJL199C	MBB1	0.604219	0.196305
YJL201W	ECM25	-0.669523	-0.356948
YJL203W	PRP21	0.296769	0.344547
YJL204C	RCY1	-0.0514749	0.197835
YJL205C-A	#N/A	0.440727	-0.30601
YJL207C	LAA1	-0.350862	0.189399
YJL209W	CBP1	0.25692	-0.102292
YJL210W	PEX2	0.258813	-0.340696
YJL212C	OPT1	-0.129073	-0.296554
YJL214W	HXT8	0.0305701	0.155447
YJL217W	REE1	0.744309	-0.185576
YJL222W	VTH2	-0.781882	0.0292262
YJR001W	AVT1	-0.0903292	-0.319048
YJR003C	#REF!	-0.0123773	0.307639
YJR005W	APL1	-0.138796	-0.00825944
YJR006W	POL31	-0.0473073	0.0498242
YJR007W	SUI2	0.442871	-0.01854
YJR008W	MHO1	0.256064	-0.486603
YJR009C	TDH2	2.21288	2.04926
YJR010C-A	SPC1	-0.652462	-0.360382
YJR010W	MET3	0.0441968	-0.100634
YJR011C	#REF!	-0.108128	-0.923184
YJR012C	#REF!	-0.0351609	-0.281232
YJR014W	TMA22	-0.407244	0.516135
YJR016C	ILV3	0.248962	-0.0186538
YJR017C	ESS1	-0.0792292	0.536418
YJR022W	LSM8	-0.962706	0.59353
YJR024C	MDE1	0.392058	0.199461
YJR025C	BNA1	0.48276	0.110201
YJR031C	GEA1	0.185233	0.156599
YJR032W	CPR7	0.100942	-0.0615428
YJR033C	RAV1	-0.136174	0.508855
YJR035W	RAD26	-0.191693	-0.122892
YJR041C	URB2	-0.188845	-0.623376
YJR042W	NUP85	0.475941	0.364905
YJR043C	POL32	-1.25736	0.672214
YJR044C	VPS55	0.388359	-0.0924733
YJR046W	TAH11	0.648213	-0.310381
YJR047C	ANB1	-0.121752	-0.174529
YJR048W	CYC1	-0.0785176	0.677845
YJR049C	UTR1	0.0791532	0.698224
YJR050W	ISY1	-0.191714	0.462213
YJR051W	OSM1	0.337853	-0.100166
YJR052W	RAD7	0.137856	-0.443255
YJR053W	BFA1	0.0852007	0.854177
YJR055W	HIT1	0.714941	0.5295
YJR056C	#REF!	-1.39388	0.43208
YJR059W	PTK2	-0.021713	-0.654331
YJR063W	RPA12	-0.246586	-0.199431
YJR065C	ARP3	-0.660004	-0.478434
YJR066W	TOR1	-0.0396728	0.554712
YJR067C	YAE1	1.07337	-0.170658
YJR068W	RFC2	0.211692	-0.46936
YJR069C	HAM1	-0.168497	0.0899393
YJR070C	LIA1	0.863011	-0.642627
YJR072C	NPA3	0.420909	0.181205
YJR073C	OPI3	-0.0918476	0.175597
YJR074W	MOG1	-0.299081	0.068689
YJR075W	HOC1	0.178079	-0.199584
YJR076C	CDC11	0.061513	-0.723425
YJR078W	BNA2	-0.622033	-0.159158
YJR079W	#REF!	0.252537	0.432668
YJR082C	EAF6	0.171844	0.176889
YJR083C	ACF4	0.0273474	-0.339947
YJR084W	#REF!	-0.331763	0.366798
YJR085C	#REF!	-0.244689	-0.307424
YJR086W	STE18	-1.07762	0.373345
YJR088C	EMC2	0.37331	0.0927176
YJR091C	JSN1	-0.0853299	0.156578
YJR092W	BUD4	0.053903	0.0370987
YJR093C	FIP1	-0.819234	0.0542065
YJR094W-A	RPL43B	-0.0664788	0.247348
YJR096W	#REF!	0.581413	-0.238999
YJR097W	JJJ3	-0.475037	-0.455546
YJR101W	RSM26	-0.0361455	-0.0955624
YJR103W	URA8	-0.302474	-0.67859
YJR104C	SOD1	0.255666	0.35784
YJR105W	ADO1	-0.447472	0.303584
YJR109C	CPA2	0.845222	-0.12957
YJR111C	#REF!	-1.10678	0.278412
YJR112W	NNF1	0.103138	0.241973
YJR113C	RSM7	0.612123	-0.0535166
YJR116W	TDA4	-0.728771	-0.133024
YJR117W	STE24	0.0694046	-0.0104036
YJR118C	ILM1	-0.336206	0.181523
YJR121W	ATP2	-0.170168	-0.0981807
YJR122W	IBA57	0.400656	0.390109
YJR126C	VPS70	-0.299407	-0.0361821
YJR127C	RSF2	0.119828	-0.516465
YJR129C	#REF!	-0.00146942	-0.59674
YJR130C	STR2	0.117838	-0.0672519
YJR132W	NMD5	0.110761	0.768135
YJR133W	XPT1	0.106482	-0.259905
YJR134C	SGM1	0.0914716	-0.120679
YJR135C	MCM22	0.442488	0.357963
YJR136C	TTI2	-0.553957	-0.131428
YJR137C	MET5	0.386205	0.0231894
YJR138W	IML1	-0.460733	-0.624452
YJR140C	HIR3	-0.373966	-0.244374
YJR142W	#REF!	-0.678497	-0.581421
YJR145C	RPS4A	-0.34616	0.656197
YJR146W	#REF!	0.684142	0.247519
YJR147W	HMS2	-0.451673	0.36433
YJR148W	BAT2	0.101032	0.323261
YJR149W	#REF!	-0.664325	-0.169555
YJR154W	#REF!	-0.991119	-0.0351351
YJR161C	COS5	-0.68625	-0.877922
YKL001C	MET14	-0.113704	-0.700498
YKL004W	AUR1	0.976948	0.369773
YKL005C	BYE1	0.38769	0.01772
YKL006C-A	SFT1	-0.732673	-0.0552573
YKL006W	RPL14A	0.0107958	-0.226962
YKL007W	CAP1	-0.758654	0.286876
YKL008C	LAC1	0.216138	0.500008
YKL009W	MRT4	0.264163	0.439226
YKL011C	CCE1	-0.54496	-0.0929073
YKL012W	PRP40	-1.64252	-0.374128
YKL013C	ARC19	-0.504489	0.344907
YKL014C	URB1	-0.102166	0.249688
YKL015W	PUT3	0.272317	0.217039
YKL016C	ATP7	-0.74028	0.511723
YKL017C	HCS1	-0.441294	0.17718
YKL018C-A	#REF!	-0.811432	-0.447815
YKL018W	SWD2	0.257204	-0.493189
YKL019W	RAM2	0.0291128	-0.520084
YKL020C	SPT23	0.154087	0.130806
YKL021C	MAK11	-0.435639	-0.121459
YKL022C	CDC16	0.0442737	-0.841878
YKL023W	#REF!	-0.31342	-0.564288
YKL025C	PAN3	-0.165013	0.113276
YKL026C	GPX1	-0.800827	0.202717
YKL027W	TCD2	0.320746	0.402415
YKL028W	TFA1	0.837263	0.273674
YKL032C	IXR1	0.222582	-0.0355397
YKL033W	TTI1	-0.375503	0.345145
YKL035W	UGP1	1.05718	0.513641
YKL038W	RGT1	-0.31878	-0.125707
YKL040C	NFU1	0.0402507	-0.756896
YKL041W	VPS24	-0.323706	0.0673351
YKL043W	PHD1	-0.224413	0.566896
YKL047W	ANR2	1.56511	0.531846
YKL051W	SFK1	-0.0137102	-1.11592
YKL052C	ASK1	0.10938	-0.0813171
YKL053C-A	MDM35	0.268046	-0.0170104
YKL054C	DEF1	-0.576839	0.636497
YKL056C	TMA19	-0.0525772	0.598838
YKL058W	TOA2	-0.140336	0.186311
YKL059C	MPE1	-0.246123	0.0012611
YKL060C	FBA1	3.55217	3.44236
YKL061W	BLI1	0.19984	0.233325
YKL064W	MNR2	-0.15934	0.290399
YKL065C	YET1	-0.0528911	-0.0517163
YKL068W	NUP100	-1.00404	0.695458
YKL069W	#REF!	-0.334785	-0.318533
YKL072W	STB6	0.382835	-0.74114
YKL073W	LHS1	0.13664	-0.0683261
YKL074C	MUD2	-0.0661622	-0.110897
YKL075C	#REF!	-0.989599	-0.574822
YKL077W	#REF!	-0.29475	-0.289456
YKL078W	DHR2	-0.444131	-0.34272
YKL080W	VMA5	-0.094842	0.177687
YKL081W	TEF4	0.269533	0.164885
YKL085W	MDH1	0.232444	0.353504
YKL086W	SRX1	-0.42745	0.343925
YKL088W	CAB3	-0.111055	-0.829263
YKL091C	#REF!	-0.107289	-0.804255
[truncated: 1,617 more rows]
