# Supplementary material for: Decoding the chromatin proteome of a single genomic locus by DNA sequencing
Source: PLoS Biol. 2018 Jul 13;16(7):e2005542. doi: 10.1371/journal.pbio.2005542 (PMC6059479; doi:10.1371/journal.pbio.2005542)
Supplement: S6 Table — This file contains the yeast strains used in this study. (XLSX) [file pbio.2005542.s011.xlsx]

## Sheet: Sheet1
Strain	Ref	Genotype
TAP-tag library	1	MATa his3Δ1 leu2Δ0 ura3Δ0 met15Δ0 gene-TAP-His3MX6
Y8205	2	MATα can1Δ::STE2pr-Sp_his5 lyp1Δ::STE3pr-LEU2 his3Δ1 leu2Δ0 ura3Δ0 met15Δ0
Barcoder library	3	MATa his3Δ1 leu2Δ0 met15Δ0 ura3Δ0 ho::BC-KanMX-BC
NKI4212	This study	MATα can1Δ::HphMX lyp1Δ::STE3pr-LEU2 his3Δ1 leu2Δ0 ura3Δ0 met15Δ0
NKI4214 library	This study	MATα can1Δ::HphMX lyp1Δ::STE3pr-LEU2 his3Δ1 leu2Δ0 ura3Δ0 met15Δ0 gene-TAP-His3MX6
NKI4217 library	This study	MATα can1Δ::HphMX lyp1Δ::STE3pr-LEU2 his3Δ1 leu2Δ0 ura3Δ0 met15Δ0 ho::BC-KanMX-BC gene-TAP-His3MX6
NKI8525	This study	MATα can1Δ::HphMX lyp1Δ::STE3pr-LEU2 his3Δ1 leu2Δ0 ura3Δ0 met15Δ0 ho::BC-KanMX-BC(sir2) HHT2-TAP-His3MX6
NKI8526	This study	MATα can1Δ::HphMX lyp1Δ::STE3pr-LEU2 his3Δ1 leu2Δ0 ura3Δ0 met15Δ0 ho::BC-KanMX-BC(sir3) RPL13A-TAP-His3MX6
NKI8527	This study	MATα can1Δ::HphMX lyp1Δ::STE3pr-LEU2 his3Δ1 leu2Δ0 ura3Δ0 met15Δ0 ho::BC-KanMX-BC(sir4) HTB2-TAP-His3MX6
NKI8528	This study	MATα can1Δ::HphMX lyp1Δ::STE3pr-LEU2 his3Δ1 leu2Δ0 ura3Δ0 met15Δ0 ho::BC-KanMX-BC(caf40) STE2-TAP-His3MX6
NKI8529	This study	MATα can1Δ::HphMX lyp1Δ::STE3pr-LEU2 his3Δ1 leu2Δ0 ura3Δ0 met15Δ0 ho::BC-KanMX-BC(mot2) BAR1-TAP-His3MX6
NKI8589	This study	MATα can1Δ::HphMX lyp1Δ::STE3pr-LEU2 his3Δ1 leu2Δ0 ura3Δ0 met15Δ0 ho::BC-KanMX-BC SSA1-TAP-His3MX6
NKI8582	This study	MATα can1Δ::HphMX lyp1Δ::STE3pr-LEU2 his3Δ1 leu2Δ0 ura3Δ0 met15Δ0 ho::BC-KanMX-BC SSA2-TAP-His3MX6
NKI8587	This study	MATα can1Δ::HphMX lyp1Δ::STE3pr-LEU2 his3Δ1 leu2Δ0 ura3Δ0 met15Δ0 ho::BC-KanMX-BC RPO21-TAP-His3MX6
NKI8588	This study	MATα can1Δ::HphMX lyp1Δ::STE3pr-LEU2 his3Δ1 leu2Δ0 ura3Δ0 met15Δ0 ho::BC-KanMX-BC TOP2-TAP-His3MX6
NKI8590	This study	MATα can1Δ::HphMX lyp1Δ::STE3pr-LEU2 his3Δ1 leu2Δ0 ura3Δ0 met15Δ0 ho::BC-KanMX-BC SMC3-TAP-His3MX6
NKI3515	This study	MATα can1Δ::HphMX lyp1Δ::STE3pr-LEU2 his3Δ1 leu2Δ0 ura3Δ0 met15Δ0 ho::BC-KanMX-BC CDC19-TAP-His3MX6
NKI2558	This study	MATa his3Δ1 leu2Δ0 ura3Δ0 met15Δ0 ADE2-NatMX
NKI2559 library	This study	MATa his3Δ1 leu2Δ0 ura3Δ0 met15Δ0 BC-ADE2-NatMX
NKI2560 library	This study	MATa/α his3Δ1/ his3Δ1 leu2Δ0/leu2Δ0 ura3Δ0/ura3Δ0 met15Δ0/met15Δ0 CAN1/can1Δ::STE2pr-Sp_his5 LYP1/lyp1Δ::STE3pr-LEU2 ADE2/BC-ADE2-NatMX GENE/gene-TAP-His3MX6
NKI3504	This study	MATa his3Δ1 leu2Δ0 met15Δ0 ura3Δ0 ho::BC-KanMX-BC
References
1		Ghaemmaghami S, Huh WK, Bower K, Howson RW, Belle A, et al. (2003) Global analysis of protein expression in yeast. Nature 425: 737-741.
2		Tong AH, Boone C (2006) Synthetic genetic array analysis in Saccharomyces cerevisiae. Methods Mol Biol 313: 171-192.
3		Yan Z, Costanzo M, Heisler LE, Paw J, Kaper F, et al. (2008) Yeast Barcoders: a chemogenomic application of a universal donor-strain collection carrying bar-code identifiers. Nat Methods 5: 719-725.
