# Supplementary material for: Decoding the chromatin proteome of a single genomic locus by DNA sequencing
Source: PLoS Biol. 2018 Jul 13;16(7):e2005542. doi: 10.1371/journal.pbio.2005542 (PMC6059479; doi:10.1371/journal.pbio.2005542)
Supplement: S7 Table — This file contains the DNA oligonucleotides used in this study. (XLSX) [file pbio.2005542.s012.xlsx]

## Sheet: Sheet1
Name	Sequence
HOpromQfw	GAAGCTTGTTGAAGCATGATGAA
HOpromQrev	TTGCTGCTTATGAGGATATGGATTT
HOtermQfw	GAGTAGAAATACGCCATCTCAAGATACA
HOtermQrev	GGAAAGTTGATCAAGACCCAATAATAA
2B_UP_Fw	AATGATACGGCGACCACCGAGATCTACACCTTCCGATCTAGATGTCCACGAGGTCTCT
2B_DN_Fw	AATGATACGGCGACCACCGAGATCTACACTCTTCCGATCTACGGTGTCGGTCTCGTAG
2B_UP_Rv_all	CAAGCAGAAGACGGCATACGAGATNNNNNNGTCGACCTGCAGCGTACG
2B_DN_Rv_all	CAAGCAGAAGACGGCATACGAGATNNNNNNAACGAGCTCGAATTCATCGA
2B_UP_Seq	ACACCTTCCGATCTAGATGTCCACGAGGTCTCT
2B_DN_Seq	ACACTCTTCCGATCTACGGTGTCGGTCTCGTAG
KanMX_Qfw	TGATGCGCTGGCAGTGTT
KanMX_Qrev	CGCGATCGCTGTTAAAAGGA
HygroFwd	TCGGTCAATACACTACATGG
hphmidR	TTTGCCAGTGATACACATGG
gRNA_Ade2_39a	GATCATTGGGACGTATGATTGTTGGTTTTAGAGCTAG
gRNA_Ade2_39b	CTAGCTCTAAAACCAACAATCATACGTCCCAAT
Repair_Guide_39	AGAATTTTCAGCATCTAGTATTACCGTCTTAATGTTGAGCCTGTTTGCTGCCTCANNNNNNNNNNNNNNNNACAATCATACGTCCCAATTGTCCCCCTCCTAATATACCAACTGTTCTAGAATCCATACTTGATTGTTT
Ade2_BC_39_fw	AGAATTTTCAGCATCTAGTA
Ade2_BC_39_rv	AAACAATCAAGTATGGATTC
pRS_to_ADE2_1	ATAGAAATCAACGCTTACAGGTGTCCTTTTTTAAGAATTTAGATTGTACTGAGAGTGCAC
pRS_to_ADE2_2	CTGGATATGTATGTATGTATAATAAGTGATCTTATGTATGCTGTGCGGTATTTCACACCG
P7L-IDn-ADE2_g39_REV	CAAGCAGAAGACGGCATACGAGATNNNNNNNNNNNNGGGACAATTGGGACGTATGATTGT
P5-XL-ADE2_g39_REV	AATGATACGGCGACCACCGAGATCTACACCCGTCTTAATGTTGAGCCTGTTTGCTGCCTCA
Seq-XL-ADE2_g39_REV	CCGTCTTAATGTTGAGCCTGTTTGCTGCCTCA
ADE2_ORF_Qfor	TTGGGTTTTCCATTCGTCTTG
ADE2_ORF_Qrev	CAACGAAGTTACCTCTTCCATCGT
