# Supplementary material for: Decoding the chromatin proteome of a single genomic locus by DNA sequencing
Source: PLoS Biol. 2018 Jul 13;16(7):e2005542. doi: 10.1371/journal.pbio.2005542 (PMC6059479; doi:10.1371/journal.pbio.2005542)
Supplement: S1 Data — (XLSX) [file pbio.2005542.s013.xlsx]

## Sheet: Fig_2C
ORF	Name	group	GO_cat
YBR011C	Ipp1	UP	other
YDL055C	Psa1	UP	other
YDL184C	Rpl41a	UP	other
YDR353W	Trr1	UP	other
YER156C	NA	UP	other
YGR209C	Trx2	UP	other
YKL210W	Uba1	UP	other
YLR043C	Trx1	UP	other
YLR058C	Shm2	UP	other
YLR109W	Ahp1	UP	other
YLR216C	Cpr6	UP	other
YLR249W	Yef3	UP	other
YLR262C-A	Tma7	UP	other
YML073C	Rpl6a	UP	other
YMR186W	Hsc82	UP	other
YNL063W	Mtq1	UP	other
YNL215W	Ies2	UP	other
YOR051C	Ett1	UP	other
YPL106C	Sse1	UP	other
YAL038W	Cdc19	UP	metabolism
YCR012W	Pgk1	UP	metabolism
YDL131W	Lys21	UP	metabolism
YDR502C	Sam2	UP	metabolism
YEL046C	Gly1	UP	metabolism
YEL071W	Dld3	UP	metabolism
YER091C	Met6	UP	metabolism
YGL009C	Leu1	UP	metabolism
YGL148W	Aro2	UP	metabolism
YGL202W	Aro8	UP	metabolism
YGL234W	Ade5,7	UP	metabolism
YGL253W	Hxk2	UP	metabolism
YGR061C	Ade6	UP	metabolism
YGR124W	Asn2	UP	metabolism
YGR192C	Tdh3	UP	metabolism
YGR204W	Ade3	UP	metabolism
YGR254W	Eno1	UP	metabolism
YHR183W	Gnd1	UP	metabolism
YIL053W	Gpp1	UP	metabolism
YIR034C	Lys1	UP	metabolism
YJL052W	Tdh1	UP	metabolism
YJL130C	Ura2	UP	metabolism
YJR009C	Tdh2	UP	metabolism
YJR109C	Cpa2	UP	metabolism
YKL035W	Ugp1	UP	metabolism
YKL060C	Fba1	UP	metabolism
YKL216W	Ura1	UP	metabolism
YLR134W	Pdc5	UP	metabolism
YLR180W	Sam1	UP	metabolism
YLR354C	Tal1	UP	metabolism
YLR395C	Cox8	UP	metabolism
YML126C	Erg13	UP	metabolism
YMR120C	Ade17	UP	metabolism
YMR205C	Pfk2	UP	metabolism
YNL123W	Nma111	UP	metabolism
YOL058W	Arg1	UP	metabolism
YOR303W	Cpa1	UP	metabolism
YPL028W	Erg10	UP	metabolism
YPL061W	Ald6	UP	metabolism
YPR074C	Tkl1	UP	metabolism
YBL024W	Ncl1	UP	RNA
YBR279W	Paf1	UP	RNA
YDL108W	Kin28	UP	RNA
YDL201W	Trm8	UP	RNA
YDR165W	Trm82	UP	RNA
YDR404C	Rpb7	UP	RNA
YDR432W	Npl3	UP	RNA
YGL029W	Cgr1	UP	RNA
YGL232W	Tan1	UP	RNA
YGR030C	Pop6	UP	RNA
YGR063C	Spt4	UP	RNA
YGR116W	Spt6	UP	RNA
YHR021C	Rps27b	UP	RNA
YIL091C	Utp25	UP	RNA
YJL050W	Mtr4	UP	RNA
YKL139W	Ctk1	UP	RNA
YLR175W	Cbf5	UP	RNA
YML010W	Spt5	UP	RNA
YML080W	Dus1	UP	RNA
YMR125W	Sto1	UP	RNA
YNL004W	Hrb1	UP	RNA
YOL012C	Htz1	UP	RNA
YOL145C	Ctr9	UP	RNA
YOR048C	Rat1	UP	RNA
YOR243C	Pus7	UP	RNA
YPL082C	Mot1	UP	RNA
YPL228W	Cet1	UP	RNA
YPR132W	Rps23b	UP	RNA
YAL005C	Ssa1	UP	DNA
YAL059W	Ecm1	UP	DNA
YAR003W	Swd1	UP	DNA
YAR007C	Rfa1	UP	DNA
YBL002W	Htb2	UP	DNA
YBL003C	Hta2	UP	DNA
YBR009C	Hhf1	UP	DNA
YBR049C	Reb1	UP	DNA
YBR060C	Orc2	UP	DNA
YBR081C	Spt7	UP	DNA
YBR089C-A	Nhp6b	UP	DNA
YBR112C	Cyc8	UP	DNA
YBR245C	Isw1	UP	DNA
YCR020W-B	Htl1	UP	DNA
YCR042C	Taf2	UP	DNA
YCR092C	Msh3	UP	DNA
YDL140C	Rpo21	UP	DNA
YDL182W	Lys20	UP	DNA
YDR079C-A	Tfb5	UP	DNA
YDR155C	Cpr1	UP	DNA
YDR190C	Rvb1	UP	DNA
YDR224C	Htb1	UP	DNA
YDR266C	Hel2	UP	DNA
YDR303C	Rsc3	UP	DNA
YDR310C	Sum1	UP	DNA
YDR311W	Tfb1	UP	DNA
YDR361C	Bcp1	UP	DNA
YDR397C	Ncb2	UP	DNA
YDR448W	Ada2	UP	DNA
YDR460W	Tfb3	UP	DNA
YEL044W	Ies6	UP	DNA
YER092W	Ies5	UP	DNA
YER110C	Kap123	UP	DNA
YER159C	Bur6	UP	DNA
YER161C	Spt2	UP	DNA
YER164W	Chd1	UP	DNA
YER171W	Rad3	UP	DNA
YFR013W	Ioc3	UP	DNA
YFR037C	Rsc8	UP	DNA
YGL097W	Srm1	UP	DNA
YGL112C	Taf6	UP	DNA
YGL133W	Itc1	UP	DNA
YGL207W	Spt16	UP	DNA
YGL238W	Cse1	UP	DNA
YGR186W	Tfg1	UP	DNA
YGR252W	Gcn5	UP	DNA
YHR090C	Yng2	UP	DNA
YHR206W	Skn7	UP	DNA
YIL021W	Rpb3	UP	DNA
YIL026C	Irr1	UP	DNA
YIL126W	Sth1	UP	DNA
YIL143C	Ssl2	UP	DNA
YJR104C	Sod1	UP	DNA
YKL112W	Abf1	UP	DNA
YKL160W	Elf1	UP	DNA
YKR062W	Tfa2	UP	DNA
YKR092C	Srp40	UP	DNA
YLL024C	Ssa2	UP	DNA
YLR005W	Ssl1	UP	DNA
YLR033W	Rsc58	UP	DNA
YLR052W	Ies3	UP	DNA
YLR071C	Rgr1	UP	DNA
YLR153C	Acs2	UP	DNA
YLR226W	Bur2	UP	DNA
YLR274W	Mcm5	UP	DNA
YLR321C	Sfh1	UP	DNA
YLR357W	Rsc2	UP	DNA
YLR399C	Bdf1	UP	DNA
YML028W	Tsa1	UP	DNA
YML069W	Pob3	UP	DNA
YML113W	Dat1	UP	DNA
YML127W	Rsc9	UP	DNA
YMR039C	Sub1	UP	DNA
YMR091C	Npl6	UP	DNA
YMR227C	Taf7	UP	DNA
YMR228W	Mtf1	UP	DNA
YMR311C	Glc8	UP	DNA
YNL007C	Sis1	UP	DNA
YNL030W	Hhf2	UP	DNA
YNL031C	Hht2	UP	DNA
YNL059C	Arp5	UP	DNA
YNL088W	Top2	UP	DNA
YNL102W	Pol1	UP	DNA
YNL216W	Rap1	UP	DNA
YNL312W	Rfa2	UP	DNA
YNR053C	Nog2	UP	DNA
YOL005C	Rpb11	UP	DNA
YOL006C	Top1	UP	DNA
YOL090W	Msh2	UP	DNA
YOR141C	Arp8	UP	DNA
YOR151C	Rpb2	UP	DNA
YOR174W	Med4	UP	DNA
YOR179C	Syc1	UP	DNA
YOR189W	Ies4	UP	DNA
YOR230W	Wtm1	UP	DNA
YOR290C	Snf2	UP	DNA
YOR298C-A	Mbf1	UP	DNA
YOR304W	Isw2	UP	DNA
YOR341W	Rpa190	UP	DNA
YPL011C	Taf3	UP	DNA
YPL122C	Tfb2	UP	DNA
YPL129W	Taf14	UP	DNA
YPL240C	Hsp82	UP	DNA
YPR025C	Ccl1	UP	DNA
YPR034W	Arp7	UP	DNA
YPR052C	Nhp6a	UP	DNA
YPR056W	Tfb4	UP	DNA
YPR086W	Sua7	UP	DNA
YPR133C	Spn1	UP	DNA
YAL060W	Bdh1	DN	other
YAL061W	NA	DN	other
YBL028C		DN	other
YBL056W	Ptc3	DN	other
YBR011C	Ipp1	DN	other
YBR212W	Ngr1	DN	other
YBR249C	Aro4	DN	other
YDL053C	Pbp4	DN	other
YDL055C	Psa1	DN	other
YDL097C	Rpn6	DN	other
YDL124W		DN	other
YDL141W	Bpl1	DN	other
YDL181W	Inh1	DN	other
YDR124W	NA	DN	other
YDR161W	Acl4	DN	other
YDR257C	Rkm4	DN	other
YDR353W	Trr1	DN	other
YEL007W	Mit1	DN	other
YER002W	Nop16	DN	other
YER034W		DN	other
YER156C	NA	DN	other
YFL014W	Hsp12	DN	other
YFR004W	Rpn11	DN	other
YFR032C-A	Rpl29	DN	other
YFR052W	Rpn12	DN	other
YGL056C	Sds23	DN	other
YGL135W	Rpl1b	DN	other
YGL210W	Ypt32	DN	other
YGL212W	Vam7	DN	other
YGR008C	Stf2	DN	other
YGR080W	Twf1	DN	other
YGR167W	Clc1	DN	other
YGR209C	Trx2	DN	other
YGR211W	Zpr1	DN	other
YGR234W	Yhb1	DN	other
YHL030W	Ecm29	DN	other
YHR068W	Dys1	DN	other
YIL075C	Rpn2	DN	other
YIL130W	Asg1	DN	other
YJL164C	Tpk1	DN	other
YJL190C	Rps22a	DN	other
YJR032W	Cpr7	DN	other
YJR079W	NA	DN	other
YKL122C	Srp21	DN	other
YKL128C	Pmu1	DN	other
YKL210W	Uba1	DN	other
YKL215C	Oxp1	DN	other
YKR025W	Rpc37	DN	other
YKR043C	Shb17	DN	other
YLR003C	Cms1	DN	other
YLR043C	Trx1	DN	other
YLR058C	Shm2	DN	other
YLR109W	Ahp1	DN	other
YLR216C	Cpr6	DN	other
YLR262C-A	Tma7	DN	other
YLR358C	NA	DN	other
YLR367W	Rps22b	DN	other
YLR373C	Vid22	DN	other
YLR436C	Ecm30	DN	other
YML056C	Imd4	DN	other
YML073C	Rpl6a	DN	other
YML092C	Pre8	DN	other
YML108W		DN	other
YMR016C	Sok2	DN	other
YMR038C	Ccs1	DN	other
YMR121C	Rpl15b	DN	other
YMR186W	Hsc82	DN	other
YMR276W	Dsk2	DN	other
YMR299C	Dyn3	DN	other
YMR304W	Ubp15	DN	other
YMR318C	Adh6	DN	other
YNL015W	Pbi2	DN	other
YNL035C		DN	other
YNL055C	Por1	DN	other
YNL063W	Mtq1	DN	other
YNL067W	Rpl9b	DN	other
YNL110C	Nop15	DN	other
YNL124W	Naf1	DN	other
YNL140C	NA	DN	other
YNL180C	Rho5	DN	other
YNL215W	Ies2	DN	other
YNL255C	Gis2	DN	other
YNL281W	Hch1	DN	other
YNR034W-A	Ego4	DN	other
YOR051C	Ett1	DN	other
YOR052C	Tmc1	DN	other
YOR116C	Rpo31	DN	other
YOR207C	Ret1	DN	other
YOR362C	Pre10	DN	other
YPL106C	Sse1	DN	other
YPL260W		DN	other
YPR022C	Sdd4	DN	other
YAL012W	Cys3	DN	metabolism
YAL038W	Cdc19	DN	metabolism
YAR015W	Ade1	DN	metabolism
YBL039C	Ura7	DN	metabolism
YCR012W	Pgk1	DN	metabolism
YCR053W	Thr4	DN	metabolism
YDL131W	Lys21	DN	metabolism
YDL236W	Pho13	DN	metabolism
YDR050C	Tpi1	DN	metabolism
YDR399W	Hpt1	DN	metabolism
YDR502C	Sam2	DN	metabolism
YEL046C	Gly1	DN	metabolism
YEL071W	Dld3	DN	metabolism
YER091C	Met6	DN	metabolism
YGL009C	Leu1	DN	metabolism
YGL148W	Aro2	DN	metabolism
YGL202W	Aro8	DN	metabolism
YGL234W	Ade5,7	DN	metabolism
YGL253W	Hxk2	DN	metabolism
YGR061C	Ade6	DN	metabolism
YGR124W	Asn2	DN	metabolism
YGR192C	Tdh3	DN	metabolism
YGR204W	Ade3	DN	metabolism
YGR254W	Eno1	DN	metabolism
YHR063C	Pan5	DN	metabolism
YHR183W	Gnd1	DN	metabolism
YIL033C	Bcy1	DN	metabolism
YIL053W	Gpp1	DN	metabolism
YIR034C	Lys1	DN	metabolism
YJL052W	Tdh1	DN	metabolism
YJL130C	Ura2	DN	metabolism
YJR009C	Tdh2	DN	metabolism
YJR024C	Mde1	DN	metabolism
YJR109C	Cpa2	DN	metabolism
YJR139C	Hom6	DN	metabolism
YKL035W	Ugp1	DN	metabolism
YKL060C	Fba1	DN	metabolism
YKL216W	Ura1	DN	metabolism
YLL026W	Hsp104	DN	metabolism
YLR028C	Ade16	DN	metabolism
YLR134W	Pdc5	DN	metabolism
YLR180W	Sam1	DN	metabolism
YLR354C	Tal1	DN	metabolism
YLR395C	Cox8	DN	metabolism
YML126C	Erg13	DN	metabolism
YMR120C	Ade17	DN	metabolism
YMR205C	Pfk2	DN	metabolism
YNL098C	Ras2	DN	metabolism
YNL123W	Nma111	DN	metabolism
YNR050C	Lys9	DN	metabolism
YOL058W	Arg1	DN	metabolism
YOR101W	Ras1	DN	metabolism
YOR303W	Cpa1	DN	metabolism
YOR323C	Pro2	DN	metabolism
YOR375C	Gdh1	DN	metabolism
YPL028W	Erg10	DN	metabolism
YPL061W	Ald6	DN	metabolism
YPL111W	Car1	DN	metabolism
YPR035W	Gln1	DN	metabolism
YPR074C	Tkl1	DN	metabolism
YBL024W	Ncl1	DN	RNA
YBR119W	Mud1	DN	RNA
YBR152W	Spp381	DN	RNA
YBR279W	Paf1	DN	RNA
YCL011C	Gbp2	DN	RNA
YCR063W	Bud31	DN	RNA
YDL108W	Kin28	DN	RNA
YDL126C	Cdc48	DN	RNA
YDL201W	Trm8	DN	RNA
YDR021W	Fal1	DN	RNA
YDR138W	Hpr1	DN	RNA
YDR172W	Sup35	DN	RNA
YDR195W	Ref2	DN	RNA
YDR228C	Pcf11	DN	RNA
YDR235W	Prp42	DN	RNA
YDR240C	Snu56	DN	RNA
YDR289C	Rtt103	DN	RNA
YDR301W	Cft1	DN	RNA
YDR404C	Rpb7	DN	RNA
YDR432W	Npl3	DN	RNA
YER029C	Smb1	DN	RNA
YER049W	Tpa1	DN	RNA
YER133W	Glc7	DN	RNA
YFL017W-A	Smx2	DN	RNA
YGL029W	Cgr1	DN	RNA
YGL043W	Dst1	DN	RNA
YGL044C	Rna15	DN	RNA
YGL078C	Dbp3	DN	RNA
YGL122C	Nab2	DN	RNA
YGL232W	Tan1	DN	RNA
YGL244W	Rtf1	DN	RNA
YGR013W	Snu71	DN	RNA
YGR030C	Pop6	DN	RNA
YGR048W	Ufd1	DN	RNA
YGR063C	Spt4	DN	RNA
YGR074W	Smd1	DN	RNA
YGR090W	Utp22	DN	RNA
YGR103W	Nop7	DN	RNA
YGR116W	Spt6	DN	RNA
YGR156W	Pti1	DN	RNA
YGR159C	Nsr1	DN	RNA
YHR021C	Rps27b	DN	RNA
YHR070W	Trm5	DN	RNA
YHR086W	Nam8	DN	RNA
YHR088W	Rpf1	DN	RNA
YHR089C	Gar1	DN	RNA
YIL061C	Snp1	DN	RNA
YIL079C	Air1	DN	RNA
YIL091C	Utp25	DN	RNA
YIL131C	Fkh1	DN	RNA
YJL050W	Mtr4	DN	RNA
YJR084W		DN	RNA
YJR093C	Fip1	DN	RNA
YKL018W	Swd2	DN	RNA
YKL021C	Mak11	DN	RNA
YKL059C	Mpe1	DN	RNA
YKL074C	Mud2	DN	RNA
YKL139W	Ctk1	DN	RNA
YKL204W	Eap1	DN	RNA
YKL214C	Yra2	DN	RNA
YKR002W	Pap1	DN	RNA
YKR079C	Trz1	DN	RNA
YLR059C	Rex2	DN	RNA
YLR107W	Rex3	DN	RNA
YLR115W	Cft2	DN	RNA
YLR116W	Msl5	DN	RNA
YLR129W	Dip2	DN	RNA
YLR175W	Cbf5	DN	RNA
YLR196W	Pwp1	DN	RNA
YLR275W	Smd2	DN	RNA
YLR277C	Ysh1	DN	RNA
YLR298C	Yhc1	DN	RNA
YML010W	Spt5	DN	RNA
YML080W	Dus1	DN	RNA
YMR023C	Mss1	DN	RNA
YMR125W	Sto1	DN	RNA
YMR128W	Ecm16	DN	RNA
YMR229C	Rrp5	DN	RNA
YNL004W	Hrb1	DN	RNA
YNL016W	Pub1	DN	RNA
YNL022C	Rcm1	DN	RNA
YNL112W	Dbp2	DN	RNA
YNL139C	Tho2	DN	RNA
YNL209W	Ssb2	DN	RNA
YNL251C	Nrd1	DN	RNA
YNL282W	Pop3	DN	RNA
YNL292W	Pus4	DN	RNA
YNL317W	Pfs2	DN	RNA
YNR015W	Smm1	DN	RNA
YOL012C	Htz1	DN	RNA
YOL021C	Dis3	DN	RNA
YOL093W	Trm10	DN	RNA
YOL124C	Trm11	DN	RNA
YOL145C	Ctr9	DN	RNA
YOR243C	Pus7	DN	RNA
YOR310C	Nop58	DN	RNA
YOR359W	Vts1	DN	RNA
YPL082C	Mot1	DN	RNA
YPL178W	Cbc2	DN	RNA
YPL190C	Nab3	DN	RNA
YPL212C	Pus1	DN	RNA
YPL228W	Cet1	DN	RNA
YPL235W	Rvb2	DN	RNA
YPR107C	Yth1	DN	RNA
YPR132W	Rps23b	DN	RNA
YPR182W	Smx3	DN	RNA
YAL005C	Ssa1	DN	DNA
YAL054C	Acs1	DN	DNA
YAL059W	Ecm1	DN	DNA
YAR007C	Rfa1	DN	DNA
YBL002W	Htb2	DN	DNA
YBL003C	Hta2	DN	DNA
YBL023C	Mcm2	DN	DNA
YBL035C	Pol12	DN	DNA
YBL058W	Shp1	DN	DNA
YBR009C	Hhf1	DN	DNA
YBR049C	Reb1	DN	DNA
YBR060C	Orc2	DN	DNA
YBR073W	Rdh54	DN	DNA
YBR089C-A	Nhp6b	DN	DNA
YBR112C	Cyc8	DN	DNA
YBR175W	Swd3	DN	DNA
YBR198C	Taf5	DN	DNA
YBR215W	Hpc2	DN	DNA
YBR245C	Isw1	DN	DNA
YBR258C	Shg1	DN	DNA
YBR278W	Dpb3	DN	DNA
YCL010C	Sgf29	DN	DNA
YCR020W-B	Htl1	DN	DNA
YCR042C	Taf2	DN	DNA
YCR073W-A	Sol2	DN	DNA
YDL002C	Nhp10	DN	DNA
YDL003W	Mcd1	DN	DNA
YDL074C	Bre1	DN	DNA
YDL105W	Nse4	DN	DNA
YDL140C	Rpo21	DN	DNA
YDL156W	Cmr1	DN	DNA
YDL182W	Lys20	DN	DNA
YDR121W	Dpb4	DN	DNA
YDR155C	Cpr1	DN	DNA
YDR176W	Ngg1	DN	DNA
YDR190C	Rvb1	DN	DNA
YDR207C	Ume6	DN	DNA
YDR217C	Rad9	DN	DNA
YDR224C	Htb1	DN	DNA
YDR226W	Adk1	DN	DNA
YDR266C	Hel2	DN	DNA
YDR303C	Rsc3	DN	DNA
YDR310C	Sum1	DN	DNA
YDR311W	Tfb1	DN	DNA
YDR361C	Bcp1	DN	DNA
YDR397C	Ncb2	DN	DNA
YDR460W	Tfb3	DN	DNA
YEL018W	Eaf5	DN	DNA
YEL044W	Ies6	DN	DNA
YER063W	Tho1	DN	DNA
YER089C	Ptc2	DN	DNA
YER092W	Ies5	DN	DNA
YER110C	Kap123	DN	DNA
YER159C	Bur6	DN	DNA
YER161C	Spt2	DN	DNA
YER164W	Chd1	DN	DNA
YER171W	Rad3	DN	DNA
YER177W	Bmh1	DN	DNA
YFL008W	Smc1	DN	DNA
YFL013C	Ies1	DN	DNA
YFR013W	Ioc3	DN	DNA
YFR037C	Rsc8	DN	DNA
YGL070C	Rpb9	DN	DNA
YGL097W	Srm1	DN	DNA
YGL112C	Taf6	DN	DNA
YGL127C	Soh1	DN	DNA
YGL133W	Itc1	DN	DNA
YGL201C	Mcm6	DN	DNA
YGL238W	Cse1	DN	DNA
YGR002C	Swc4	DN	DNA
YGR056W	Rsc1	DN	DNA
YGR186W	Tfg1	DN	DNA
YGR252W	Gcn5	DN	DNA
YGR270W	Yta7	DN	DNA
YHR118C	Orc6	DN	DNA
YHR119W	Set1	DN	DNA
YHR143W-A	Rpc10	DN	DNA
YHR154W	Rtt107	DN	DNA
YHR167W	Thp2	DN	DNA
YIL021W	Rpb3	DN	DNA
YIL026C	Irr1	DN	DNA
YIL063C	Yrb2	DN	DNA
YIL126W	Sth1	DN	DNA
YIL143C	Ssl2	DN	DNA
YIL150C	Mcm10	DN	DNA
YJL006C	Ctk2	DN	DNA
YJL072C	Psf2	DN	DNA
YJL074C	Smc3	DN	DNA
YJL081C	Arp4	DN	DNA
YJL115W	Asf1	DN	DNA
YJL168C	Set2	DN	DNA
YJL173C	Rfa3	DN	DNA
YJR017C	Ess1	DN	DNA
YJR068W	Rfc2	DN	DNA
YJR104C	Sod1	DN	DNA
YKL005C	Bye1	DN	DNA
YKL067W	Ynk1	DN	DNA
YKL112W	Abf1	DN	DNA
YKL160W	Elf1	DN	DNA
YKR062W	Tfa2	DN	DNA
YKR092C	Srp40	DN	DNA
YLL002W	Rtt109	DN	DNA
YLL024C	Ssa2	DN	DNA
YLR005W	Ssl1	DN	DNA
YLR015W	Bre2	DN	DNA
YLR033W	Rsc58	DN	DNA
YLR052W	Ies3	DN	DNA
YLR071C	Rgr1	DN	DNA
YLR086W	Smc4	DN	DNA
YLR095C	Ioc2	DN	DNA
YLR103C	Cdc45	DN	DNA
YLR226W	Bur2	DN	DNA
YLR274W	Mcm5	DN	DNA
YLR321C	Sfh1	DN	DNA
YLR357W	Rsc2	DN	DNA
YLR383W	Smc6	DN	DNA
YLR399C	Bdf1	DN	DNA
YLR403W	Sfp1	DN	DNA
YLR455W	Pdp3	DN	DNA
YML011C	Rad33	DN	DNA
YML028W	Tsa1	DN	DNA
YML058W	Sml1	DN	DNA
YML060W	Ogg1	DN	DNA
YML065W	Orc1	DN	DNA
YML069W	Pob3	DN	DNA
YML102W	Cac2	DN	DNA
YML112W	Ctk3	DN	DNA
YML113W	Dat1	DN	DNA
YML127W	Rsc9	DN	DNA
YMR039C	Sub1	DN	DNA
YMR043W	Mcm1	DN	DNA
YMR070W	Mot3	DN	DNA
YMR076C	Pds5	DN	DNA
YMR091C	Npl6	DN	DNA
YMR277W	Fcp1	DN	DNA
YMR311C	Glc8	DN	DNA
YNL007C	Sis1	DN	DNA
YNL021W	Hda1	DN	DNA
YNL030W	Hhf2	DN	DNA
YNL031C	Hht2	DN	DNA
YNL059C	Arp5	DN	DNA
YNL068C	Fkh2	DN	DNA
YNL088W	Top2	DN	DNA
YNL102W	Pol1	DN	DNA
YNL206C	Rtt106	DN	DNA
YNL246W	Vps75	DN	DNA
YNL261W	Orc5	DN	DNA
YNL262W	Pol2	DN	DNA
YNL273W	Tof1	DN	DNA
YNL290W	Rfc3	DN	DNA
YNL312W	Rfa2	DN	DNA
YNR034W	Sol1	DN	DNA
YNR053C	Nog2	DN	DNA
YOL004W	Sin3	DN	DNA
YOL005C	Rpb11	DN	DNA
YOL006C	Top1	DN	DNA
YOL051W	Gal11	DN	DNA
YOL068C	Hst1	DN	DNA
YOL090W	Msh2	DN	DNA
YOL146W	Psf3	DN	DNA
YOR038C	Hir2	DN	DNA
YOR046C	Dbp5	DN	DNA
YOR140W	Sfl1	DN	DNA
YOR141C	Arp8	DN	DNA
YOR151C	Rpb2	DN	DNA
YOR179C	Syc1	DN	DNA
YOR189W	Ies4	DN	DNA
YOR209C	Npt1	DN	DNA
YOR217W	Rfc1	DN	DNA
YOR230W	Wtm1	DN	DNA
YOR290C	Snf2	DN	DNA
YOR298C-A	Mbf1	DN	DNA
YOR304W	Isw2	DN	DNA
YOR341W	Rpa190	DN	DNA
YPL055C	Lge1	DN	DNA
YPL122C	Tfb2	DN	DNA
YPL127C	Hho1	DN	DNA
YPL129W	Taf14	DN	DNA
YPL240C	Hsp82	DN	DNA
YPR018W	Rlf2	DN	DNA
YPR019W	Mcm4	DN	DNA
YPR025C	Ccl1	DN	DNA
YPR031W	Nto1	DN	DNA
YPR034W	Arp7	DN	DNA
YPR052C	Nhp6a	DN	DNA
YPR056W	Tfb4	DN	DNA
YPR065W	Rox1	DN	DNA
YPR086W	Sua7	DN	DNA
YPR133C	Spn1	DN	DNA
YPR135W	Ctf4	DN	DNA
YPR161C	Sgv1	DN	DNA
YPR168W	Nut2	DN	DNA
YPR175W	Dpb2	DN	DNA
YAL001C	Tfc3	all	other
YAL002W	Vps8	all	other
YAL007C	Erp2	all	other
YAL008W	Fun14	all	other
YAL010C	Mdm10	all	other
YAL022C	Fun26	all	other
YAL023C	Pmt2	all	other
YAL026C	Drs2	all	other
YAL029C	Myo4	all	other
YAL039C	Cyc3	all	other
YAL041W	Cdc24	all	other
YAL044W-A	NA	all	other
YAL046C	Aim1	all	other
YAL049C	Aim2	all	other
YAL055W	Pex22	all	other
YAL058W	Cne1	all	other
YAL060W	Bdh1	all	other
YAL061W	NA	all	other
YAR009C	NA	all	other
YAR014C	Bud14	all	other
YAR019C	Cdc15	all	other
YAR027W	Uip3	all	other
YAR028W	NA	all	other
YAR031W	Prm9	all	other
YAR044W	NA	all	other
YAR062W	NA	all	other
YAR064W	NA	all	other
YAR071W	Pho11	all	other
YBL001C	Ecm15	all	other
YBL007C	Sla1	all	other
YBL017C	Pep1	all	other
YBL022C	Pim1	all	other
YBL027W	Rpl19b	all	other
YBL028C		all	other
YBL029C-A		all	other
YBL029W	NA	all	other
YBL032W	Hek2	all	other
YBL033C	Rib1	all	other
YBL034C	Stu1	all	other
YBL036C		all	other
YBL037W	Apl3	all	other
YBL038W	Mrpl16	all	other
YBL040C	Erd2	all	other
YBL042C	Fui1	all	other
YBL047C	Ede1	all	other
YBL055C		all	other
YBL056W	Ptc3	all	other
YBL057C	Pth2	all	other
YBL059C-A	Cmc2	all	other
YBL059W	NA	all	other
YBL064C	Prx1	all	other
YBL067C	Ubp13	all	other
YBL068W	Prs4	all	other
YBL075C	Ssa3	all	other
YBL078C	Atg8	all	other
YBL085W	Boi1	all	other
YBL086C	NA	all	other
YBL090W	Mrp21	all	other
YBL091C	Map2	all	other
YBL095W	NA	all	other
YBL101C	Ecm21	all	other
YBL102W	Sft2	all	other
YBL104C	Sea4	all	other
YBL107C	Mix23	all	other
YBL111C		all	other
YBR007C	Dsf2	all	other
YBR011C	Ipp1	all	other
YBR015C	Mnn2	all	other
YBR016W		all	other
YBR024W	Sco2	all	other
YBR025C	Ola1	all	other
YBR028C	Ypk3	all	other
YBR030W	Rkm3	all	other
YBR037C	Sco1	all	other
YBR043C	Qdr3	all	other
YBR047W	NA	all	other
YBR052C	Rfs1	all	other
YBR053C	NA	all	other
YBR054W	Yro2	all	other
YBR056W		all	other
YBR059C	Akl1	all	other
YBR062C	NA	all	other
YBR067C	Tip1	all	other
YBR068C	Bap2	all	other
YBR069C	Tat1	all	other
YBR071W		all	other
YBR072W	Hsp26	all	other
YBR077C	Slm4	all	other
YBR079C	Rpg1	all	other
YBR080C	Sec18	all	other
YBR082C	Ubc4	all	other
YBR084C-A	Rpl19a	all	other
YBR092C	Pho3	all	other
YBR093C	Pho5	all	other
YBR094W	Pby1	all	other
YBR096W	NA	all	other
YBR100W	NA	all	other
YBR101C	Fes1	all	other
YBR104W	Ymc2	all	other
YBR106W	Pho88	all	other
YBR111C	Ysa1	all	other
YBR120C	Cbp6	all	other
YBR122C	Mrpl36	all	other
YBR123C	Tfc1	all	other
YBR125C	Ptc4	all	other
YBR127C	Vma2	all	other
YBR129C	Opy1	all	other
YBR130C	She3	all	other
YBR131W	Ccz1	all	other
YBR133C	Hsl7	all	other
YBR137W		all	other
YBR138C	NA	all	other
YBR139W		all	other
YBR150C	Tbs1	all	other
YBR151W	Apd1	all	other
YBR155W	Cns1	all	other
YBR158W	Amn1	all	other
YBR162C	Tos1	all	other
YBR162W-A	Ysy6	all	other
YBR163W	Exo5	all	other
YBR164C	Arl1	all	other
YBR168W	Pex32	all	other
YBR169C	Sse2	all	other
YBR171W	Sec66	all	other
YBR172C	Smy2	all	other
YBR179C	Fzo1	all	other
YBR185C	Mba1	all	other
YBR187W	Gdt1	all	other
YBR194W	Aim4	all	other
YBR197C		all	other
YBR200W	Bem1	all	other
YBR201W	Der1	all	other
YBR207W	Fth1	all	other
YBR208C	Dur1,2	all	other
YBR212W	Ngr1	all	other
YBR214W	Sds24	all	other
YBR216C	Ybp1	all	other
YBR222C	Pcs60	all	other
YBR225W	NA	all	other
YBR227C	Mcx1	all	other
YBR230C	Om14	all	other
YBR233W	Pbp2	all	other
YBR234C	Arc40	all	other
YBR235W	Vhc1	all	other
YBR241C	NA	all	other
YBR242W	NA	all	other
YBR244W	Gpx2	all	other
YBR246W	Rrt2	all	other
YBR249C	Aro4	all	other
YBR251W	Mrps5	all	other
YBR254C	Trs20	all	other
YBR255W	Mtc4	all	other
YBR256C	Rib5	all	other
YBR259W		all	other
YBR260C	Rgd1	all	other
YBR261C	Tae1	all	other
YBR264C	Ypt10	all	other
YBR266C	NA	all	other
YBR268W	Mrpl37	all	other
YBR271W	Efm2	all	other
YBR273C	Ubx7	all	other
YBR281C	Dug2	all	other
YBR283C	Ssh1	all	other
YBR286W	Ape3	all	other
YBR287W	NA	all	other
YBR288C	Apm3	all	other
YBR290W	Bsd2	all	other
YBR302C	Cos2	all	other
YCL001W	Rer1	all	other
YCL005W	Ldb16	all	other
YCL008C	Stp22	all	other
YCL014W	Bud3	all	other
YCL024W	Kcc4	all	other
YCL025C	Agp1	all	other
YCL027C-A	NA	all	other
YCL028W	Rnq1	all	other
YCL032W	Ste50	all	other
YCL033C	Mxr2	all	other
YCL034W	Lsb5	all	other
YCL037C	Sro9	all	other
YCL043C	Pdi1	all	other
YCL044C	Mgr1	all	other
YCL045C	Emc1	all	other
YCL049C	NA	all	other
YCL057W	Prd1	all	other
YCL063W	Vac17	all	other
YCR002C	Cdc10	all	other
YCR003W	Mrpl32	all	other
YCR004C	Ycp4	all	other
YCR009C	Rvs161	all	other
YCR011C	Adp1	all	other
YCR016W	NA	all	other
YCR020C	Pet18	all	other
YCR020C-A	Mak31	all	other
YCR023C		all	other
YCR024C-A	Pmp1	all	other
YCR027C	Rhb1	all	other
YCR030C	Syp1	all	other
YCR037C	Pho87	all	other
YCR038C	Bud5	all	other
YCR043C	NA	all	other
YCR046C	Img1	all	other
YCR051W	NA	all	other
YCR054C	Ctr86	all	other
YCR059C	Yih1	all	other
YCR060W	Tah1	all	other
YCR069W	Cpr4	all	other
YCR071C	Img2	all	other
YCR076C	Fub1	all	other
YCR079W	Ptc6	all	other
YCR087C-A	NA	all	other
YCR088W	Abp1	all	other
YCR090C	NA	all	other
YCR094W	Cdc50	all	other
YCR095C	NA	all	other
YCR105W	Adh7	all	other
YDL008W	Apc11	all	other
YDL010W	Grx6	all	other
YDL018C	Erp3	all	other
YDL019C	Osh2	all	other
YDL021W	Gpm2	all	other
YDL025C	Rtk1	all	other
YDL027C	NA	all	other
YDL029W	Arp2	all	other
YDL040C	Nat1	all	other
YDL045W-A	Mrp10	all	other
YDL046W	Npc2	all	other
YDL048C	Stp4	all	other
YDL053C	Pbp4	all	other
YDL055C	Psa1	all	other
YDL056W	Mbp1	all	other
YDL057W	NA	all	other
YDL058W	Uso1	all	other
YDL061C	Rps29b	all	other
YDL065C	Pex19	all	other
YDL069C	Cbs1	all	other
YDL072C	Yet3	all	other
YDL077C	Vam6	all	other
YDL082W	Rpl13a	all	other
YDL085C-A	NA	all	other
YDL089W	Nur1	all	other
YDL090C	Ram1	all	other
YDL092W	Srp14	all	other
YDL095W	Pmt1	all	other
YDL097C	Rpn6	all	other
YDL099W	Bug1	all	other
YDL100C	Get3	all	other
YDL103C	Qri1	all	other
YDL107W	Mss2	all	other
YDL109C	NA	all	other
YDL110C	Tma17	all	other
YDL113C	Atg20	all	other
YDL117W	Cyk3	all	other
YDL121C	NA	all	other
YDL122W	Ubp1	all	other
YDL123W	Sna4	all	other
YDL124W		all	other
YDL128W	Vcx1	all	other
YDL129W		all	other
YDL130W	Rpp1b	all	other
YDL130W-A	Stf1	all	other
YDL132W	Cdc53	all	other
YDL133C-A	Rpl41b	all	other
YDL135C	Rdi1	all	other
YDL137W	Arf2	all	other
YDL138W	Rgt2	all	other
YDL141W	Bpl1	all	other
YDL144C		all	other
YDL145C	Cop1	all	other
YDL146W	Ldb17	all	other
YDL147W	Rpn5	all	other
YDL149W	Atg9	all	other
YDL155W	Clb3	all	other
YDL157C	NA	all	other
YDL159W	Ste7	all	other
YDL161W	Ent1	all	other
YDL167C	Nrp1	all	other
YDL173W	Par32	all	other
YDL176W		all	other
YDL177C	NA	all	other
YDL181W	Inh1	all	other
YDL184C	Rpl41a	all	other
YDL185W	Vma1	all	other
YDL190C	Ufd2	all	other
YDL192W	Arf1	all	other
YDL195W	Sec31	all	other
YDL202W	Mrpl11	all	other
YDL203C	Ack1	all	other
YDL204W	Rtn2	all	other
YDL211C	NA	all	other
YDL212W	Shr3	all	other
YDL213C	Nop6	all	other
YDL215C	Gdh2	all	other
YDL222C	Fmp45	all	other
YDL225W	Shs1	all	other
YDL226C	Gcs1	all	other
YDL228C	NA	all	other
YDL230W	Ptp1	all	other
YDL232W	Ost4	all	other
YDL233W	NA	all	other
YDL234C	Gyp7	all	other
YDL235C	Ypd1	all	other
YDR003W	Rcr2	all	other
YDR011W	Snq2	all	other
YDR012W	Rpl4b	all	other
YDR020C	NA	all	other
YDR022C	Atg31	all	other
YDR027C	Vps54	all	other
YDR032C	Pst2	all	other
YDR033W	Mrh1	all	other
YDR034W-B	NA	all	other
YDR035W	Aro3	all	other
YDR036C	Ehd3	all	other
YDR038C	Ena5	all	other
YDR039C	Ena2	all	other
YDR040C	Ena1	all	other
YDR041W	Rsm10	all	other
YDR046C	Bap3	all	other
YDR049W	Vms1	all	other
YDR051C	Det1	all	other
YDR054C	Cdc34	all	other
YDR055W	Pst1	all	other
YDR056C	NA	all	other
YDR059C	Ubc5	all	other
YDR061W	NA	all	other
YDR063W	Aim7	all	other
YDR065W	Rrg1	all	other
YDR066C	Rtr2	all	other
YDR067C	NA	all	other
YDR068W	Dos2	all	other
YDR070C	Fmp16	all	other
YDR077W	Sed1	all	other
YDR079W	Pet100	all	other
YDR080W	Vps41	all	other
YDR084C	Tvp23	all	other
YDR089W		all	other
YDR090C	NA	all	other
YDR093W	Dnf2	all	other
YDR100W	Tvp15	all	other
YDR103W	Ste5	all	other
YDR105C	Tms1	all	other
YDR108W	Trs85	all	other
YDR109C	NA	all	other
YDR111C	NA	all	other
YDR115W	Mrx14	all	other
YDR116C	Mrpl1	all	other
YDR118W	Apc4	all	other
YDR122W	Kin1	all	other
YDR124W	NA	all	other
YDR127W	Aro1	all	other
YDR128W	Mtc5	all	other
YDR129C	Sac6	all	other
YDR132C		all	other
YDR135C	Ycf1	all	other
YDR137W	Rgp1	all	other
YDR139C	Rub1	all	other
YDR140W	Mtq2	all	other
YDR141C	Dop1	all	other
YDR142C	Pex7	all	other
YDR143C	San1	all	other
YDR144C	Mkc7	all	other
YDR146C	Swi5	all	other
YDR150W	Num1	all	other
YDR152W	Gir2	all	other
YDR153C	Ent5	all	other
YDR161W	Acl4	all	other
YDR162C	Nbp2	all	other
YDR166C	Sec5	all	other
YDR168W	Cdc37	all	other
YDR170C	Sec7	all	other
YDR171W	Hsp42	all	other
YDR175C	Rsm24	all	other
YDR177W	Ubc1	all	other
YDR179C	Csn9	all	other
YDR179W-A	Nvj3	all	other
YDR184C	Atc1	all	other
YDR185C	Ups3	all	other
YDR186C		all	other
YDR189W	Sly1	all	other
YDR197W	Cbs2	all	other
YDR198C	Rkm2	all	other
YDR200C	Vps64	all	other
YDR202C	Rav2	all	other
YDR205W	Msc2	all	other
YDR210W	NA	all	other
YDR214W	Aha1	all	other
YDR219C	Mfb1	all	other
YDR222W	NA	all	other
YDR229W	Ivy1	all	other
YDR233C	Rtn1	all	other
YDR238C	Sec26	all	other
YDR239C		all	other
YDR244W	Pex5	all	other
YDR245W	Mnn10	all	other
YDR246W	Trs23	all	other
YDR247W	Vhs1	all	other
YDR248C	NA	all	other
YDR251W	Pam1	all	other
YDR252W	Btt1	all	other
YDR256C	Cta1	all	other
YDR257C	Rkm4	all	other
YDR261C	Exg2	all	other
YDR262W	NA	all	other
YDR264C	Akr1	all	other
YDR275W	Bsc2	all	other
YDR276C	Pmp3	all	other
YDR277C	Mth1	all	other
YDR292C	Srp101	all	other
YDR293C	Ssd1	all	other
YDR307W	NA	all	other
YDR309C	Gic2	all	other
YDR312W	Ssf2	all	other
YDR313C	Pib1	all	other
YDR316W	Oms1	all	other
YDR319C	NA	all	other
YDR320C	Swa2	all	other
YDR322W	Mrpl35	all	other
YDR323C	Pep7	all	other
YDR326C	Ysp2	all	other
YDR329C	Pex3	all	other
YDR332W	Irc3	all	other
YDR333C	Rqc1	all	other
YDR337W	Mrps28	all	other
YDR338C	NA	all	other
YDR342C	Hxt7	all	other
YDR345C	Hxt3	all	other
YDR346C	Svf1	all	other
YDR347W	Mrp1	all	other
YDR348C	Pal1	all	other
YDR349C	Yps7	all	other
YDR352W	Ypq2	all	other
YDR353W	Trr1	all	other
YDR357C	Cnl1	all	other
YDR358W	Gga1	all	other
YDR362C	Tfc6	all	other
YDR371W	NA	all	other
YDR373W	Frq1	all	other
YDR375C	Bcs1	all	other
YDR379C-A	Sdh6	all	other
YDR379W	Rga2	all	other
YDR382W	Rpp2b	all	other
YDR384C	Ato3	all	other
YDR385W	Eft2	all	other
YDR388W	Rvs167	all	other
YDR389W	Sac7	all	other
YDR390C	Uba2	all	other
YDR391C	NA	all	other
YDR393W	She9	all	other
YDR405W	Mrp20	all	other
YDR407C	Trs120	all	other
YDR410C	Ste14	all	other
YDR411C	Dfm1	all	other
YDR418W	Rpl12b	all	other
YDR422C	Sip1	all	other
YDR424C	Dyn2	all	other
YDR425W	Snx41	all	other
YDR427W	Rpn9	all	other
YDR430C	Cym1	all	other
YDR436W	Ppz2	all	other
YDR441C	Apt2	all	other
YDR444W	NA	all	other
YDR447C	Rps17b	all	other
YDR453C	Tsa2	all	other
YDR456W	Nhx1	all	other
YDR458C	Heh2	all	other
YDR461W	Mfa1	all	other
YDR462W	Mrpl28	all	other
YDR465C	Rmt2	all	other
YDR471W	Rpl27b	all	other
YDR472W	Trs31	all	other
YDR474C	NA	all	other
YDR476C	NA	all	other
YDR479C	Pex29	all	other
YDR484W	Vps52	all	other
YDR486C	Vps60	all	other
YDR488C	Pac11	all	other
YDR492W	Izh1	all	other
YDR493W	Mzm1	all	other
YDR495C	Vps3	all	other
YDR496C	Puf6	all	other
YDR497C	Itr1	all	other
YDR498C	Sec20	all	other
YDR505C	Psp1	all	other
YDR506C	Gmc1	all	other
YDR507C	Gin4	all	other
YDR508C	Gnp1	all	other
YDR510W	Smt3	all	other
YDR513W	Grx2	all	other
YDR514C		all	other
YDR515W	Slf1	all	other
YDR517W	Grh1	all	other
YDR519W	Fpr2	all	other
YDR522C	Sps2	all	other
YDR524C	Age1	all	other
YDR525W-A	Sna2	all	other
YDR528W	Hlr1	all	other
YEL001C	Irc22	all	other
YEL002C	Wbp1	all	other
YEL003W	Gim4	all	other
YEL005C	Vab2	all	other
YEL006W	Yea6	all	other
YEL007W	Mit1	all	other
YEL008W	NA	all	other
YEL013W	Vac8	all	other
YEL017C-A	Pmp2	all	other
YEL017W	Gtt3	all	other
YEL022W	Gea2	all	other
YEL027W	Vma3	all	other
YEL031W	Spf1	all	other
YEL042W	Gda1	all	other
YEL047C	Frd1	all	other
YEL048C	Tca17	all	other
YEL050C	Rml2	all	other
YEL051W	Vma8	all	other
YEL052W	Afg1	all	other
YEL053C	Mak10	all	other
YEL054C	Rpl12a	all	other
YEL055C	Pol5	all	other
YEL059C-A	Som1	all	other
YEL060C	Prb1	all	other
YEL062W	Npr2	all	other
YEL063C	Can1	all	other
YEL068C	NA	all	other
YEL070W	NA	all	other
YER002W	Nop16	all	other
YER003C	Pmi40	all	other
YER004W	Fmp52	all	other
YER005W	Ynd1	all	other
YER007C-A	Tma20	all	other
YER007W	Pac2	all	other
YER008C	Sec3	all	other
YER011W	Tir1	all	other
YER012W	Pre1	all	other
YER017C	Afg3	all	other
YER019C-A	Sbh2	all	other
YER020W	Gpa2	all	other
YER021W	Rpn3	all	other
YER024W	Yat2	all	other
YER025W	Gcd11	all	other
YER031C	Ypt31	all	other
YER034W		all	other
YER039C-A	NA	all	other
YER042W	Mxr1	all	other
YER047C	Sap1	all	other
YER050C	Rsm18	all	other
YER053C-A		all	other
YER056C	Fcy2	all	other
YER056C-A	Rpl34a	all	other
YER057C	Hmf1	all	other
YER064C	Vhr2	all	other
YER071C	NA	all	other
YER072W	Vtc1	all	other
YER075C	Ptp3	all	other
YER077C	NA	all	other
YER078C	Icp55	all	other
YER079W	NA	all	other
YER080W	Aim9	all	other
YER084W	NA	all	other
YER087C-A	NA	all	other
YER087W	Aim10	all	other
YER093C-A	Aim11	all	other
YER098W	Ubp9	all	other
YER099C	Prs2	all	other
YER100W	Ubc6	all	other
YER101C	Ast2	all	other
YER103W	Ssa4	all	other
YER104W	Rtt105	all	other
YER113C	Tmn3	all	other
YER114C	Boi2	all	other
YER118C	Sho1	all	other
YER122C	Glo3	all	other
YER123W	Yck3	all	other
YER124C	Dse1	all	other
YER128W	Vfa1	all	other
YER132C	Pmd1	all	other
YER134C		all	other
YER136W	Gdi1	all	other
YER143W	Ddi1	all	other
YER144C	Ubp5	all	other
YER145C	Ftr1	all	other
YER149C	Pea2	all	other
YER151C	Ubp3	all	other
YER152C		all	other
YER153C	Pet122	all	other
YER154W	Oxa1	all	other
YER155C	Bem2	all	other
YER156C	NA	all	other
YER157W	Cog3	all	other
YER158C	NA	all	other
YER163C	Gcg1	all	other
YER166W	Dnf1	all	other
YER175C	Tmt1	all	other
YER176W	Ecm32	all	other
YER182W	NA	all	other
YER188W	NA	all	other
YFL004W	Vtc2	all	other
YFL006W	NA	all	other
YFL010C	Wwm1	all	other
YFL014W	Hsp12	all	other
YFL016C	Mdj1	all	other
YFL017C	Gna1	all	other
YFL023W	Bud27	all	other
YFL026W	Ste2	all	other
YFL027C	Gyp8	all	other
YFL029C	Cak1	all	other
YFL033C	Rim15	all	other
YFL034C-A	Rpl22b	all	other
YFL034C-B	Mob2	all	other
YFL041W	Fet5	all	other
YFL044C	Otu1	all	other
YFL046W	Fmp32	all	other
YFL047W	Rgd2	all	other
YFL048C	Emp47	all	other
YFL050C	Alr2	all	other
YFL060C	Sno3	all	other
YFL062W	Cos4	all	other
YFR004W	Rpn11	all	other
YFR007W	Yfh7	all	other
YFR008W	Far7	all	other
YFR009W	Gcn20	all	other
YFR010W	Ubp6	all	other
YFR011C	Mic19	all	other
YFR016C		all	other
YFR018C	NA	all	other
YFR021W	Atg18	all	other
YFR024C	NA	all	other
YFR024C-A	Lsb3	all	other
YFR026C	Uli1	all	other
YFR030W	Met10	all	other
YFR031C-A	Rpl2a	all	other
YFR032C-A	Rpl29	all	other
YFR039C	Osw7	all	other
YFR040W	Sap155	all	other
YFR043C	Irc6	all	other
YFR048W	Rmd8	all	other
YFR050C	Pre4	all	other
YFR051C	Ret2	all	other
YFR052W	Rpn12	all	other
YFR054C	NA	all	other
YGL004C	Rpn14	all	other
YGL005C	Cog7	all	other
YGL008C	Pma1	all	other
YGL011C	Scl1	all	other
YGL017W	Ate1	all	other
YGL020C	Get1	all	other
YGL021W	Alk1	all	other
YGL022W	Stt3	all	other
YGL028C	Scw11	all	other
YGL031C	Rpl24a	all	other
YGL032C	Aga2	all	other
YGL036W	NA	all	other
YGL038C	Och1	all	other
YGL045W	Rim8	all	other
YGL046W	NA	all	other
YGL049C	Tif4632	all	other
YGL053W	Prm8	all	other
YGL054C	Erv14	all	other
YGL056C	Sds23	all	other
YGL057C	Gep7	all	other
YGL059W	Pkp2	all	other
YGL060W	Ybp2	all	other
YGL068W	Mnp1	all	other
YGL077C	Hnm1	all	other
YGL079W	Kxd1	all	other
YGL080W	Mpc1	all	other
YGL082W	NA	all	other
YGL083W	Scy1	all	other
YGL085W	NA	all	other
YGL095C	Vps45	all	other
YGL101W	NA	all	other
YGL108C		all	other
YGL111W	Nsa1	all	other
YGL117W	NA	all	other
YGL124C	Mon1	all	other
YGL129C	Rsm23	all	other
YGL135W	Rpl1b	all	other
YGL140C	NA	all	other
YGL141W	Hul5	all	other
YGL143C	Mrf1	all	other
YGL145W	Tip20	all	other
YGL153W	Pex14	all	other
YGL157W	Ari1	all	other
YGL159W	NA	all	other
YGL161C	Yip5	all	other
YGL164C	Yrb30	all	other
YGL167C	Pmr1	all	other
YGL180W	Atg1	all	other
YGL185C	NA	all	other
YGL195W	Gcn1	all	other
YGL197W	Mds3	all	other
YGL200C	Emp24	all	other
YGL203C	Kex1	all	other
YGL206C	Chc1	all	other
YGL208W	Sip2	all	other
YGL210W	Ypt32	all	other
YGL212W	Vam7	all	other
YGL219C	Mdm34	all	other
YGL221C	Nif3	all	other
YGL223C	Cog1	all	other
YGL225W	Vrg4	all	other
YGL226C-A	Ost5	all	other
YGL226W	Mtc3	all	other
YGL228W	She10	all	other
YGL229C	Sap4	all	other
YGL231C	Emc4	all	other
YGL233W	Sec15	all	other
YGL247W	Brr6	all	other
YGL248W	Pde1	all	other
YGL255W	Zrt1	all	other
YGL257C	Mnt2	all	other
YGR001C	Efm5	all	other
YGR003W	Cul3	all	other
YGR004W	Pex31	all	other
YGR008C	Stf2	all	other
YGR012W		all	other
YGR014W	Msb2	all	other
YGR016W	NA	all	other
YGR017W	NA	all	other
YGR020C	Vma7	all	other
YGR021W	NA	all	other
YGR023W	Mtl1	all	other
YGR026W	NA	all	other
YGR027C	Rps25a	all	other
YGR028W	Msp1	all	other
YGR031W	Imo32	all	other
YGR033C	Tim21	all	other
YGR034W	Rpl26b	all	other
YGR037C	Acb1	all	other
YGR040W	Kss1	all	other
YGR041W	Bud9	all	other
YGR043C	Nqm1	all	other
YGR047C	Tfc4	all	other
YGR049W	Scm4	all	other
YGR052W	NA	all	other
YGR055W	Mup1	all	other
YGR057C	Lst7	all	other
YGR058W	Pef1	all	other
YGR062C	Cox18	all	other
YGR065C	Vht1	all	other
YGR068C	Art5	all	other
YGR071C	Env11	all	other
YGR076C	Mrpl25	all	other
YGR077C	Pex8	all	other
YGR078C	Pac10	all	other
YGR080W	Twf1	all	other
YGR082W	Tom20	all	other
YGR083C	Gcd2	all	other
YGR084C	Mrp13	all	other
YGR085C	Rpl11b	all	other
YGR086C	Pil1	all	other
YGR088W	Ctt1	all	other
YGR089W	Nnf2	all	other
YGR092W	Dbf2	all	other
YGR097W	Ask10	all	other
YGR099W	Tel2	all	other
YGR100W	Mdr1	all	other
YGR101W	Pcp1	all	other
YGR105W	Vma21	all	other
YGR106C	Voa1	all	other
YGR108W	Clb1	all	other
YGR111W	NA	all	other
YGR112W	Shy1	all	other
YGR117C	NA	all	other
YGR120C	Cog2	all	other
YGR121C	Mep1	all	other
YGR123C	Ppt1	all	other
YGR130C		all	other
YGR133W	Pex4	all	other
YGR135W	Pre9	all	other
YGR141W	Vps62	all	other
YGR142W	Btn2	all	other
YGR146C	Ecl1	all	other
YGR147C	Nat2	all	other
YGR148C	Rpl24b	all	other
YGR152C	Rsr1	all	other
YGR161C	NA	all	other
YGR162W	Tif4631	all	other
YGR165W	Mrps35	all	other
YGR166W	Trs65	all	other
YGR167W	Clc1	all	other
YGR173W	Rbg2	all	other
YGR174C	Cbp4	all	other
YGR187C	Hgh1	all	other
YGR191W	Hip1	all	other
YGR196C	Fyv8	all	other
YGR198W	Ypp1	all	other
YGR201C	NA	all	other
YGR203W	Ych1	all	other
YGR205W	Tda10	all	other
YGR206W	Mvb12	all	other
YGR207C	Cir1	all	other
YGR209C	Trx2	all	other
YGR210C	NA	all	other
YGR211W	Zpr1	all	other
YGR220C	Mrpl9	all	other
YGR221C	Tos2	all	other
YGR229C	Smi1	all	other
YGR231C	Phb2	all	other
YGR232W	Nas6	all	other
YGR233C	Pho81	all	other
YGR234W	Yhb1	all	other
YGR235C	Mic26	all	other
YGR237C	NA	all	other
YGR238C	Kel2	all	other
YGR241C	Yap1802	all	other
YGR243W	Mpc3	all	other
YGR250C		all	other
YGR253C	Pup2	all	other
YGR257C	Mtm1	all	other
YGR260W	Tna1	all	other
YGR261C	Apl6	all	other
YGR266W		all	other
YGR269W	NA	all	other
YGR271W	Slh1	all	other
YGR279C	Scw4	all	other
YGR281W	Yor1	all	other
YGR282C	Bgl2	all	other
YGR283C		all	other
YGR284C	Erv29	all	other
YHL001W	Rpl14b	all	other
YHL002W	Hse1	all	other
YHL004W	Mrp4	all	other
YHL008C	NA	all	other
YHL013C	Otu2	all	other
YHL014C	Ylf2	all	other
YHL017W	NA	all	other
YHL018W	NA	all	other
YHL021C	Aim17	all	other
YHL026C	NA	all	other
YHL028W	Wsc4	all	other
YHL029C	NA	all	other
YHL030W	Ecm29	all	other
YHL034C	Sbp1	all	other
YHL039W	Efm1	all	other
YHL040C	Arn1	all	other
YHL048W	Cos8	all	other
YHR008C	Sod2	all	other
YHR009C	Tda3	all	other
YHR010W	Rpl27a	all	other
YHR012W	Vps29	all	other
YHR023W	Myo1	all	other
YHR024C	Mas2	all	other
YHR027C	Rpn1	all	other
YHR029C	Yhi9	all	other
YHR035W	Nel1	all	other
YHR038W	Rrf1	all	other
YHR039C-A	Vma10	all	other
YHR040W	Bcd1	all	other
YHR049W	Fsh1	all	other
YHR052W	Cic1	all	other
YHR053C	Cup1-1	all	other
YHR055C	Cup1-2	all	other
YHR057C	Cpr2	all	other
YHR059W	Fyv4	all	other
YHR060W	Vma22	all	other
YHR068W	Dys1	all	other
YHR073W	Osh3	all	other
YHR080C	Lam4	all	other
YHR083W	Sam35	all	other
YHR093W	NA	all	other
YHR094C	Hxt1	all	other
YHR097C	NA	all	other
YHR098C	Sfb3	all	other
YHR101C	Big1	all	other
YHR102W	Kic1	all	other
YHR103W	Sbe22	all	other
YHR106W	Trr2	all	other
YHR107C	Cdc12	all	other
YHR108W	Gga2	all	other
YHR109W	Ctm1	all	other
YHR112C		all	other
YHR113W	Ape4	all	other
YHR114W	Bzz1	all	other
YHR116W	Cox23	all	other
YHR117W	Tom71	all	other
YHR121W	Lsm12	all	other
YHR131C	NA	all	other
YHR132C	Ecm14	all	other
YHR132W-A	Igo2	all	other
YHR135C	Yck1	all	other
YHR136C	Spl2	all	other
YHR138C		all	other
YHR140W	NA	all	other
YHR141C	Rpl42b	all	other
YHR143W	Dse2	all	other
YHR146W	Crp1	all	other
YHR147C	Mrpl6	all	other
YHR149C	Skg6	all	other
YHR152W	Spo12	all	other
YHR155W	Lam1	all	other
YHR156C	Lin1	all	other
YHR158C	Kel1	all	other
YHR159W	NA	all	other
YHR161C	Yap1801	all	other
YHR166C	Cdc23	all	other
YHR172W	Spc97	all	other
YHR175W	Ctr2	all	other
YHR179W	Oye2	all	other
YHR181W	Svp26	all	other
YHR182W		all	other
YHR186C	Kog1	all	other
YHR189W	Pth1	all	other
YHR192W	Lnp1	all	other
YHR193C	Egd2	all	other
YHR195W	Nvj1	all	other
YHR199C	Aim46	all	other
YHR200W	Rpn10	all	other
YHR201C	Ppx1	all	other
YHR203C	Rps4b	all	other
YHR204W	Mnl1	all	other
YHR209W	Crg1	all	other
YHR215W	Pho12	all	other
YIL001W	NA	all	other
YIL005W	Eps1	all	other
YIL007C	Nas2	all	other
YIL010W	Dot5	all	other
YIL014W	Mnt3	all	other
YIL015W	Bar1	all	other
YIL016W	Snl1	all	other
YIL018W	Rpl2b	all	other
YIL024C	NA	all	other
YIL027C	Emc5	all	other
YIL030C	Ssm4	all	other
YIL034C	Cap2	all	other
YIL039W	Ted1	all	other
YIL041W	Gvp36	all	other
YIL042C	Pkp1	all	other
YIL043C	Cbr1	all	other
YIL044C	Age2	all	other
YIL047C	Syg1	all	other
YIL048W	Neo1	all	other
YIL052C	Rpl34b	all	other
YIL054W	NA	all	other
YIL055C	NA	all	other
YIL059C	NA	all	other
YIL062C	Arc15	all	other
YIL064W	Efm4	all	other
YIL065C	Fis1	all	other
YIL068C	Sec6	all	other
YIL071C	Pci8	all	other
YIL075C	Rpn2	all	other
YIL076W	Sec28	all	other
YIL077C	NA	all	other
YIL085C	Ktr7	all	other
YIL088C	Avt7	all	other
YIL089W		all	other
YIL092W	NA	all	other
YIL093C	Rsm25	all	other
YIL095W	Prk1	all	other
YIL098C	Fmc1	all	other
YIL103W	Dph1	all	other
YIL104C	Shq1	all	other
YIL105C	Slm1	all	other
YIL106W	Mob1	all	other
YIL107C	Pfk26	all	other
YIL108W		all	other
YIL113W	Sdp1	all	other
YIL118W	Rho3	all	other
YIL123W	Sim1	all	other
YIL127C	NA	all	other
YIL128W	Met18	all	other
YIL129C	Tao3	all	other
YIL130W	Asg1	all	other
YIL133C	Rpl16a	all	other
YIL135C	Vhs2	all	other
YIL136W	Om45	all	other
YIL137C	Tma108	all	other
YIL138C	Tpm2	all	other
YIL140W	Axl2	all	other
YIL147C	Sln1	all	other
YIL151C	NA	all	other
YIL156W	Ubp7	all	other
YIL157C	Coa1	all	other
YIL159W	Bnr1	all	other
YIL161W	NA	all	other
YIL173W	Vth1	all	other
YIR001C	Sgn1	all	other
YIR003W	Aim21	all	other
YIR004W	Djp1	all	other
YIR006C	Pan1	all	other
YIR012W	Sqt1	all	other
YIR014W	NA	all	other
YIR016W	NA	all	other
YIR022W	Sec11	all	other
YIR024C	Ina22	all	other
YIR026C	Yvh1	all	other
YIR035C	NA	all	other
YIR036C	Irc24	all	other
YIR038C	Gtt1	all	other
YJL001W	Pre3	all	other
YJL002C	Ost1	all	other
YJL003W	Cox16	all	other
YJL004C	Sys1	all	other
YJL005W	Cyr1	all	other
YJL012C-A	NA	all	other
YJL016W	NA	all	other
YJL018W	NA	all	other
YJL021C	NA	all	other
YJL023C	Pet130	all	other
YJL024C	Aps3	all	other
YJL029C	Vps53	all	other
YJL036W	Snx4	all	other
YJL042W	Mhp1	all	other
YJL044C	Gyp6	all	other
YJL048C	Ubx6	all	other
YJL049W	NA	all	other
YJL055W	NA	all	other
YJL057C	Iks1	all	other
YJL058C	Bit61	all	other
YJL062W-A	Coa3	all	other
YJL063C	Mrpl8	all	other
YJL066C	Mpm1	all	other
YJL068C		all	other
YJL070C	NA	all	other
YJL073W	Jem1	all	other
YJL079C	Pry1	all	other
YJL082W	Iml2	all	other
YJL083W	Tax4	all	other
YJL084C	Aly2	all	other
YJL085W	Exo70	all	other
YJL094C	Kha1	all	other
YJL095W	Bck1	all	other
YJL096W	Mrpl49	all	other
YJL101C	Gsh1	all	other
YJL102W	Mef2	all	other
YJL104W	Pam16	all	other
YJL112W	Mdv1	all	other
YJL122W	Alb1	all	other
YJL123C	Mtc1	all	other
YJL131C	Aim23	all	other
YJL139C	Yur1	all	other
YJL143W	Tim17	all	other
YJL144W		all	other
YJL146W	Ids2	all	other
YJL147C	NA	all	other
YJL149W	Das1	all	other
YJL151C	Sna3	all	other
YJL154C	Vps35	all	other
YJL157C	Far1	all	other
YJL158C	Cis3	all	other
YJL159W	Hsp150	all	other
YJL161W	NA	all	other
YJL162C	Jjj2	all	other
YJL164C	Tpk1	all	other
YJL171C	Toh1	all	other
YJL172W	Cps1	all	other
YJL178C	Atg27	all	other
YJL180C	Atp12	all	other
YJL183W	Mnn11	all	other
YJL186W	Mnn5	all	other
YJL190C	Rps22a	all	other
YJL192C	Sop4	all	other
YJL197W	Ubp12	all	other
YJL198W	Pho90	all	other
YJL199C	NA	all	other
YJL200C	Aco2	all	other
YJL201W	Ecm25	all	other
YJL204C	Rcy1	all	other
YJL205C-A	NA	all	other
YJL210W	Pex2	all	other
YJL212C	Opt1	all	other
YJL214W	Hxt8	all	other
YJL217W	Ree1	all	other
YJL222W	Vth2	all	other
YJR001W	Avt1	all	other
YJR003C	NA	all	other
YJR005W	Apl1	all	other
YJR007W	Sui2	all	other
YJR008W	Mho1	all	other
YJR010C-A	Spc1	all	other
YJR011C	NA	all	other
YJR012C	NA	all	other
YJR014W	Tma22	all	other
YJR015W	NA	all	other
YJR031C	Gea1	all	other
YJR032W	Cpr7	all	other
YJR033C	Rav1	all	other
YJR041C	Urb2	all	other
YJR044C	Vps55	all	other
YJR047C	Anb1	all	other
YJR054W	Kch1	all	other
YJR056C		all	other
YJR058C	Aps2	all	other
YJR059W	Ptk2	all	other
YJR062C	Nta1	all	other
YJR065C	Arp3	all	other
YJR067C	Yae1	all	other
YJR070C	Lia1	all	other
YJR076C	Cdc11	all	other
YJR079W	NA	all	other
YJR080C	Aim24	all	other
YJR083C	Acf4	all	other
YJR085C		all	other
YJR086W	Ste18	all	other
YJR088C	Emc2	all	other
YJR092W	Bud4	all	other
YJR094W-A	Rpl43b	all	other
YJR097W	Jjj3	all	other
YJR098C	NA	all	other
YJR101W	Rsm26	all	other
YJR111C	NA	all	other
YJR113C	Rsm7	all	other
YJR116W	NA	all	other
YJR117W	Ste24	all	other
YJR126C	Vps70	all	other
YJR127C	Rsf2	all	other
YJR129C	Efm3	all	other
YJR131W	Mns1	all	other
YJR134C	Sgm1	all	other
YJR138W	Iml1	all	other
YJR142W		all	other
YJR143C	Pmt4	all	other
YJR146W	NA	all	other
YJR147W	Hms2	all	other
YJR149W	NA	all	other
YJR154W	NA	all	other
YJR156C	Thi11	all	other
YJR161C	Cos5	all	other
YKL006C-A	Sft1	all	other
YKL006W	Rpl14a	all	other
YKL007W	Cap1	all	other
YKL011C	Cce1	all	other
YKL013C	Arc19	all	other
YKL018C-A	NA	all	other
YKL019W	Ram2	all	other
YKL023W	NA	all	other
YKL026C	Gpx1	all	other
YKL033W	Tti1	all	other
YKL041W	Vps24	all	other
YKL047W	Anr2	all	other
YKL051W	Sfk1	all	other
YKL053C-A	Mdm35	all	other
YKL056C	Tma19	all	other
YKL061W	Bli1	all	other
YKL063C	NA	all	other
YKL064W	Mnr2	all	other
YKL065C	Yet1	all	other
YKL069W		all	other
YKL072W	Stb6	all	other
YKL073W	Lhs1	all	other
YKL075C	NA	all	other
YKL077W	NA	all	other
YKL079W	Smy1	all	other
YKL080W	Vma5	all	other
YKL081W	Tef4	all	other
YKL086W	Srx1	all	other
YKL091C		all	other
YKL096W	Cwp1	all	other
YKL096W-A	Cwp2	all	other
YKL101W	Hsl1	all	other
YKL103C	Ape1	all	other
YKL119C	Vph2	all	other
YKL120W	Oac1	all	other
YKL121W	NA	all	other
YKL122C	Srp21	all	other
YKL124W	Ssh4	all	other
YKL128C	Pmu1	all	other
YKL129C	Myo3	all	other
YKL130C	She2	all	other
YKL134C	2018-10-01	all	other
YKL135C	Apl2	all	other
YKL137W	Cmc1	all	other
YKL138C	Mrpl31	all	other
YKL142W	Mrp8	all	other
YKL154W	Srp102	all	other
YKL155C	Rsm22	all	other
YKL157W	Ape2	all	other
YKL159C	Rcn1	all	other
YKL162C	NA	all	other
YKL164C	Pir1	all	other
YKL168C	Kkq8	all	other
YKL176C	Lst4	all	other
YKL179C	Coy1	all	other
YKL181W	Prs1	all	other
YKL183W	Lot5	all	other
YKL189W	Hym1	all	other
YKL190W	Cnb1	all	other
YKL191W	Dph2	all	other
YKL195W	Mia40	all	other
YKL197C	Pex1	all	other
YKL206C	Add66	all	other
YKL209C	Ste6	all	other
YKL210W	Uba1	all	other
YKL215C	Oxp1	all	other
YKL220C	Fre2	all	other
YKL222C		all	other
YKL224C	Pau16	all	other
YKR001C	Vps1	all	other
YKR004C	Ecm9	all	other
YKR006C	Mrpl13	all	other
YKR007W	Meh1	all	other
YKR011C		all	other
YKR014C	Ypt52	all	other
YKR016W	Mic60	all	other
YKR018C		all	other
YKR020W	Vps51	all	other
YKR021W	Aly1	all	other
YKR023W	NA	all	other
YKR025W	Rpc37	all	other
YKR026C	Gcn3	all	other
YKR035W-A	Did2	all	other
YKR041W		all	other
YKR043C	Shb17	all	other
YKR044W	Uip5	all	other
YKR045C	NA	all	other
YKR049C	Fmp46	all	other
YKR052C	Mrs4	all	other
YKR059W	Tif1	all	other
YKR065C	Pam17	all	other
YKR066C	Ccp1	all	other
YKR068C	Bet3	all	other
YKR070W	NA	all	other
YKR074W	Aim29	all	other
YKR075C	NA	all	other
YKR077W	Msa2	all	other
YKR078W		all	other
YKR085C	Mrpl20	all	other
YKR087C	Oma1	all	other
YKR090W	Pxl1	all	other
YKR093W	Ptr2	all	other
YKR096W	Esl2	all	other
YKR098C	Ubp11	all	other
YKR100C	Skg1	all	other
YKR103W	Nft1	all	other
YLL003W	Sfi1	all	other
YLL006W	Mmm1	all	other
YLL007C	Lmo1	all	other
YLL010C	Psr1	all	other
YLL014W	Emc6	all	other
YLL015W	Bpt1	all	other
YLL018C-A	Cox19	all	other
YLL021W	Spa2	all	other
YLL023C	Pom33	all	other
YLL028W	Tpo1	all	other
YLL032C		all	other
YLL038C	Ent4	all	other
YLL040C	Vps13	all	other
YLL048C	Ybt1	all	other
YLL051C	Fre6	all	other
YLL052C	Aqy2	all	other
YLL054C	NA	all	other
YLL058W	NA	all	other
YLL060C	Gtt2	all	other
YLL061W	Mmp1	all	other
YLR001C	NA	all	other
YLR003C	Cms1	all	other
YLR006C	Ssk1	all	other
YLR022C	Sdo1	all	other
YLR025W	Snf7	all	other
YLR026C	Sed5	all	other
YLR034C	Smf3	all	other
YLR035C-A	NA	all	other
YLR036C	NA	all	other
YLR038C	Cox12	all	other
YLR039C	Ric1	all	other
YLR043C	Trx1	all	other
YLR045C	Stu2	all	other
YLR049C	NA	all	other
YLR050C	NA	all	other
YLR058C	Shm2	all	other
YLR064W	Per33	all	other
YLR066W	Spc3	all	other
YLR069C	Mef1	all	other
YLR072W	Lam6	all	other
YLR073C	Rfu1	all	other
YLR077W	Fmp25	all	other
YLR079W	Sic1	all	other
YLR083C	Emp70	all	other
YLR084C	Rax2	all	other
YLR090W	Xdj1	all	other
YLR091W	Gep5	all	other
YLR093C	Nyv1	all	other
YLR094C	Gis3	all	other
YLR097C	Hrt3	all	other
YLR099W-A	Mim2	all	other
YLR104W	NA	all	other
YLR108C		all	other
YLR109W	Ahp1	all	other
YLR110C	Ccw12	all	other
YLR114C	Avl9	all	other
YLR118C		all	other
YLR119W	Srn2	all	other
YLR120C	Yps1	all	other
YLR126C		all	other
YLR130C	Zrt2	all	other
YLR132C	Usb1	all	other
YLR137W	Rkm5	all	other
YLR138W	Nha1	all	other
YLR143W	Dph6	all	other
YLR144C	Acf2	all	other
YLR148W	Pep3	all	other
YLR149C		all	other
YLR150W	Stm1	all	other
YLR163C	Mas1	all	other
YLR166C	Sec10	all	other
YLR170C	Aps1	all	other
YLR172C	Dph5	all	other
YLR174W	Idp2	all	other
YLR177W	NA	all	other
YLR178C	Tfs1	all	other
YLR179C		all	other
YLR181C	Vta1	all	other
YLR187W	Skg3	all	other
YLR188W	Mdl1	all	other
YLR190W	Mmr1	all	other
YLR191W	Pex13	all	other
YLR194C		all	other
YLR199C	Pba1	all	other
YLR203C	Mss51	all	other
YLR206W	Ent2	all	other
YLR208W	Sec13	all	other
YLR210W	Clb4	all	other
YLR211C	Atg38	all	other
YLR212C	Tub4	all	other
YLR214W	Fre1	all	other
YLR215C	Cdc123	all	other
YLR216C	Cpr6	all	other
YLR218C	Coa4	all	other
YLR220W	Ccc1	all	other
YLR221C	Rsa3	all	other
YLR225C	NA	all	other
YLR237W	Thi7	all	other
YLR239C	Lip2	all	other
YLR244C	Map1	all	other
YLR248W	Rck2	all	other
YLR249W	Yef3	all	other
YLR250W	Ssp120	all	other
YLR251W	Sym1	all	other
YLR253W	Mcp2	all	other
YLR254C	Ndl1	all	other
YLR257W		all	other
YLR262C	Ypt6	all	other
YLR262C-A	Tma7	all	other
YLR268W	Sec22	all	other
YLR271W	NA	all	other
YLR278C	NA	all	other
YLR281C	NA	all	other
YLR283W	NA	all	other
YLR286C	Cts1	all	other
YLR287C	NA	all	other
YLR287C-A	Rps30a	all	other
YLR289W	Guf1	all	other
YLR291C	Gcd7	all	other
YLR292C	Sec72	all	other
YLR297W		all	other
YLR299W	Ecm38	all	other
YLR301W	Hri1	all	other
YLR309C	Imh1	all	other
YLR310C	Cdc25	all	other
YLR312W-A	Mrpl15	all	other
YLR313C	Sph1	all	other
YLR324W	Pex30	all	other
[truncated: 2,642 more rows]

## Sheet: Fig_2E
Name	rep	data	BC_UP	BC_DN
Rpl13a	1	qPCR	1.091	0.727
Rpl13a	2	qPCR	0.93	0.482
Rpl13a	3	qPCR	0.967	0.632
Rpo21	1	qPCR	1.839	4.612
Rpo21	2	qPCR	2.712	4.882
Rpo21	3	qPCR	2.222	4.253
Rpo21	4	qPCR	2.036	4.635
Smc3	1	qPCR	0.562	1.71
Smc3	2	qPCR	0.724	2.303
Smc3	3	qPCR	0.771	1.911
Ssa1	1	qPCR	1.79	1.56
Ssa1	2	qPCR	1.745	1.709
Ssa1	3	qPCR	2.231	2.319
Ssa1	4	qPCR	1.874	1.754
Ssa2	1	qPCR	2.015	1.832
Ssa2	2	qPCR	2.048	2.206
Ssa2	3	qPCR	1.519	1.356
Top2	1	qPCR	0.946	1.034
Top2	2	qPCR	1.513	1.42
Top2	3	qPCR	1.593	1.848
Top2	4	qPCR	1.411	1.536
Cdc19	1	qPCR	2.913	3.367
Cdc19	2	qPCR	2.008	2.513
Cdc19	3	qPCR	3.962	4.928
Rpl13a	1	seq	0.7	-0.284
Rpl13a	2	seq	-0.245	-0.865
Rpl13a	3	seq	-0.632	0.139
Rpl13a	4	seq	0.096	0.296
Rpl13a	5	seq	-0.23	-0.572
Rpl13a	6	seq	-0.261	-0.113
Rpo21	1	seq	4.302	5.227
Rpo21	2	seq	4.001	5.366
Rpo21	3	seq	5.302	7.41
Rpo21	4	seq	4.041	7.148
Rpo21	5	seq	3.999	6.593
Rpo21	6	seq	3.812	7.31
Smc3	1	seq	0.341	1.386
Smc3	2	seq	0.51	1.266
Smc3	3	seq	0.445	1.888
Smc3	4	seq	0.574	2.497
Smc3	5	seq	0.588	1.988
Smc3	6	seq	0.639	2.724
Ssa1	1	seq	3.676	3.703
Ssa1	2	seq	2.73	3.006
Ssa1	3	seq	3.005	3.862
Ssa1	4	seq	2.887	3.83
Ssa1	5	seq	2.481	3.389
Ssa1	6	seq	2.401	3.37
Ssa2	1	seq	2.186	2.751
Ssa2	2	seq	1.754	3.079
Ssa2	3	seq	1.898	3.553
Ssa2	4	seq	2.313	3.077
Ssa2	5	seq	2.069	2.838
Top2	1	seq	0.873	1.232
Top2	2	seq	1.241	0.027
Top2	3	seq	0.674	1.091
Top2	4	seq	0.656	1.741
Top2	5	seq	0.814	0.819
Top2	6	seq	1.019	1.448
Cdc19	1	seq	4.155	3.609
Cdc19	2	seq	2.391	3.646
Cdc19	3	seq	2.662	3.94
Cdc19	4	seq	2.83	4.047
Cdc19	5	seq	2.591	3.983
Cdc19	6	seq	2.472	3.98

## Sheet: Fig_S2B
group	tag	FDR (-log10)
cofactor metabolic process	BC_UP	4.92096
protein alkylation	BC_UP	4.92702
peptidyl-amino acid modification	BC_UP	5.10056
DNA replication	BC_UP	5.95234
nucleobase-containing small molecule metabolic process	BC_UP	6.0622
transcription from RNA polymerase I promoter	BC_UP	7.71152
regulation of DNA metabolic process	BC_UP	7.84399
histone modification	BC_UP	9.3706
DNA repair	BC_UP	13.2427
cellular response to DNA damage stimulus	BC_UP	14.4629
DNA-templated transcription, termination	BC_UP	16.5667
DNA-templated transcription, initiation	BC_UP	25.8642
DNA-templated transcription, elongation	BC_UP	38.6496
transcription from RNA polymerase II promoter	BC_UP	38.9994
chromatin organization	BC_UP	39.1807
telomere organization	BC_DN	5.76418
protein acylation	BC_DN	5.78127
peptidyl-amino acid modification	BC_DN	8.34589
DNA recombination	BC_DN	8.75121
snoRNA processing	BC_DN	9.1711
transcription from RNA polymerase I promoter	BC_DN	9.71875
regulation of DNA metabolic process	BC_DN	11.6513
protein alkylation	BC_DN	11.9625
DNA-templated transcription, initiation	BC_DN	13.8464
mRNA processing	BC_DN	22.075
histone modification	BC_DN	22.4326
DNA replication	BC_DN	27.6483
DNA repair	BC_DN	33.2844
DNA-templated transcription, termination	BC_DN	33.8466
cellular response to DNA damage stimulus	BC_DN	35.4657
transcription from RNA polymerase II promoter	BC_DN	35.7622
DNA-templated transcription, elongation	BC_DN	46.9897
chromatin organization	BC_DN	57.6704

## Sheet: Fig_S2C
Name	rep	BC_UP	BC_DN
Bar1	1	0.03	0.024
Bar1	2	0.029	0.036
Bar1	3	0.035	0.047
Bar1	4	0.024	0.022
Bar1	5	0.027	0.031
Bar1	6	0.039	0.034
Bar1	7	0.042	0.053
Rpl13a	1	0.058	0.052
Rpl13a	2	0.052	0.044
Rpl13a	3	0.053	0.048
Rpo21	1	0.107	0.598
Rpo21	2	0.134	0.687
Rpo21	3	0.161	0.848
Smc3	1	0.052	0.153
Smc3	2	0.039	0.109
Smc3	3	0.046	0.118
Ssa1	1	0.1	0.106
Ssa1	2	0.118	0.152
Ssa1	3	0.111	0.111
Ssa1	4	0.1	0.105
Ssa2	1	0.108	25
Ssa2	2	0.142	0.166
Ssa2	3	0.098	0.102
Ssa2	4	0.078	0.08
Top2	1	0.055	0.074
Top2	2	0.1	0.125
Top2	3	0.071	0.08
Top2	4	0.072	0.091
Cdc19	1	0.316	0.543
Cdc19	2	0.676	1.072
Cdc19	3	0.021	0.452

## Sheet: Fig_S3A
Name	rep	BC_UP	BC_DN
Htz1	rep 1	0.23	0.052
Htz1	rep 2	0.19	0.05

## Sheet: Fig_S3C
ORF	Name	time	rep	BC_UP	BC_DN
YLR005W	Ssl1	5	1	3.638	1.61
YLR005W	Ssl1	5	2	3.803	1.79
YLR005W	Ssl1	5	3	3.044	1.4
YPL122C	Tfb2	5	1	3.025	1.23
YPL122C	Tfb2	5	2	3.074	1.39
YPL122C	Tfb2	5	3	2.29	0.89
YPR056W	Tfb4	5	1	3.123	1.58
YPR056W	Tfb4	5	2	3.631	1.65
YPR056W	Tfb4	5	3	2.801	1.14
YER171W	Rad3	5	1	3.431	1.31
YER171W	Rad3	5	2	3.263	1.45
YER171W	Rad3	5	3	2.491	0.87
YBL023C	Mcm2	5	1	0.64	2.37
YBL023C	Mcm2	5	2	0.596	2.73
YBL023C	Mcm2	5	3	0.338	2.32
YPR019W	Mcm4	5	1	1.063	2.81
YPR019W	Mcm4	5	2	0.831	2.95
YPR019W	Mcm4	5	3	0.799	2.5
YLR274W	Mcm5	5	1	0.797	3.03
YLR274W	Mcm5	5	2	0.846	2.97
YLR274W	Mcm5	5	3	0.727	2.45
YML065W	Orc1	5	1	0.455	4.69
YML065W	Orc1	5	2	0.787	4.7
YML065W	Orc1	5	3	0.495	4.13
YLR005W	Ssl1	10	1	3.243	1.15
YLR005W	Ssl1	10	2	3.444	1.35
YLR005W	Ssl1	10	3	3.45	1.33
YPL122C	Tfb2	10	1	2.608	1.02
YPL122C	Tfb2	10	2	2.706	0.95
YPL122C	Tfb2	10	3	2.913	0.95
YPR056W	Tfb4	10	1	3.029	1.35
YPR056W	Tfb4	10	2	3.201	1.38
YPR056W	Tfb4	10	3	3.154	1.29
YER171W	Rad3	10	1	2.72	0.98
YER171W	Rad3	10	2	2.933	1.08
YER171W	Rad3	10	3	3.064	0.81
YBL023C	Mcm2	10	1	0.471	2.3
YBL023C	Mcm2	10	2	0.19	2.7
YBL023C	Mcm2	10	3	0.875	2.36
YPR019W	Mcm4	10	1	0.567	2.66
YPR019W	Mcm4	10	2	0.868	2.74
YPR019W	Mcm4	10	3	0.803	2.66
YLR274W	Mcm5	10	1	0.504	2.85
YLR274W	Mcm5	10	2	0.538	3.04
YLR274W	Mcm5	10	3	0.903	2.94
YML065W	Orc1	10	1	0.512	4.84
YML065W	Orc1	10	2	0.358	4.8
YML065W	Orc1	10	3	0.386	4.68
YLR005W	Ssl1	20	1	2.792	0.85
YLR005W	Ssl1	20	2	2.693	0.96
YLR005W	Ssl1	20	3	3.004	1.09
YPL122C	Tfb2	20	1	2.235	0.91
YPL122C	Tfb2	20	2	1.78	0.77
YPL122C	Tfb2	20	3	2.399	0.9
YPR056W	Tfb4	20	1	2.346	0.74
YPR056W	Tfb4	20	2	2.695	1.16
YPR056W	Tfb4	20	3	2.518	1.38
YER171W	Rad3	20	1	2.205	0.6
YER171W	Rad3	20	2	1.976	0.66
YER171W	Rad3	20	3	2.455	0.77
YBL023C	Mcm2	20	1	-0.023	2.14
YBL023C	Mcm2	20	2	0.084	2.11
YBL023C	Mcm2	20	3	0.41	2.26
YPR019W	Mcm4	20	1	0.596	2.2
YPR019W	Mcm4	20	2	0.106	2.48
YPR019W	Mcm4	20	3	0.484	2.39
YLR274W	Mcm5	20	1	0.37	2.5
YLR274W	Mcm5	20	2	0.177	2.78
YLR274W	Mcm5	20	3	0.737	2.63
YML065W	Orc1	20	1	0.142	4.28
YML065W	Orc1	20	2	0.351	4.75
YML065W	Orc1	20	3	0.249	4.66

## Sheet: Fig_S4C
Name	tag	rep	UN	HU
Bar1	BC_UP	1	0.035	0.035
Bar1	BC_UP	2	0.024	0.027
Bar1	BC_UP	3	0.027	0.036
Bar1	BC_UP	4	0.039	0.038
Bar1	BC_DN	1	0.047	0.041
Bar1	BC_DN	2	0.022	0.023
Bar1	BC_DN	3	0.031	0.034
Bar1	BC_DN	4	0.034	0.034
Rpo21	BC_UP	1	0.107	0.126
Rpo21	BC_UP	2	0.189	0.092
Rpo21	BC_UP	3	0.134	0.125
Rpo21	BC_UP	4	0.161	0.152
Rpo21	BC_DN	1	0.598	0.417
Rpo21	BC_DN	2	1.063	0.355
Rpo21	BC_DN	3	0.687	0.41
Rpo21	BC_DN	4	0.848	0.546
Top2	BC_UP	1	0.1	0.226
Top2	BC_UP	2	0.071	0.258
Top2	BC_UP	3	0.072	0.256
Top2	BC_DN	1	0.125	0.272
Top2	BC_DN	2	0.08	0.297
Top2	BC_DN	3	0.091	0.281
Smc3	BC_UP	1	0.052	0.102
Smc3	BC_UP	2	0.039	0.07
Smc3	BC_UP	3	0.046	0.071
Smc3	BC_DN	1	0.153	0.423
Smc3	BC_DN	2	0.109	0.289
Smc3	BC_DN	3	0.118	0.104

## Sheet: Fig_S5B
sample type	replicate	ADE2	Hph
RNA	1	3.345	2.185
RNA	2	2.435	1.52
gDNA	1	4.43	0.4775
gDNA	2	4.9275	0.515
gDNA	3	4.73	0.504
gDNA	4	4.065	0.209502
gDNA	5	4.4225	0.47075
gDNA	6	4.45	0.4705
gDNA	7	4.78	0.526
gDNA	8	5.45	0.6475
gDNA	9	5.585	0.5385
